# Supplementary material for: Exploring the methylation status of CFTR and PKIA genes as potential biomarkers for lung adenocarcinoma
Source: Orphanet J Rare Dis. 2023 Aug 29;18:246. doi: 10.1186/s13023-023-02807-1 (PMC10466921; doi:10.1186/s13023-023-02807-1)
Supplement: Supplementary file 6 — Supplementary Material 6 [file 13023_2023_2807_MOESM6_ESM.xlsx]

## Sheet: Sheet1
!Sample_geo_accession	!Sample_status	!Sample_submission_date	!Sample_last_update_date	!Sample_type	!Sample_channel_count	!Sample_source_name_ch1	!Sample_organism_ch1	!Sample_characteristics_ch1	!Sample_characteristics_ch1	!Sample_characteristics_ch1	!Sample_characteristics_ch1	!Sample_characteristics_ch1	!Sample_characteristics_ch1	!Sample_characteristics_ch1	!Sample_characteristics_ch1	!Sample_characteristics_ch1	!Sample_characteristics_ch1	!Sample_characteristics_ch1	!Sample_molecule_ch1	!Sample_extract_protocol_ch1	!Sample_label_ch1	!Sample_label_protocol_ch1	!Sample_taxid_ch1	!Sample_hyb_protocol	!Sample_scan_protocol	!Sample_description	!Sample_data_processing	!Sample_platform_id	!Sample_contact_name	!Sample_contact_laboratory	!Sample_contact_department	!Sample_contact_institute	!Sample_contact_address	!Sample_contact_city	!Sample_contact_zip/postal_code	!Sample_contact_country	!Sample_supplementary_file	!Sample_data_row_count
GSM748053	Public on May 24 2013	Jun 26 2011	Aug 06 2014	RNA	1	Lung Tumour	Homo sapiens	tissue: lung tumour	age at surgery: 62	gender: F	histology: ADC	pt stage: T1	pn stage: N0	pm stage: M0	follow-up time (months): 121	status: ALIVE	disease free survival in months: 121	relapse (event=1; no event=0): 0	total RNA	Trizol extraction of total RNA was performed according to the manufacturer's instructions.	Biotin	Biotinylated cRNA were prepared according to the standard Affymetrix protocol from 6 ug total RNA (Expression Analysis Technical Manual, 2001, Affymetrix).	9606	20 ug of cDNA were hybridized for 16 hr at 45C on GeneChip Human Genome U133 plus 2.0 array.	GeneChips were scanned using the Affymetrix GeneArray scanner	CBA_001	The data was normalized by Robust Multi-Array average (RMA) algorithm (Genespring software; Agilent)	GPL570	Sophie,,Rousseaux	U1209	IAB	INSERM-UGA	Bd de la Chantourne	La Tronche	38706	France	ftp://ftp.ncbi.nlm.nih.gov/geo/samples/GSM748nnn/GSM748053/suppl/GSM748053.CEL.gz	54675
GSM748054	Public on May 24 2013	Jun 26 2011	Aug 06 2014	RNA	1	Lung Tumour	Homo sapiens	tissue: lung tumour	age at surgery: 50	gender: M	histology: ADC	pt stage: T1	pn stage: N0	pm stage: M0	follow-up time (months): 21	status: DEAD	disease free survival in months: 21	relapse (event=1; no event=0): 0	total RNA	Trizol extraction of total RNA was performed according to the manufacturer's instructions.	Biotin	Biotinylated cRNA were prepared according to the standard Affymetrix protocol from 6 ug total RNA (Expression Analysis Technical Manual, 2001, Affymetrix).	9606	20 ug of cDNA were hybridized for 16 hr at 45C on GeneChip Human Genome U133 plus 2.0 array.	GeneChips were scanned using the Affymetrix GeneArray scanner	CBA_002	The data was normalized by Robust Multi-Array average (RMA) algorithm (Genespring software; Agilent)	GPL570	Sophie,,Rousseaux	U1209	IAB	INSERM-UGA	Bd de la Chantourne	La Tronche	38706	France	ftp://ftp.ncbi.nlm.nih.gov/geo/samples/GSM748nnn/GSM748054/suppl/GSM748054.CEL.gz	54675
GSM748055	Public on May 24 2013	Jun 26 2011	Aug 06 2014	RNA	1	Lung Tumour	Homo sapiens	tissue: lung tumour	age at surgery: 62	gender: F	histology: ADC	pt stage: T1	pn stage: N0	pm stage: M0	follow-up time (months): 86	status: DEAD	disease free survival in months: 86	relapse (event=1; no event=0): 0	total RNA	Trizol extraction of total RNA was performed according to the manufacturer's instructions.	Biotin	Biotinylated cRNA were prepared according to the standard Affymetrix protocol from 6 ug total RNA (Expression Analysis Technical Manual, 2001, Affymetrix).	9606	20 ug of cDNA were hybridized for 16 hr at 45C on GeneChip Human Genome U133 plus 2.0 array.	GeneChips were scanned using the Affymetrix GeneArray scanner	CBA_003	The data was normalized by Robust Multi-Array average (RMA) algorithm (Genespring software; Agilent)	GPL570	Sophie,,Rousseaux	U1209	IAB	INSERM-UGA	Bd de la Chantourne	La Tronche	38706	France	ftp://ftp.ncbi.nlm.nih.gov/geo/samples/GSM748nnn/GSM748055/suppl/GSM748055.CEL.gz	54675
GSM748056	Public on May 24 2013	Jun 26 2011	Aug 06 2014	RNA	1	Lung Tumour	Homo sapiens	tissue: lung tumour	age at surgery: 71	gender: M	histology: SQC	pt stage: T1	pn stage: N0	pm stage: M0	follow-up time (months): 12	status: DEAD	disease free survival in months: 10	relapse (event=1; no event=0): 1	total RNA	Trizol extraction of total RNA was performed according to the manufacturer's instructions.	Biotin	Biotinylated cRNA were prepared according to the standard Affymetrix protocol from 6 ug total RNA (Expression Analysis Technical Manual, 2001, Affymetrix).	9606	20 ug of cDNA were hybridized for 16 hr at 45C on GeneChip Human Genome U133 plus 2.0 array.	GeneChips were scanned using the Affymetrix GeneArray scanner	CBA_004	The data was normalized by Robust Multi-Array average (RMA) algorithm (Genespring software; Agilent)	GPL570	Sophie,,Rousseaux	U1209	IAB	INSERM-UGA	Bd de la Chantourne	La Tronche	38706	France	ftp://ftp.ncbi.nlm.nih.gov/geo/samples/GSM748nnn/GSM748056/suppl/GSM748056.CEL.gz	54675
GSM748057	Public on May 24 2013	Jun 26 2011	Aug 06 2014	RNA	1	Lung Tumour	Homo sapiens	tissue: lung tumour	age at surgery: 62	gender: M	histology: ADC	pt stage: T1	pn stage: N0	pm stage: M0	follow-up time (months): 195	status: DEAD	disease free survival in months: 81	relapse (event=1; no event=0): 1	total RNA	Trizol extraction of total RNA was performed according to the manufacturer's instructions.	Biotin	Biotinylated cRNA were prepared according to the standard Affymetrix protocol from 6 ug total RNA (Expression Analysis Technical Manual, 2001, Affymetrix).	9606	20 ug of cDNA were hybridized for 16 hr at 45C on GeneChip Human Genome U133 plus 2.0 array.	GeneChips were scanned using the Affymetrix GeneArray scanner	CBA_005	The data was normalized by Robust Multi-Array average (RMA) algorithm (Genespring software; Agilent)	GPL570	Sophie,,Rousseaux	U1209	IAB	INSERM-UGA	Bd de la Chantourne	La Tronche	38706	France	ftp://ftp.ncbi.nlm.nih.gov/geo/samples/GSM748nnn/GSM748057/suppl/GSM748057.CEL.gz	54675
GSM748058	Public on May 24 2013	Jun 26 2011	Aug 06 2014	RNA	1	Lung Tumour	Homo sapiens	tissue: lung tumour	age at surgery: 53	gender: F	histology: ADC	pt stage: T1	pn stage: N0	pm stage: M0	follow-up time (months): 68	status: ALIVE	disease free survival in months: 68	relapse (event=1; no event=0): 0	total RNA	Trizol extraction of total RNA was performed according to the manufacturer's instructions.	Biotin	Biotinylated cRNA were prepared according to the standard Affymetrix protocol from 6 ug total RNA (Expression Analysis Technical Manual, 2001, Affymetrix).	9606	20 ug of cDNA were hybridized for 16 hr at 45C on GeneChip Human Genome U133 plus 2.0 array.	GeneChips were scanned using the Affymetrix GeneArray scanner	CBA_006	The data was normalized by Robust Multi-Array average (RMA) algorithm (Genespring software; Agilent)	GPL570	Sophie,,Rousseaux	U1209	IAB	INSERM-UGA	Bd de la Chantourne	La Tronche	38706	France	ftp://ftp.ncbi.nlm.nih.gov/geo/samples/GSM748nnn/GSM748058/suppl/GSM748058.CEL.gz	54675
GSM748059	Public on May 24 2013	Jun 26 2011	Aug 06 2014	RNA	1	Lung Tumour	Homo sapiens	tissue: lung tumour	age at surgery: 67	gender: M	histology: SQC	pt stage: T1	pn stage: N0	pm stage: M0	follow-up time (months): 52	status: DEAD	disease free survival in months: 52	relapse (event=1; no event=0): 0	total RNA	Trizol extraction of total RNA was performed according to the manufacturer's instructions.	Biotin	Biotinylated cRNA were prepared according to the standard Affymetrix protocol from 6 ug total RNA (Expression Analysis Technical Manual, 2001, Affymetrix).	9606	20 ug of cDNA were hybridized for 16 hr at 45C on GeneChip Human Genome U133 plus 2.0 array.	GeneChips were scanned using the Affymetrix GeneArray scanner	CBA_007	The data was normalized by Robust Multi-Array average (RMA) algorithm (Genespring software; Agilent)	GPL570	Sophie,,Rousseaux	U1209	IAB	INSERM-UGA	Bd de la Chantourne	La Tronche	38706	France	ftp://ftp.ncbi.nlm.nih.gov/geo/samples/GSM748nnn/GSM748059/suppl/GSM748059.CEL.gz	54675
GSM748060	Public on May 24 2013	Jun 26 2011	Aug 06 2014	RNA	1	Non Tumoral Lung	Homo sapiens	tissue: lung tumour	age at surgery: NTL	gender: NTL	histology: NTL	pt stage: NTL	pn stage: NTL	pm stage: NTL	follow-up time (months): NTL	status: NTL			total RNA	Trizol extraction of total RNA was performed according to the manufacturer's instructions.	Biotin	Biotinylated cRNA were prepared according to the standard Affymetrix protocol from 6 ug total RNA (Expression Analysis Technical Manual, 2001, Affymetrix).	9606	20 ug of cDNA were hybridized for 16 hr at 45C on GeneChip Human Genome U133 plus 2.0 array.	GeneChips were scanned using the Affymetrix GeneArray scanner	CBA_008	The data was normalized by Robust Multi-Array average (RMA) algorithm (Genespring software; Agilent)	GPL570	Sophie,,Rousseaux	U1209	IAB	INSERM-UGA	Bd de la Chantourne	La Tronche	38706	France	ftp://ftp.ncbi.nlm.nih.gov/geo/samples/GSM748nnn/GSM748060/suppl/GSM748060.CEL.gz	54675
GSM748061	Public on May 24 2013	Jun 26 2011	Aug 06 2014	RNA	1	Lung Tumour	Homo sapiens	tissue: lung tumour	age at surgery: 63	gender: M	histology: SQC	pt stage: T1	pn stage: N0	pm stage: M0	follow-up time (months): 70	status: DEAD	disease free survival in months: 70	relapse (event=1; no event=0): 0	total RNA	Trizol extraction of total RNA was performed according to the manufacturer's instructions.	Biotin	Biotinylated cRNA were prepared according to the standard Affymetrix protocol from 6 ug total RNA (Expression Analysis Technical Manual, 2001, Affymetrix).	9606	20 ug of cDNA were hybridized for 16 hr at 45C on GeneChip Human Genome U133 plus 2.0 array.	GeneChips were scanned using the Affymetrix GeneArray scanner	CBA_010	The data was normalized by Robust Multi-Array average (RMA) algorithm (Genespring software; Agilent)	GPL570	Sophie,,Rousseaux	U1209	IAB	INSERM-UGA	Bd de la Chantourne	La Tronche	38706	France	ftp://ftp.ncbi.nlm.nih.gov/geo/samples/GSM748nnn/GSM748061/suppl/GSM748061.CEL.gz	54675
GSM748062	Public on May 24 2013	Jun 26 2011	Aug 06 2014	RNA	1	Lung Tumour	Homo sapiens	tissue: lung tumour	age at surgery: 78	gender: M	histology: SQC	pt stage: T1	pn stage: N0	pm stage: M0	follow-up time (months): 115	status: ALIVE	disease free survival in months: 115	relapse (event=1; no event=0): 0	total RNA	Trizol extraction of total RNA was performed according to the manufacturer's instructions.	Biotin	Biotinylated cRNA were prepared according to the standard Affymetrix protocol from 6 ug total RNA (Expression Analysis Technical Manual, 2001, Affymetrix).	9606	20 ug of cDNA were hybridized for 16 hr at 45C on GeneChip Human Genome U133 plus 2.0 array.	GeneChips were scanned using the Affymetrix GeneArray scanner	CBA_011	The data was normalized by Robust Multi-Array average (RMA) algorithm (Genespring software; Agilent)	GPL570	Sophie,,Rousseaux	U1209	IAB	INSERM-UGA	Bd de la Chantourne	La Tronche	38706	France	ftp://ftp.ncbi.nlm.nih.gov/geo/samples/GSM748nnn/GSM748062/suppl/GSM748062.CEL.gz	54675
GSM748063	Public on May 24 2013	Jun 26 2011	Aug 06 2014	RNA	1	Lung Tumour	Homo sapiens	tissue: lung tumour	age at surgery: 71	gender: M	histology: SQC	pt stage: T1	pn stage: N0	pm stage: M0	follow-up time (months): 72	status: DEAD	disease free survival in months: 13	relapse (event=1; no event=0): 1	total RNA	Trizol extraction of total RNA was performed according to the manufacturer's instructions.	Biotin	Biotinylated cRNA were prepared according to the standard Affymetrix protocol from 6 ug total RNA (Expression Analysis Technical Manual, 2001, Affymetrix).	9606	20 ug of cDNA were hybridized for 16 hr at 45C on GeneChip Human Genome U133 plus 2.0 array.	GeneChips were scanned using the Affymetrix GeneArray scanner	CBA_013	The data was normalized by Robust Multi-Array average (RMA) algorithm (Genespring software; Agilent)	GPL570	Sophie,,Rousseaux	U1209	IAB	INSERM-UGA	Bd de la Chantourne	La Tronche	38706	France	ftp://ftp.ncbi.nlm.nih.gov/geo/samples/GSM748nnn/GSM748063/suppl/GSM748063.CEL.gz	54675
GSM748064	Public on May 24 2013	Jun 26 2011	Aug 06 2014	RNA	1	Lung Tumour	Homo sapiens	tissue: lung tumour	age at surgery: 44	gender: F	histology: ADC	pt stage: T1	pn stage: N0	pm stage: M0	follow-up time (months): 118	status: ALIVE	disease free survival in months: 118	relapse (event=1; no event=0): 0	total RNA	Trizol extraction of total RNA was performed according to the manufacturer's instructions.	Biotin	Biotinylated cRNA were prepared according to the standard Affymetrix protocol from 6 ug total RNA (Expression Analysis Technical Manual, 2001, Affymetrix).	9606	20 ug of cDNA were hybridized for 16 hr at 45C on GeneChip Human Genome U133 plus 2.0 array.	GeneChips were scanned using the Affymetrix GeneArray scanner	CBA_014	The data was normalized by Robust Multi-Array average (RMA) algorithm (Genespring software; Agilent)	GPL570	Sophie,,Rousseaux	U1209	IAB	INSERM-UGA	Bd de la Chantourne	La Tronche	38706	France	ftp://ftp.ncbi.nlm.nih.gov/geo/samples/GSM748nnn/GSM748064/suppl/GSM748064.CEL.gz	54675
GSM748065	Public on May 24 2013	Jun 26 2011	Aug 06 2014	RNA	1	Lung Tumour	Homo sapiens	tissue: lung tumour	age at surgery: 51	gender: M	histology: SQC	pt stage: T1	pn stage: N0	pm stage: M0	follow-up time (months): 104	status: DEAD	disease free survival in months: 104	relapse (event=1; no event=0): 1	total RNA	Trizol extraction of total RNA was performed according to the manufacturer's instructions.	Biotin	Biotinylated cRNA were prepared according to the standard Affymetrix protocol from 6 ug total RNA (Expression Analysis Technical Manual, 2001, Affymetrix).	9606	20 ug of cDNA were hybridized for 16 hr at 45C on GeneChip Human Genome U133 plus 2.0 array.	GeneChips were scanned using the Affymetrix GeneArray scanner	CBA_015	The data was normalized by Robust Multi-Array average (RMA) algorithm (Genespring software; Agilent)	GPL570	Sophie,,Rousseaux	U1209	IAB	INSERM-UGA	Bd de la Chantourne	La Tronche	38706	France	ftp://ftp.ncbi.nlm.nih.gov/geo/samples/GSM748nnn/GSM748065/suppl/GSM748065.CEL.gz	54675
GSM748066	Public on May 24 2013	Jun 26 2011	Aug 06 2014	RNA	1	Lung Tumour	Homo sapiens	tissue: lung tumour	age at surgery: 51	gender: M	histology: SQC	pt stage: T1	pn stage: N0	pm stage: M0	follow-up time (months): 5	status: DEAD	disease free survival in months: 5	relapse (event=1; no event=0): 0	total RNA	Trizol extraction of total RNA was performed according to the manufacturer's instructions.	Biotin	Biotinylated cRNA were prepared according to the standard Affymetrix protocol from 6 ug total RNA (Expression Analysis Technical Manual, 2001, Affymetrix).	9606	20 ug of cDNA were hybridized for 16 hr at 45C on GeneChip Human Genome U133 plus 2.0 array.	GeneChips were scanned using the Affymetrix GeneArray scanner	CBA_016	The data was normalized by Robust Multi-Array average (RMA) algorithm (Genespring software; Agilent)	GPL570	Sophie,,Rousseaux	U1209	IAB	INSERM-UGA	Bd de la Chantourne	La Tronche	38706	France	ftp://ftp.ncbi.nlm.nih.gov/geo/samples/GSM748nnn/GSM748066/suppl/GSM748066.CEL.gz	54675
GSM748067	Public on May 24 2013	Jun 26 2011	Aug 06 2014	RNA	1	Lung Tumour	Homo sapiens	tissue: lung tumour	age at surgery: 58	gender: M	histology: SQC	pt stage: T1	pn stage: N0	pm stage: M0	follow-up time (months): 218	status: ALIVE	disease free survival in months: 218	relapse (event=1; no event=0): 0	total RNA	Trizol extraction of total RNA was performed according to the manufacturer's instructions.	Biotin	Biotinylated cRNA were prepared according to the standard Affymetrix protocol from 6 ug total RNA (Expression Analysis Technical Manual, 2001, Affymetrix).	9606	20 ug of cDNA were hybridized for 16 hr at 45C on GeneChip Human Genome U133 plus 2.0 array.	GeneChips were scanned using the Affymetrix GeneArray scanner	CBA_017	The data was normalized by Robust Multi-Array average (RMA) algorithm (Genespring software; Agilent)	GPL570	Sophie,,Rousseaux	U1209	IAB	INSERM-UGA	Bd de la Chantourne	La Tronche	38706	France	ftp://ftp.ncbi.nlm.nih.gov/geo/samples/GSM748nnn/GSM748067/suppl/GSM748067.CEL.gz	54675
GSM748068	Public on May 24 2013	Jun 26 2011	Aug 06 2014	RNA	1	Lung Tumour	Homo sapiens	tissue: lung tumour	age at surgery: 52	gender: M	histology: ADC	pt stage: T1	pn stage: N0	pm stage: M0	follow-up time (months): 87	status: ALIVE	disease free survival in months: 87	relapse (event=1; no event=0): 0	total RNA	Trizol extraction of total RNA was performed according to the manufacturer's instructions.	Biotin	Biotinylated cRNA were prepared according to the standard Affymetrix protocol from 6 ug total RNA (Expression Analysis Technical Manual, 2001, Affymetrix).	9606	20 ug of cDNA were hybridized for 16 hr at 45C on GeneChip Human Genome U133 plus 2.0 array.	GeneChips were scanned using the Affymetrix GeneArray scanner	CBA_018	The data was normalized by Robust Multi-Array average (RMA) algorithm (Genespring software; Agilent)	GPL570	Sophie,,Rousseaux	U1209	IAB	INSERM-UGA	Bd de la Chantourne	La Tronche	38706	France	ftp://ftp.ncbi.nlm.nih.gov/geo/samples/GSM748nnn/GSM748068/suppl/GSM748068.CEL.gz	54675
GSM748069	Public on May 24 2013	Jun 26 2011	Aug 06 2014	RNA	1	Lung Tumour	Homo sapiens	tissue: lung tumour	age at surgery: 62	gender: M	histology: LCC	pt stage: T1	pn stage: N0	pm stage: M0	follow-up time (months): 85	status: ALIVE	disease free survival in months: 5	relapse (event=1; no event=0): 1	total RNA	Trizol extraction of total RNA was performed according to the manufacturer's instructions.	Biotin	Biotinylated cRNA were prepared according to the standard Affymetrix protocol from 6 ug total RNA (Expression Analysis Technical Manual, 2001, Affymetrix).	9606	20 ug of cDNA were hybridized for 16 hr at 45C on GeneChip Human Genome U133 plus 2.0 array.	GeneChips were scanned using the Affymetrix GeneArray scanner	CBA_020	The data was normalized by Robust Multi-Array average (RMA) algorithm (Genespring software; Agilent)	GPL570	Sophie,,Rousseaux	U1209	IAB	INSERM-UGA	Bd de la Chantourne	La Tronche	38706	France	ftp://ftp.ncbi.nlm.nih.gov/geo/samples/GSM748nnn/GSM748069/suppl/GSM748069.CEL.gz	54675
GSM748070	Public on May 24 2013	Jun 26 2011	Aug 06 2014	RNA	1	Non Tumoral Lung	Homo sapiens	tissue: lung tumour	age at surgery: NTL	gender: NTL	histology: NTL	pt stage: NTL	pn stage: NTL	pm stage: NTL	follow-up time (months): NTL	status: NTL			total RNA	Trizol extraction of total RNA was performed according to the manufacturer's instructions.	Biotin	Biotinylated cRNA were prepared according to the standard Affymetrix protocol from 6 ug total RNA (Expression Analysis Technical Manual, 2001, Affymetrix).	9606	20 ug of cDNA were hybridized for 16 hr at 45C on GeneChip Human Genome U133 plus 2.0 array.	GeneChips were scanned using the Affymetrix GeneArray scanner	CBA_021	The data was normalized by Robust Multi-Array average (RMA) algorithm (Genespring software; Agilent)	GPL570	Sophie,,Rousseaux	U1209	IAB	INSERM-UGA	Bd de la Chantourne	La Tronche	38706	France	ftp://ftp.ncbi.nlm.nih.gov/geo/samples/GSM748nnn/GSM748070/suppl/GSM748070.CEL.gz	54675
GSM748071	Public on May 24 2013	Jun 26 2011	Aug 06 2014	RNA	1	Lung Tumour	Homo sapiens	tissue: lung tumour	age at surgery: 60	gender: M	histology: ADC	pt stage: T1	pn stage: N0	pm stage: M0	follow-up time (months): 51	status: ALIVE	disease free survival in months: 51	relapse (event=1; no event=0): 0	total RNA	Trizol extraction of total RNA was performed according to the manufacturer's instructions.	Biotin	Biotinylated cRNA were prepared according to the standard Affymetrix protocol from 6 ug total RNA (Expression Analysis Technical Manual, 2001, Affymetrix).	9606	20 ug of cDNA were hybridized for 16 hr at 45C on GeneChip Human Genome U133 plus 2.0 array.	GeneChips were scanned using the Affymetrix GeneArray scanner	CBA_022	The data was normalized by Robust Multi-Array average (RMA) algorithm (Genespring software; Agilent)	GPL570	Sophie,,Rousseaux	U1209	IAB	INSERM-UGA	Bd de la Chantourne	La Tronche	38706	France	ftp://ftp.ncbi.nlm.nih.gov/geo/samples/GSM748nnn/GSM748071/suppl/GSM748071.CEL.gz	54675
GSM748072	Public on May 24 2013	Jun 26 2011	Aug 06 2014	RNA	1	Lung Tumour	Homo sapiens	tissue: lung tumour	age at surgery: 70	gender: M	histology: SQC	pt stage: T1	pn stage: N0	pm stage: M0	follow-up time (months): 134	status: ALIVE	disease free survival in months: 134	relapse (event=1; no event=0): 0	total RNA	Trizol extraction of total RNA was performed according to the manufacturer's instructions.	Biotin	Biotinylated cRNA were prepared according to the standard Affymetrix protocol from 6 ug total RNA (Expression Analysis Technical Manual, 2001, Affymetrix).	9606	20 ug of cDNA were hybridized for 16 hr at 45C on GeneChip Human Genome U133 plus 2.0 array.	GeneChips were scanned using the Affymetrix GeneArray scanner	CBA_023	The data was normalized by Robust Multi-Array average (RMA) algorithm (Genespring software; Agilent)	GPL570	Sophie,,Rousseaux	U1209	IAB	INSERM-UGA	Bd de la Chantourne	La Tronche	38706	France	ftp://ftp.ncbi.nlm.nih.gov/geo/samples/GSM748nnn/GSM748072/suppl/GSM748072.CEL.gz	54675
GSM748073	Public on May 24 2013	Jun 26 2011	Aug 06 2014	RNA	1	Lung Tumour	Homo sapiens	tissue: lung tumour	age at surgery: 72	gender: M	histology: Other	pt stage: T1	pn stage: N0	pm stage: M0	follow-up time (months): 36	status: DEAD	disease free survival in months: 36	relapse (event=1; no event=0): 0	total RNA	Trizol extraction of total RNA was performed according to the manufacturer's instructions.	Biotin	Biotinylated cRNA were prepared according to the standard Affymetrix protocol from 6 ug total RNA (Expression Analysis Technical Manual, 2001, Affymetrix).	9606	20 ug of cDNA were hybridized for 16 hr at 45C on GeneChip Human Genome U133 plus 2.0 array.	GeneChips were scanned using the Affymetrix GeneArray scanner	CBA_024	The data was normalized by Robust Multi-Array average (RMA) algorithm (Genespring software; Agilent)	GPL570	Sophie,,Rousseaux	U1209	IAB	INSERM-UGA	Bd de la Chantourne	La Tronche	38706	France	ftp://ftp.ncbi.nlm.nih.gov/geo/samples/GSM748nnn/GSM748073/suppl/GSM748073.CEL.gz	54675
GSM748074	Public on May 24 2013	Jun 26 2011	Aug 06 2014	RNA	1	Lung Tumour	Homo sapiens	tissue: lung tumour	age at surgery: 65	gender: M	histology: SQC	pt stage: T1	pn stage: N0	pm stage: M0	follow-up time (months): 54	status: ALIVE	disease free survival in months: 54	relapse (event=1; no event=0): 0	total RNA	Trizol extraction of total RNA was performed according to the manufacturer's instructions.	Biotin	Biotinylated cRNA were prepared according to the standard Affymetrix protocol from 6 ug total RNA (Expression Analysis Technical Manual, 2001, Affymetrix).	9606	20 ug of cDNA were hybridized for 16 hr at 45C on GeneChip Human Genome U133 plus 2.0 array.	GeneChips were scanned using the Affymetrix GeneArray scanner	CBA_025	The data was normalized by Robust Multi-Array average (RMA) algorithm (Genespring software; Agilent)	GPL570	Sophie,,Rousseaux	U1209	IAB	INSERM-UGA	Bd de la Chantourne	La Tronche	38706	France	ftp://ftp.ncbi.nlm.nih.gov/geo/samples/GSM748nnn/GSM748074/suppl/GSM748074.CEL.gz	54675
GSM748075	Public on May 24 2013	Jun 26 2011	Aug 06 2014	RNA	1	Lung Tumour	Homo sapiens	tissue: lung tumour	age at surgery: 65	gender: M	histology: ADC	pt stage: T1	pn stage: N0	pm stage: M0	follow-up time (months): 34	status: DEAD	disease free survival in months: 28	relapse (event=1; no event=0): 1	total RNA	Trizol extraction of total RNA was performed according to the manufacturer's instructions.	Biotin	Biotinylated cRNA were prepared according to the standard Affymetrix protocol from 6 ug total RNA (Expression Analysis Technical Manual, 2001, Affymetrix).	9606	20 ug of cDNA were hybridized for 16 hr at 45C on GeneChip Human Genome U133 plus 2.0 array.	GeneChips were scanned using the Affymetrix GeneArray scanner	CBA_026	The data was normalized by Robust Multi-Array average (RMA) algorithm (Genespring software; Agilent)	GPL570	Sophie,,Rousseaux	U1209	IAB	INSERM-UGA	Bd de la Chantourne	La Tronche	38706	France	ftp://ftp.ncbi.nlm.nih.gov/geo/samples/GSM748nnn/GSM748075/suppl/GSM748075.CEL.gz	54675
GSM748076	Public on May 24 2013	Jun 26 2011	Aug 06 2014	RNA	1	Lung Tumour	Homo sapiens	tissue: lung tumour	age at surgery: 67	gender: M	histology: SQC	pt stage: T1	pn stage: N0	pm stage: M0	follow-up time (months): 228	status: DEAD	disease free survival in months: 228	relapse (event=1; no event=0): 0	total RNA	Trizol extraction of total RNA was performed according to the manufacturer's instructions.	Biotin	Biotinylated cRNA were prepared according to the standard Affymetrix protocol from 6 ug total RNA (Expression Analysis Technical Manual, 2001, Affymetrix).	9606	20 ug of cDNA were hybridized for 16 hr at 45C on GeneChip Human Genome U133 plus 2.0 array.	GeneChips were scanned using the Affymetrix GeneArray scanner	CBA_027	The data was normalized by Robust Multi-Array average (RMA) algorithm (Genespring software; Agilent)	GPL570	Sophie,,Rousseaux	U1209	IAB	INSERM-UGA	Bd de la Chantourne	La Tronche	38706	France	ftp://ftp.ncbi.nlm.nih.gov/geo/samples/GSM748nnn/GSM748076/suppl/GSM748076.CEL.gz	54675
GSM748077	Public on May 24 2013	Jun 26 2011	Aug 06 2014	RNA	1	Lung Tumour	Homo sapiens	tissue: lung tumour	age at surgery: 80	gender: M	histology: ADC	pt stage: T1	pn stage: N0	pm stage: M0	follow-up time (months): 20	status: DEAD	disease free survival in months: 18	relapse (event=1; no event=0): 1	total RNA	Trizol extraction of total RNA was performed according to the manufacturer's instructions.	Biotin	Biotinylated cRNA were prepared according to the standard Affymetrix protocol from 6 ug total RNA (Expression Analysis Technical Manual, 2001, Affymetrix).	9606	20 ug of cDNA were hybridized for 16 hr at 45C on GeneChip Human Genome U133 plus 2.0 array.	GeneChips were scanned using the Affymetrix GeneArray scanner	CBA_028	The data was normalized by Robust Multi-Array average (RMA) algorithm (Genespring software; Agilent)	GPL570	Sophie,,Rousseaux	U1209	IAB	INSERM-UGA	Bd de la Chantourne	La Tronche	38706	France	ftp://ftp.ncbi.nlm.nih.gov/geo/samples/GSM748nnn/GSM748077/suppl/GSM748077.CEL.gz	54675
GSM748078	Public on May 24 2013	Jun 26 2011	Aug 06 2014	RNA	1	Lung Tumour	Homo sapiens	tissue: lung tumour	age at surgery: 77	gender: M	histology: ADC	pt stage: T1	pn stage: N0	pm stage: M0	follow-up time (months): 58	status: ALIVE	disease free survival in months: 58	relapse (event=1; no event=0): 0	total RNA	Trizol extraction of total RNA was performed according to the manufacturer's instructions.	Biotin	Biotinylated cRNA were prepared according to the standard Affymetrix protocol from 6 ug total RNA (Expression Analysis Technical Manual, 2001, Affymetrix).	9606	20 ug of cDNA were hybridized for 16 hr at 45C on GeneChip Human Genome U133 plus 2.0 array.	GeneChips were scanned using the Affymetrix GeneArray scanner	CBA_029	The data was normalized by Robust Multi-Array average (RMA) algorithm (Genespring software; Agilent)	GPL570	Sophie,,Rousseaux	U1209	IAB	INSERM-UGA	Bd de la Chantourne	La Tronche	38706	France	ftp://ftp.ncbi.nlm.nih.gov/geo/samples/GSM748nnn/GSM748078/suppl/GSM748078.CEL.gz	54675
GSM748079	Public on May 24 2013	Jun 26 2011	Aug 06 2014	RNA	1	Lung Tumour	Homo sapiens	tissue: lung tumour	age at surgery: 65	gender: M	histology: ADC	pt stage: T1	pn stage: N0	pm stage: M0	follow-up time (months): 29	status: DEAD	disease free survival in months: 28	relapse (event=1; no event=0): 1	total RNA	Trizol extraction of total RNA was performed according to the manufacturer's instructions.	Biotin	Biotinylated cRNA were prepared according to the standard Affymetrix protocol from 6 ug total RNA (Expression Analysis Technical Manual, 2001, Affymetrix).	9606	20 ug of cDNA were hybridized for 16 hr at 45C on GeneChip Human Genome U133 plus 2.0 array.	GeneChips were scanned using the Affymetrix GeneArray scanner	CBA_030	The data was normalized by Robust Multi-Array average (RMA) algorithm (Genespring software; Agilent)	GPL570	Sophie,,Rousseaux	U1209	IAB	INSERM-UGA	Bd de la Chantourne	La Tronche	38706	France	ftp://ftp.ncbi.nlm.nih.gov/geo/samples/GSM748nnn/GSM748079/suppl/GSM748079.CEL.gz	54675
GSM748080	Public on May 24 2013	Jun 26 2011	Aug 06 2014	RNA	1	Lung Tumour	Homo sapiens	tissue: lung tumour	age at surgery: 60	gender: M	histology: ADC	pt stage: T1	pn stage: N0	pm stage: M0	follow-up time (months): 64	status: ALIVE	disease free survival in months: 64	relapse (event=1; no event=0): 0	total RNA	Trizol extraction of total RNA was performed according to the manufacturer's instructions.	Biotin	Biotinylated cRNA were prepared according to the standard Affymetrix protocol from 6 ug total RNA (Expression Analysis Technical Manual, 2001, Affymetrix).	9606	20 ug of cDNA were hybridized for 16 hr at 45C on GeneChip Human Genome U133 plus 2.0 array.	GeneChips were scanned using the Affymetrix GeneArray scanner	CBA_031	The data was normalized by Robust Multi-Array average (RMA) algorithm (Genespring software; Agilent)	GPL570	Sophie,,Rousseaux	U1209	IAB	INSERM-UGA	Bd de la Chantourne	La Tronche	38706	France	ftp://ftp.ncbi.nlm.nih.gov/geo/samples/GSM748nnn/GSM748080/suppl/GSM748080.CEL.gz	54675
GSM748081	Public on May 24 2013	Jun 26 2011	Aug 06 2014	RNA	1	Lung Tumour	Homo sapiens	tissue: lung tumour	age at surgery: 58	gender: M	histology: ADC	pt stage: T1	pn stage: N0	pm stage: M0	follow-up time (months): 102	status: ALIVE	disease free survival in months: 6	relapse (event=1; no event=0): 1	total RNA	Trizol extraction of total RNA was performed according to the manufacturer's instructions.	Biotin	Biotinylated cRNA were prepared according to the standard Affymetrix protocol from 6 ug total RNA (Expression Analysis Technical Manual, 2001, Affymetrix).	9606	20 ug of cDNA were hybridized for 16 hr at 45C on GeneChip Human Genome U133 plus 2.0 array.	GeneChips were scanned using the Affymetrix GeneArray scanner	CBA_032	The data was normalized by Robust Multi-Array average (RMA) algorithm (Genespring software; Agilent)	GPL570	Sophie,,Rousseaux	U1209	IAB	INSERM-UGA	Bd de la Chantourne	La Tronche	38706	France	ftp://ftp.ncbi.nlm.nih.gov/geo/samples/GSM748nnn/GSM748081/suppl/GSM748081.CEL.gz	54675
GSM748083	Public on May 24 2013	Jun 26 2011	Aug 06 2014	RNA	1	Lung Tumour	Homo sapiens	tissue: lung tumour	age at surgery: 53	gender: M	histology: ADC	pt stage: T1	pn stage: N0	pm stage: M0	follow-up time (months): 8	status: DEAD	disease free survival in months: 8	relapse (event=1; no event=0): 0	total RNA	Trizol extraction of total RNA was performed according to the manufacturer's instructions.	Biotin	Biotinylated cRNA were prepared according to the standard Affymetrix protocol from 6 ug total RNA (Expression Analysis Technical Manual, 2001, Affymetrix).	9606	20 ug of cDNA were hybridized for 16 hr at 45C on GeneChip Human Genome U133 plus 2.0 array.	GeneChips were scanned using the Affymetrix GeneArray scanner	CBA_034	The data was normalized by Robust Multi-Array average (RMA) algorithm (Genespring software; Agilent)	GPL570	Sophie,,Rousseaux	U1209	IAB	INSERM-UGA	Bd de la Chantourne	La Tronche	38706	France	ftp://ftp.ncbi.nlm.nih.gov/geo/samples/GSM748nnn/GSM748083/suppl/GSM748083.CEL.gz	54675
GSM748084	Public on May 24 2013	Jun 26 2011	Aug 06 2014	RNA	1	Lung Tumour	Homo sapiens	tissue: lung tumour	age at surgery: 74	gender: M	histology: SQC	pt stage: T1	pn stage: N0	pm stage: M0	follow-up time (months): 71	status: DEAD	disease free survival in months: 68	relapse (event=1; no event=0): 1	total RNA	Trizol extraction of total RNA was performed according to the manufacturer's instructions.	Biotin	Biotinylated cRNA were prepared according to the standard Affymetrix protocol from 6 ug total RNA (Expression Analysis Technical Manual, 2001, Affymetrix).	9606	20 ug of cDNA were hybridized for 16 hr at 45C on GeneChip Human Genome U133 plus 2.0 array.	GeneChips were scanned using the Affymetrix GeneArray scanner	CBA_035	The data was normalized by Robust Multi-Array average (RMA) algorithm (Genespring software; Agilent)	GPL570	Sophie,,Rousseaux	U1209	IAB	INSERM-UGA	Bd de la Chantourne	La Tronche	38706	France	ftp://ftp.ncbi.nlm.nih.gov/geo/samples/GSM748nnn/GSM748084/suppl/GSM748084.CEL.gz	54675
GSM748085	Public on May 24 2013	Jun 26 2011	Aug 06 2014	RNA	1	Lung Tumour	Homo sapiens	tissue: lung tumour	age at surgery: 78	gender: M	histology: ADC	pt stage: T1	pn stage: N0	pm stage: M0	follow-up time (months): 89	status: DEAD	disease free survival in months: 88	relapse (event=1; no event=0): 1	total RNA	Trizol extraction of total RNA was performed according to the manufacturer's instructions.	Biotin	Biotinylated cRNA were prepared according to the standard Affymetrix protocol from 6 ug total RNA (Expression Analysis Technical Manual, 2001, Affymetrix).	9606	20 ug of cDNA were hybridized for 16 hr at 45C on GeneChip Human Genome U133 plus 2.0 array.	GeneChips were scanned using the Affymetrix GeneArray scanner	CBA_037	The data was normalized by Robust Multi-Array average (RMA) algorithm (Genespring software; Agilent)	GPL570	Sophie,,Rousseaux	U1209	IAB	INSERM-UGA	Bd de la Chantourne	La Tronche	38706	France	ftp://ftp.ncbi.nlm.nih.gov/geo/samples/GSM748nnn/GSM748085/suppl/GSM748085.CEL.gz	54675
GSM748086	Public on May 24 2013	Jun 26 2011	Aug 06 2014	RNA	1	Lung Tumour	Homo sapiens	tissue: lung tumour	age at surgery: 71	gender: M	histology: ADC	pt stage: T1	pn stage: N0	pm stage: M0	follow-up time (months): 131	status: ALIVE	disease free survival in months: 131	relapse (event=1; no event=0): 0	total RNA	Trizol extraction of total RNA was performed according to the manufacturer's instructions.	Biotin	Biotinylated cRNA were prepared according to the standard Affymetrix protocol from 6 ug total RNA (Expression Analysis Technical Manual, 2001, Affymetrix).	9606	20 ug of cDNA were hybridized for 16 hr at 45C on GeneChip Human Genome U133 plus 2.0 array.	GeneChips were scanned using the Affymetrix GeneArray scanner	CBA_038	The data was normalized by Robust Multi-Array average (RMA) algorithm (Genespring software; Agilent)	GPL570	Sophie,,Rousseaux	U1209	IAB	INSERM-UGA	Bd de la Chantourne	La Tronche	38706	France	ftp://ftp.ncbi.nlm.nih.gov/geo/samples/GSM748nnn/GSM748086/suppl/GSM748086.CEL.gz	54675
GSM748087	Public on May 24 2013	Jun 26 2011	Aug 06 2014	RNA	1	Lung Tumour	Homo sapiens	tissue: lung tumour	age at surgery: 60	gender: M	histology: ADC	pt stage: T1	pn stage: N0	pm stage: M0	follow-up time (months): 101	status: ALIVE	disease free survival in months: 101	relapse (event=1; no event=0): 0	total RNA	Trizol extraction of total RNA was performed according to the manufacturer's instructions.	Biotin	Biotinylated cRNA were prepared according to the standard Affymetrix protocol from 6 ug total RNA (Expression Analysis Technical Manual, 2001, Affymetrix).	9606	20 ug of cDNA were hybridized for 16 hr at 45C on GeneChip Human Genome U133 plus 2.0 array.	GeneChips were scanned using the Affymetrix GeneArray scanner	CBA_039	The data was normalized by Robust Multi-Array average (RMA) algorithm (Genespring software; Agilent)	GPL570	Sophie,,Rousseaux	U1209	IAB	INSERM-UGA	Bd de la Chantourne	La Tronche	38706	France	ftp://ftp.ncbi.nlm.nih.gov/geo/samples/GSM748nnn/GSM748087/suppl/GSM748087.CEL.gz	54675
GSM748088	Public on May 24 2013	Jun 26 2011	Aug 06 2014	RNA	1	Lung Tumour	Homo sapiens	tissue: lung tumour	age at surgery: 52	gender: M	histology: SQC	pt stage: T1	pn stage: N0	pm stage: M0	follow-up time (months): 170	status: ALIVE	disease free survival in months: 170	relapse (event=1; no event=0): 0	total RNA	Trizol extraction of total RNA was performed according to the manufacturer's instructions.	Biotin	Biotinylated cRNA were prepared according to the standard Affymetrix protocol from 6 ug total RNA (Expression Analysis Technical Manual, 2001, Affymetrix).	9606	20 ug of cDNA were hybridized for 16 hr at 45C on GeneChip Human Genome U133 plus 2.0 array.	GeneChips were scanned using the Affymetrix GeneArray scanner	CBA_040	The data was normalized by Robust Multi-Array average (RMA) algorithm (Genespring software; Agilent)	GPL570	Sophie,,Rousseaux	U1209	IAB	INSERM-UGA	Bd de la Chantourne	La Tronche	38706	France	ftp://ftp.ncbi.nlm.nih.gov/geo/samples/GSM748nnn/GSM748088/suppl/GSM748088.CEL.gz	54675
GSM748089	Public on May 24 2013	Jun 26 2011	Aug 06 2014	RNA	1	Lung Tumour	Homo sapiens	tissue: lung tumour	age at surgery: 48	gender: M	histology: ADC	pt stage: T1	pn stage: N0	pm stage: M0	follow-up time (months): 25	status: DEAD	disease free survival in months: 3	relapse (event=1; no event=0): 1	total RNA	Trizol extraction of total RNA was performed according to the manufacturer's instructions.	Biotin	Biotinylated cRNA were prepared according to the standard Affymetrix protocol from 6 ug total RNA (Expression Analysis Technical Manual, 2001, Affymetrix).	9606	20 ug of cDNA were hybridized for 16 hr at 45C on GeneChip Human Genome U133 plus 2.0 array.	GeneChips were scanned using the Affymetrix GeneArray scanner	CBA_041	The data was normalized by Robust Multi-Array average (RMA) algorithm (Genespring software; Agilent)	GPL570	Sophie,,Rousseaux	U1209	IAB	INSERM-UGA	Bd de la Chantourne	La Tronche	38706	France	ftp://ftp.ncbi.nlm.nih.gov/geo/samples/GSM748nnn/GSM748089/suppl/GSM748089.CEL.gz	54675
GSM748090	Public on May 24 2013	Jun 26 2011	Aug 06 2014	RNA	1	Lung Tumour	Homo sapiens	tissue: lung tumour	age at surgery: 56	gender: M	histology: ADC	pt stage: T1	pn stage: N0	pm stage: M0	follow-up time (months): 88	status: ALIVE	disease free survival in months: 88	relapse (event=1; no event=0): 0	total RNA	Trizol extraction of total RNA was performed according to the manufacturer's instructions.	Biotin	Biotinylated cRNA were prepared according to the standard Affymetrix protocol from 6 ug total RNA (Expression Analysis Technical Manual, 2001, Affymetrix).	9606	20 ug of cDNA were hybridized for 16 hr at 45C on GeneChip Human Genome U133 plus 2.0 array.	GeneChips were scanned using the Affymetrix GeneArray scanner	CBA_043	The data was normalized by Robust Multi-Array average (RMA) algorithm (Genespring software; Agilent)	GPL570	Sophie,,Rousseaux	U1209	IAB	INSERM-UGA	Bd de la Chantourne	La Tronche	38706	France	ftp://ftp.ncbi.nlm.nih.gov/geo/samples/GSM748nnn/GSM748090/suppl/GSM748090.CEL.gz	54675
GSM748091	Public on May 24 2013	Jun 26 2011	Aug 06 2014	RNA	1	Lung Tumour	Homo sapiens	tissue: lung tumour	age at surgery: 49	gender: M	histology: ADC	pt stage: T1	pn stage: N0	pm stage: M0	follow-up time (months): 84	status: ALIVE	disease free survival in months: 84	relapse (event=1; no event=0): 0	total RNA	Trizol extraction of total RNA was performed according to the manufacturer's instructions.	Biotin	Biotinylated cRNA were prepared according to the standard Affymetrix protocol from 6 ug total RNA (Expression Analysis Technical Manual, 2001, Affymetrix).	9606	20 ug of cDNA were hybridized for 16 hr at 45C on GeneChip Human Genome U133 plus 2.0 array.	GeneChips were scanned using the Affymetrix GeneArray scanner	CBA_044	The data was normalized by Robust Multi-Array average (RMA) algorithm (Genespring software; Agilent)	GPL570	Sophie,,Rousseaux	U1209	IAB	INSERM-UGA	Bd de la Chantourne	La Tronche	38706	France	ftp://ftp.ncbi.nlm.nih.gov/geo/samples/GSM748nnn/GSM748091/suppl/GSM748091.CEL.gz	54675
GSM748092	Public on May 24 2013	Jun 26 2011	Aug 06 2014	RNA	1	Lung Tumour	Homo sapiens	tissue: lung tumour	age at surgery: 53	gender: F	histology: ADC	pt stage: T1	pn stage: N0	pm stage: M0	follow-up time (months): 116	status: ALIVE	disease free survival in months: 116	relapse (event=1; no event=0): 0	total RNA	Trizol extraction of total RNA was performed according to the manufacturer's instructions.	Biotin	Biotinylated cRNA were prepared according to the standard Affymetrix protocol from 6 ug total RNA (Expression Analysis Technical Manual, 2001, Affymetrix).	9606	20 ug of cDNA were hybridized for 16 hr at 45C on GeneChip Human Genome U133 plus 2.0 array.	GeneChips were scanned using the Affymetrix GeneArray scanner	CBA_045	The data was normalized by Robust Multi-Array average (RMA) algorithm (Genespring software; Agilent)	GPL570	Sophie,,Rousseaux	U1209	IAB	INSERM-UGA	Bd de la Chantourne	La Tronche	38706	France	ftp://ftp.ncbi.nlm.nih.gov/geo/samples/GSM748nnn/GSM748092/suppl/GSM748092.CEL.gz	54675
GSM748093	Public on May 24 2013	Jun 26 2011	Aug 06 2014	RNA	1	Lung Tumour	Homo sapiens	tissue: lung tumour	age at surgery: 62	gender: M	histology: SQC	pt stage: T1	pn stage: N0	pm stage: M0	follow-up time (months): 44	status: DEAD	disease free survival in months: 44	relapse (event=1; no event=0): 0	total RNA	Trizol extraction of total RNA was performed according to the manufacturer's instructions.	Biotin	Biotinylated cRNA were prepared according to the standard Affymetrix protocol from 6 ug total RNA (Expression Analysis Technical Manual, 2001, Affymetrix).	9606	20 ug of cDNA were hybridized for 16 hr at 45C on GeneChip Human Genome U133 plus 2.0 array.	GeneChips were scanned using the Affymetrix GeneArray scanner	CBA_046	The data was normalized by Robust Multi-Array average (RMA) algorithm (Genespring software; Agilent)	GPL570	Sophie,,Rousseaux	U1209	IAB	INSERM-UGA	Bd de la Chantourne	La Tronche	38706	France	ftp://ftp.ncbi.nlm.nih.gov/geo/samples/GSM748nnn/GSM748093/suppl/GSM748093.CEL.gz	54675
GSM748094	Public on May 24 2013	Jun 26 2011	Aug 06 2014	RNA	1	Lung Tumour	Homo sapiens	tissue: lung tumour	age at surgery: 59	gender: M	histology: ADC	pt stage: T1	pn stage: N0	pm stage: M0	follow-up time (months): 108	status: DEAD	disease free survival in months: 108	relapse (event=1; no event=0): 0	total RNA	Trizol extraction of total RNA was performed according to the manufacturer's instructions.	Biotin	Biotinylated cRNA were prepared according to the standard Affymetrix protocol from 6 ug total RNA (Expression Analysis Technical Manual, 2001, Affymetrix).	9606	20 ug of cDNA were hybridized for 16 hr at 45C on GeneChip Human Genome U133 plus 2.0 array.	GeneChips were scanned using the Affymetrix GeneArray scanner	CBA_047	The data was normalized by Robust Multi-Array average (RMA) algorithm (Genespring software; Agilent)	GPL570	Sophie,,Rousseaux	U1209	IAB	INSERM-UGA	Bd de la Chantourne	La Tronche	38706	France	ftp://ftp.ncbi.nlm.nih.gov/geo/samples/GSM748nnn/GSM748094/suppl/GSM748094.CEL.gz	54675
GSM748095	Public on May 24 2013	Jun 26 2011	Aug 06 2014	RNA	1	Lung Tumour	Homo sapiens	tissue: lung tumour	age at surgery: 56	gender: M	histology: SQC	pt stage: T1	pn stage: N0	pm stage: M0	follow-up time (months): 55	status: ALIVE	disease free survival in months: 55	relapse (event=1; no event=0): 0	total RNA	Trizol extraction of total RNA was performed according to the manufacturer's instructions.	Biotin	Biotinylated cRNA were prepared according to the standard Affymetrix protocol from 6 ug total RNA (Expression Analysis Technical Manual, 2001, Affymetrix).	9606	20 ug of cDNA were hybridized for 16 hr at 45C on GeneChip Human Genome U133 plus 2.0 array.	GeneChips were scanned using the Affymetrix GeneArray scanner	CBA_048	The data was normalized by Robust Multi-Array average (RMA) algorithm (Genespring software; Agilent)	GPL570	Sophie,,Rousseaux	U1209	IAB	INSERM-UGA	Bd de la Chantourne	La Tronche	38706	France	ftp://ftp.ncbi.nlm.nih.gov/geo/samples/GSM748nnn/GSM748095/suppl/GSM748095.CEL.gz	54675
GSM748096	Public on May 24 2013	Jun 26 2011	Aug 06 2014	RNA	1	Lung Tumour	Homo sapiens	tissue: lung tumour	age at surgery: 78	gender: M	histology: Other	pt stage: T1	pn stage: N0	pm stage: M0	follow-up time (months): 2	status: DEAD	disease free survival in months: 2	relapse (event=1; no event=0): 0	total RNA	Trizol extraction of total RNA was performed according to the manufacturer's instructions.	Biotin	Biotinylated cRNA were prepared according to the standard Affymetrix protocol from 6 ug total RNA (Expression Analysis Technical Manual, 2001, Affymetrix).	9606	20 ug of cDNA were hybridized for 16 hr at 45C on GeneChip Human Genome U133 plus 2.0 array.	GeneChips were scanned using the Affymetrix GeneArray scanner	CBA_049	The data was normalized by Robust Multi-Array average (RMA) algorithm (Genespring software; Agilent)	GPL570	Sophie,,Rousseaux	U1209	IAB	INSERM-UGA	Bd de la Chantourne	La Tronche	38706	France	ftp://ftp.ncbi.nlm.nih.gov/geo/samples/GSM748nnn/GSM748096/suppl/GSM748096.CEL.gz	54675
GSM748097	Public on May 24 2013	Jun 26 2011	Aug 06 2014	RNA	1	Lung Tumour	Homo sapiens	tissue: lung tumour	age at surgery: 74	gender: F	histology: SQC	pt stage: T1	pn stage: N0	pm stage: M0	follow-up time (months): 55	status: ALIVE	disease free survival in months: 55	relapse (event=1; no event=0): 0	total RNA	Trizol extraction of total RNA was performed according to the manufacturer's instructions.	Biotin	Biotinylated cRNA were prepared according to the standard Affymetrix protocol from 6 ug total RNA (Expression Analysis Technical Manual, 2001, Affymetrix).	9606	20 ug of cDNA were hybridized for 16 hr at 45C on GeneChip Human Genome U133 plus 2.0 array.	GeneChips were scanned using the Affymetrix GeneArray scanner	CBA_050	The data was normalized by Robust Multi-Array average (RMA) algorithm (Genespring software; Agilent)	GPL570	Sophie,,Rousseaux	U1209	IAB	INSERM-UGA	Bd de la Chantourne	La Tronche	38706	France	ftp://ftp.ncbi.nlm.nih.gov/geo/samples/GSM748nnn/GSM748097/suppl/GSM748097.CEL.gz	54675
GSM748098	Public on May 24 2013	Jun 26 2011	Aug 06 2014	RNA	1	Lung Tumour	Homo sapiens	tissue: lung tumour	age at surgery: 60	gender: M	histology: SQC	pt stage: T1	pn stage: N0	pm stage: M0	follow-up time (months): 111	status: DEAD	disease free survival in months: 111	relapse (event=1; no event=0): 0	total RNA	Trizol extraction of total RNA was performed according to the manufacturer's instructions.	Biotin	Biotinylated cRNA were prepared according to the standard Affymetrix protocol from 6 ug total RNA (Expression Analysis Technical Manual, 2001, Affymetrix).	9606	20 ug of cDNA were hybridized for 16 hr at 45C on GeneChip Human Genome U133 plus 2.0 array.	GeneChips were scanned using the Affymetrix GeneArray scanner	CBA_051	The data was normalized by Robust Multi-Array average (RMA) algorithm (Genespring software; Agilent)	GPL570	Sophie,,Rousseaux	U1209	IAB	INSERM-UGA	Bd de la Chantourne	La Tronche	38706	France	ftp://ftp.ncbi.nlm.nih.gov/geo/samples/GSM748nnn/GSM748098/suppl/GSM748098.CEL.gz	54675
GSM748099	Public on May 24 2013	Jun 26 2011	Aug 06 2014	RNA	1	Lung Tumour	Homo sapiens	tissue: lung tumour	age at surgery: 70	gender: F	histology: SQC	pt stage: T1	pn stage: N0	pm stage: M0	follow-up time (months): 76	status: DEAD	disease free survival in months: 76	relapse (event=1; no event=0): 0	total RNA	Trizol extraction of total RNA was performed according to the manufacturer's instructions.	Biotin	Biotinylated cRNA were prepared according to the standard Affymetrix protocol from 6 ug total RNA (Expression Analysis Technical Manual, 2001, Affymetrix).	9606	20 ug of cDNA were hybridized for 16 hr at 45C on GeneChip Human Genome U133 plus 2.0 array.	GeneChips were scanned using the Affymetrix GeneArray scanner	CBA_052	The data was normalized by Robust Multi-Array average (RMA) algorithm (Genespring software; Agilent)	GPL570	Sophie,,Rousseaux	U1209	IAB	INSERM-UGA	Bd de la Chantourne	La Tronche	38706	France	ftp://ftp.ncbi.nlm.nih.gov/geo/samples/GSM748nnn/GSM748099/suppl/GSM748099.CEL.gz	54675
GSM748100	Public on May 24 2013	Jun 26 2011	Aug 06 2014	RNA	1	Lung Tumour	Homo sapiens	tissue: lung tumour	age at surgery: 62	gender: M	histology: ADC	pt stage: T1	pn stage: N0	pm stage: M0	follow-up time (months): 46	status: DEAD	disease free survival in months: 46	relapse (event=1; no event=0): 0	total RNA	Trizol extraction of total RNA was performed according to the manufacturer's instructions.	Biotin	Biotinylated cRNA were prepared according to the standard Affymetrix protocol from 6 ug total RNA (Expression Analysis Technical Manual, 2001, Affymetrix).	9606	20 ug of cDNA were hybridized for 16 hr at 45C on GeneChip Human Genome U133 plus 2.0 array.	GeneChips were scanned using the Affymetrix GeneArray scanner	CBA_053	The data was normalized by Robust Multi-Array average (RMA) algorithm (Genespring software; Agilent)	GPL570	Sophie,,Rousseaux	U1209	IAB	INSERM-UGA	Bd de la Chantourne	La Tronche	38706	France	ftp://ftp.ncbi.nlm.nih.gov/geo/samples/GSM748nnn/GSM748100/suppl/GSM748100.CEL.gz	54675
GSM748101	Public on May 24 2013	Jun 26 2011	Aug 06 2014	RNA	1	Lung Tumour	Homo sapiens	tissue: lung tumour	age at surgery: 70	gender: F	histology: ADC	pt stage: T1	pn stage: N0	pm stage: M0	follow-up time (months): 175	status: DEAD	disease free survival in months: 175	relapse (event=1; no event=0): 0	total RNA	Trizol extraction of total RNA was performed according to the manufacturer's instructions.	Biotin	Biotinylated cRNA were prepared according to the standard Affymetrix protocol from 6 ug total RNA (Expression Analysis Technical Manual, 2001, Affymetrix).	9606	20 ug of cDNA were hybridized for 16 hr at 45C on GeneChip Human Genome U133 plus 2.0 array.	GeneChips were scanned using the Affymetrix GeneArray scanner	CBA_055	The data was normalized by Robust Multi-Array average (RMA) algorithm (Genespring software; Agilent)	GPL570	Sophie,,Rousseaux	U1209	IAB	INSERM-UGA	Bd de la Chantourne	La Tronche	38706	France	ftp://ftp.ncbi.nlm.nih.gov/geo/samples/GSM748nnn/GSM748101/suppl/GSM748101.CEL.gz	54675
GSM748102	Public on May 24 2013	Jun 26 2011	Aug 06 2014	RNA	1	Lung Tumour	Homo sapiens	tissue: lung tumour	age at surgery: 64	gender: M	histology: ADC	pt stage: T1	pn stage: N0	pm stage: M0	follow-up time (months): 203	status: ALIVE	disease free survival in months: 203	relapse (event=1; no event=0): 0	total RNA	Trizol extraction of total RNA was performed according to the manufacturer's instructions.	Biotin	Biotinylated cRNA were prepared according to the standard Affymetrix protocol from 6 ug total RNA (Expression Analysis Technical Manual, 2001, Affymetrix).	9606	20 ug of cDNA were hybridized for 16 hr at 45C on GeneChip Human Genome U133 plus 2.0 array.	GeneChips were scanned using the Affymetrix GeneArray scanner	CBA_056	The data was normalized by Robust Multi-Array average (RMA) algorithm (Genespring software; Agilent)	GPL570	Sophie,,Rousseaux	U1209	IAB	INSERM-UGA	Bd de la Chantourne	La Tronche	38706	France	ftp://ftp.ncbi.nlm.nih.gov/geo/samples/GSM748nnn/GSM748102/suppl/GSM748102.CEL.gz	54675
GSM748103	Public on May 24 2013	Jun 26 2011	Aug 06 2014	RNA	1	Lung Tumour	Homo sapiens	tissue: lung tumour	age at surgery: 84	gender: F	histology: ADC	pt stage: T1	pn stage: N0	pm stage: M0	follow-up time (months): 59	status: ALIVE	disease free survival in months: 59	relapse (event=1; no event=0): 0	total RNA	Trizol extraction of total RNA was performed according to the manufacturer's instructions.	Biotin	Biotinylated cRNA were prepared according to the standard Affymetrix protocol from 6 ug total RNA (Expression Analysis Technical Manual, 2001, Affymetrix).	9606	20 ug of cDNA were hybridized for 16 hr at 45C on GeneChip Human Genome U133 plus 2.0 array.	GeneChips were scanned using the Affymetrix GeneArray scanner	CBA_057	The data was normalized by Robust Multi-Array average (RMA) algorithm (Genespring software; Agilent)	GPL570	Sophie,,Rousseaux	U1209	IAB	INSERM-UGA	Bd de la Chantourne	La Tronche	38706	France	ftp://ftp.ncbi.nlm.nih.gov/geo/samples/GSM748nnn/GSM748103/suppl/GSM748103.CEL.gz	54675
GSM748104	Public on May 24 2013	Jun 26 2011	Aug 06 2014	RNA	1	Lung Tumour	Homo sapiens	tissue: lung tumour	age at surgery: 72	gender: F	histology: ADC	pt stage: T1	pn stage: N0	pm stage: M0	follow-up time (months): 74	status: DEAD	disease free survival in months: 54	relapse (event=1; no event=0): 1	total RNA	Trizol extraction of total RNA was performed according to the manufacturer's instructions.	Biotin	Biotinylated cRNA were prepared according to the standard Affymetrix protocol from 6 ug total RNA (Expression Analysis Technical Manual, 2001, Affymetrix).	9606	20 ug of cDNA were hybridized for 16 hr at 45C on GeneChip Human Genome U133 plus 2.0 array.	GeneChips were scanned using the Affymetrix GeneArray scanner	CBA_058	The data was normalized by Robust Multi-Array average (RMA) algorithm (Genespring software; Agilent)	GPL570	Sophie,,Rousseaux	U1209	IAB	INSERM-UGA	Bd de la Chantourne	La Tronche	38706	France	ftp://ftp.ncbi.nlm.nih.gov/geo/samples/GSM748nnn/GSM748104/suppl/GSM748104.CEL.gz	54675
GSM748105	Public on May 24 2013	Jun 26 2011	Aug 06 2014	RNA	1	Lung Tumour	Homo sapiens	tissue: lung tumour	age at surgery: 75	gender: M	histology: SQC	pt stage: T1	pn stage: N0	pm stage: M0	follow-up time (months): 124	status: DEAD	disease free survival in months: 124	relapse (event=1; no event=0): 0	total RNA	Trizol extraction of total RNA was performed according to the manufacturer's instructions.	Biotin	Biotinylated cRNA were prepared according to the standard Affymetrix protocol from 6 ug total RNA (Expression Analysis Technical Manual, 2001, Affymetrix).	9606	20 ug of cDNA were hybridized for 16 hr at 45C on GeneChip Human Genome U133 plus 2.0 array.	GeneChips were scanned using the Affymetrix GeneArray scanner	CBA_059	The data was normalized by Robust Multi-Array average (RMA) algorithm (Genespring software; Agilent)	GPL570	Sophie,,Rousseaux	U1209	IAB	INSERM-UGA	Bd de la Chantourne	La Tronche	38706	France	ftp://ftp.ncbi.nlm.nih.gov/geo/samples/GSM748nnn/GSM748105/suppl/GSM748105.CEL.gz	54675
GSM748106	Public on May 24 2013	Jun 26 2011	Aug 06 2014	RNA	1	Lung Tumour	Homo sapiens	tissue: lung tumour	age at surgery: 52	gender: M	histology: SQC	pt stage: T1	pn stage: N0	pm stage: M0	follow-up time (months): 199	status: ALIVE	disease free survival in months: 199	relapse (event=1; no event=0): 0	total RNA	Trizol extraction of total RNA was performed according to the manufacturer's instructions.	Biotin	Biotinylated cRNA were prepared according to the standard Affymetrix protocol from 6 ug total RNA (Expression Analysis Technical Manual, 2001, Affymetrix).	9606	20 ug of cDNA were hybridized for 16 hr at 45C on GeneChip Human Genome U133 plus 2.0 array.	GeneChips were scanned using the Affymetrix GeneArray scanner	CBA_060	The data was normalized by Robust Multi-Array average (RMA) algorithm (Genespring software; Agilent)	GPL570	Sophie,,Rousseaux	U1209	IAB	INSERM-UGA	Bd de la Chantourne	La Tronche	38706	France	ftp://ftp.ncbi.nlm.nih.gov/geo/samples/GSM748nnn/GSM748106/suppl/GSM748106.CEL.gz	54675
GSM748107	Public on May 24 2013	Jun 26 2011	Aug 06 2014	RNA	1	Non Tumoral Lung	Homo sapiens	tissue: lung tumour	age at surgery: NTL	gender: NTL	histology: NTL	pt stage: NTL	pn stage: NTL	pm stage: NTL	follow-up time (months): NTL	status: NTL			total RNA	Trizol extraction of total RNA was performed according to the manufacturer's instructions.	Biotin	Biotinylated cRNA were prepared according to the standard Affymetrix protocol from 6 ug total RNA (Expression Analysis Technical Manual, 2001, Affymetrix).	9606	20 ug of cDNA were hybridized for 16 hr at 45C on GeneChip Human Genome U133 plus 2.0 array.	GeneChips were scanned using the Affymetrix GeneArray scanner	CBA_061	The data was normalized by Robust Multi-Array average (RMA) algorithm (Genespring software; Agilent)	GPL570	Sophie,,Rousseaux	U1209	IAB	INSERM-UGA	Bd de la Chantourne	La Tronche	38706	France	ftp://ftp.ncbi.nlm.nih.gov/geo/samples/GSM748nnn/GSM748107/suppl/GSM748107.CEL.gz	54675
GSM748108	Public on May 24 2013	Jun 26 2011	Aug 06 2014	RNA	1	Lung Tumour	Homo sapiens	tissue: lung tumour	age at surgery: 63	gender: F	histology: ADC	pt stage: T1	pn stage: N0	pm stage: M0	follow-up time (months): 62	status: ALIVE	disease free survival in months: 62	relapse (event=1; no event=0): 0	total RNA	Trizol extraction of total RNA was performed according to the manufacturer's instructions.	Biotin	Biotinylated cRNA were prepared according to the standard Affymetrix protocol from 6 ug total RNA (Expression Analysis Technical Manual, 2001, Affymetrix).	9606	20 ug of cDNA were hybridized for 16 hr at 45C on GeneChip Human Genome U133 plus 2.0 array.	GeneChips were scanned using the Affymetrix GeneArray scanner	CBA_062	The data was normalized by Robust Multi-Array average (RMA) algorithm (Genespring software; Agilent)	GPL570	Sophie,,Rousseaux	U1209	IAB	INSERM-UGA	Bd de la Chantourne	La Tronche	38706	France	ftp://ftp.ncbi.nlm.nih.gov/geo/samples/GSM748nnn/GSM748108/suppl/GSM748108.CEL.gz	54675
GSM748109	Public on May 24 2013	Jun 26 2011	Aug 06 2014	RNA	1	Lung Tumour	Homo sapiens	tissue: lung tumour	age at surgery: 57	gender: M	histology: SQC	pt stage: T1	pn stage: N0	pm stage: M0	follow-up time (months): 139	status: DEAD	disease free survival in months: 40	relapse (event=1; no event=0): 1	total RNA	Trizol extraction of total RNA was performed according to the manufacturer's instructions.	Biotin	Biotinylated cRNA were prepared according to the standard Affymetrix protocol from 6 ug total RNA (Expression Analysis Technical Manual, 2001, Affymetrix).	9606	20 ug of cDNA were hybridized for 16 hr at 45C on GeneChip Human Genome U133 plus 2.0 array.	GeneChips were scanned using the Affymetrix GeneArray scanner	CBA_063	The data was normalized by Robust Multi-Array average (RMA) algorithm (Genespring software; Agilent)	GPL570	Sophie,,Rousseaux	U1209	IAB	INSERM-UGA	Bd de la Chantourne	La Tronche	38706	France	ftp://ftp.ncbi.nlm.nih.gov/geo/samples/GSM748nnn/GSM748109/suppl/GSM748109.CEL.gz	54675
GSM748110	Public on May 24 2013	Jun 26 2011	Aug 06 2014	RNA	1	Lung Tumour	Homo sapiens	tissue: lung tumour	age at surgery: 69	gender: M	histology: SQC	pt stage: T1	pn stage: N0	pm stage: M0	follow-up time (months): 52	status: ALIVE	disease free survival in months: 52	relapse (event=1; no event=0): 0	total RNA	Trizol extraction of total RNA was performed according to the manufacturer's instructions.	Biotin	Biotinylated cRNA were prepared according to the standard Affymetrix protocol from 6 ug total RNA (Expression Analysis Technical Manual, 2001, Affymetrix).	9606	20 ug of cDNA were hybridized for 16 hr at 45C on GeneChip Human Genome U133 plus 2.0 array.	GeneChips were scanned using the Affymetrix GeneArray scanner	CBA_064	The data was normalized by Robust Multi-Array average (RMA) algorithm (Genespring software; Agilent)	GPL570	Sophie,,Rousseaux	U1209	IAB	INSERM-UGA	Bd de la Chantourne	La Tronche	38706	France	ftp://ftp.ncbi.nlm.nih.gov/geo/samples/GSM748nnn/GSM748110/suppl/GSM748110.CEL.gz	54675
GSM748111	Public on May 24 2013	Jun 26 2011	Aug 06 2014	RNA	1	Lung Tumour	Homo sapiens	tissue: lung tumour	age at surgery: 60	gender: M	histology: ADC	pt stage: T1	pn stage: N0	pm stage: M0	follow-up time (months): 25	status: DEAD	disease free survival in months: 25	relapse (event=1; no event=0): 0	total RNA	Trizol extraction of total RNA was performed according to the manufacturer's instructions.	Biotin	Biotinylated cRNA were prepared according to the standard Affymetrix protocol from 6 ug total RNA (Expression Analysis Technical Manual, 2001, Affymetrix).	9606	20 ug of cDNA were hybridized for 16 hr at 45C on GeneChip Human Genome U133 plus 2.0 array.	GeneChips were scanned using the Affymetrix GeneArray scanner	CBA_065	The data was normalized by Robust Multi-Array average (RMA) algorithm (Genespring software; Agilent)	GPL570	Sophie,,Rousseaux	U1209	IAB	INSERM-UGA	Bd de la Chantourne	La Tronche	38706	France	ftp://ftp.ncbi.nlm.nih.gov/geo/samples/GSM748nnn/GSM748111/suppl/GSM748111.CEL.gz	54675
GSM748112	Public on May 24 2013	Jun 26 2011	Aug 06 2014	RNA	1	Lung Tumour	Homo sapiens	tissue: lung tumour	age at surgery: 54	gender: M	histology: SQC	pt stage: T1	pn stage: N0	pm stage: M0	follow-up time (months): 31	status: DEAD	disease free survival in months: 16	relapse (event=1; no event=0): 1	total RNA	Trizol extraction of total RNA was performed according to the manufacturer's instructions.	Biotin	Biotinylated cRNA were prepared according to the standard Affymetrix protocol from 6 ug total RNA (Expression Analysis Technical Manual, 2001, Affymetrix).	9606	20 ug of cDNA were hybridized for 16 hr at 45C on GeneChip Human Genome U133 plus 2.0 array.	GeneChips were scanned using the Affymetrix GeneArray scanner	CBA_066	The data was normalized by Robust Multi-Array average (RMA) algorithm (Genespring software; Agilent)	GPL570	Sophie,,Rousseaux	U1209	IAB	INSERM-UGA	Bd de la Chantourne	La Tronche	38706	France	ftp://ftp.ncbi.nlm.nih.gov/geo/samples/GSM748nnn/GSM748112/suppl/GSM748112.CEL.gz	54675
GSM748113	Public on May 24 2013	Jun 26 2011	Aug 06 2014	RNA	1	Lung Tumour	Homo sapiens	tissue: lung tumour	age at surgery: 55	gender: M	histology: ADC	pt stage: T1	pn stage: N0	pm stage: M0	follow-up time (months): 90	status: DEAD	disease free survival in months: 50	relapse (event=1; no event=0): 1	total RNA	Trizol extraction of total RNA was performed according to the manufacturer's instructions.	Biotin	Biotinylated cRNA were prepared according to the standard Affymetrix protocol from 6 ug total RNA (Expression Analysis Technical Manual, 2001, Affymetrix).	9606	20 ug of cDNA were hybridized for 16 hr at 45C on GeneChip Human Genome U133 plus 2.0 array.	GeneChips were scanned using the Affymetrix GeneArray scanner	CBA_067	The data was normalized by Robust Multi-Array average (RMA) algorithm (Genespring software; Agilent)	GPL570	Sophie,,Rousseaux	U1209	IAB	INSERM-UGA	Bd de la Chantourne	La Tronche	38706	France	ftp://ftp.ncbi.nlm.nih.gov/geo/samples/GSM748nnn/GSM748113/suppl/GSM748113.CEL.gz	54675
GSM748115	Public on May 24 2013	Jun 26 2011	Aug 06 2014	RNA	1	Lung Tumour	Homo sapiens	tissue: lung tumour	age at surgery: 74	gender: M	histology: SQC	pt stage: T1	pn stage: N0	pm stage: M0	follow-up time (months): 17	status: DEAD	disease free survival in months: 17	relapse (event=1; no event=0): 0	total RNA	Trizol extraction of total RNA was performed according to the manufacturer's instructions.	Biotin	Biotinylated cRNA were prepared according to the standard Affymetrix protocol from 6 ug total RNA (Expression Analysis Technical Manual, 2001, Affymetrix).	9606	20 ug of cDNA were hybridized for 16 hr at 45C on GeneChip Human Genome U133 plus 2.0 array.	GeneChips were scanned using the Affymetrix GeneArray scanner	CBA_069	The data was normalized by Robust Multi-Array average (RMA) algorithm (Genespring software; Agilent)	GPL570	Sophie,,Rousseaux	U1209	IAB	INSERM-UGA	Bd de la Chantourne	La Tronche	38706	France	ftp://ftp.ncbi.nlm.nih.gov/geo/samples/GSM748nnn/GSM748115/suppl/GSM748115.CEL.gz	54675
GSM748116	Public on May 24 2013	Jun 26 2011	Aug 06 2014	RNA	1	Lung Tumour	Homo sapiens	tissue: lung tumour	age at surgery: 77	gender: M	histology: ADC	pt stage: T1	pn stage: N0	pm stage: M0	follow-up time (months): 40	status: DEAD	disease free survival in months: 18	relapse (event=1; no event=0): 1	total RNA	Trizol extraction of total RNA was performed according to the manufacturer's instructions.	Biotin	Biotinylated cRNA were prepared according to the standard Affymetrix protocol from 6 ug total RNA (Expression Analysis Technical Manual, 2001, Affymetrix).	9606	20 ug of cDNA were hybridized for 16 hr at 45C on GeneChip Human Genome U133 plus 2.0 array.	GeneChips were scanned using the Affymetrix GeneArray scanner	CBA_070	The data was normalized by Robust Multi-Array average (RMA) algorithm (Genespring software; Agilent)	GPL570	Sophie,,Rousseaux	U1209	IAB	INSERM-UGA	Bd de la Chantourne	La Tronche	38706	France	ftp://ftp.ncbi.nlm.nih.gov/geo/samples/GSM748nnn/GSM748116/suppl/GSM748116.CEL.gz	54675
GSM748117	Public on May 24 2013	Jun 26 2011	Aug 06 2014	RNA	1	Lung Tumour	Homo sapiens	tissue: lung tumour	age at surgery: 69	gender: M	histology: SQC	pt stage: T1	pn stage: N0	pm stage: M0	follow-up time (months): 11	status: DEAD	disease free survival in months: 11	relapse (event=1; no event=0): 1	total RNA	Trizol extraction of total RNA was performed according to the manufacturer's instructions.	Biotin	Biotinylated cRNA were prepared according to the standard Affymetrix protocol from 6 ug total RNA (Expression Analysis Technical Manual, 2001, Affymetrix).	9606	20 ug of cDNA were hybridized for 16 hr at 45C on GeneChip Human Genome U133 plus 2.0 array.	GeneChips were scanned using the Affymetrix GeneArray scanner	CBA_071	The data was normalized by Robust Multi-Array average (RMA) algorithm (Genespring software; Agilent)	GPL570	Sophie,,Rousseaux	U1209	IAB	INSERM-UGA	Bd de la Chantourne	La Tronche	38706	France	ftp://ftp.ncbi.nlm.nih.gov/geo/samples/GSM748nnn/GSM748117/suppl/GSM748117.CEL.gz	54675
GSM748118	Public on May 24 2013	Jun 26 2011	Aug 06 2014	RNA	1	Non Tumoral Lung	Homo sapiens	tissue: lung tumour	age at surgery: NTL	gender: NTL	histology: NTL	pt stage: NTL	pn stage: NTL	pm stage: NTL	follow-up time (months): NTL	status: NTL			total RNA	Trizol extraction of total RNA was performed according to the manufacturer's instructions.	Biotin	Biotinylated cRNA were prepared according to the standard Affymetrix protocol from 6 ug total RNA (Expression Analysis Technical Manual, 2001, Affymetrix).	9606	20 ug of cDNA were hybridized for 16 hr at 45C on GeneChip Human Genome U133 plus 2.0 array.	GeneChips were scanned using the Affymetrix GeneArray scanner	CBA_072	The data was normalized by Robust Multi-Array average (RMA) algorithm (Genespring software; Agilent)	GPL570	Sophie,,Rousseaux	U1209	IAB	INSERM-UGA	Bd de la Chantourne	La Tronche	38706	France	ftp://ftp.ncbi.nlm.nih.gov/geo/samples/GSM748nnn/GSM748118/suppl/GSM748118.CEL.gz	54675
GSM748119	Public on May 24 2013	Jun 26 2011	Aug 06 2014	RNA	1	Lung Tumour	Homo sapiens	tissue: lung tumour	age at surgery: 53	gender: M	histology: SQC	pt stage: T1	pn stage: N0	pm stage: M0	follow-up time (months): 220	status: ALIVE	disease free survival in months: 220	relapse (event=1; no event=0): 0	total RNA	Trizol extraction of total RNA was performed according to the manufacturer's instructions.	Biotin	Biotinylated cRNA were prepared according to the standard Affymetrix protocol from 6 ug total RNA (Expression Analysis Technical Manual, 2001, Affymetrix).	9606	20 ug of cDNA were hybridized for 16 hr at 45C on GeneChip Human Genome U133 plus 2.0 array.	GeneChips were scanned using the Affymetrix GeneArray scanner	CBA_073	The data was normalized by Robust Multi-Array average (RMA) algorithm (Genespring software; Agilent)	GPL570	Sophie,,Rousseaux	U1209	IAB	INSERM-UGA	Bd de la Chantourne	La Tronche	38706	France	ftp://ftp.ncbi.nlm.nih.gov/geo/samples/GSM748nnn/GSM748119/suppl/GSM748119.CEL.gz	54675
GSM748120	Public on May 24 2013	Jun 26 2011	Aug 06 2014	RNA	1	Lung Tumour	Homo sapiens	tissue: lung tumour	age at surgery: 67	gender: M	histology: SQC	pt stage: T1	pn stage: N0	pm stage: M0	follow-up time (months): 45	status: DEAD	disease free survival in months: 45	relapse (event=1; no event=0): 0	total RNA	Trizol extraction of total RNA was performed according to the manufacturer's instructions.	Biotin	Biotinylated cRNA were prepared according to the standard Affymetrix protocol from 6 ug total RNA (Expression Analysis Technical Manual, 2001, Affymetrix).	9606	20 ug of cDNA were hybridized for 16 hr at 45C on GeneChip Human Genome U133 plus 2.0 array.	GeneChips were scanned using the Affymetrix GeneArray scanner	CBA_074	The data was normalized by Robust Multi-Array average (RMA) algorithm (Genespring software; Agilent)	GPL570	Sophie,,Rousseaux	U1209	IAB	INSERM-UGA	Bd de la Chantourne	La Tronche	38706	France	ftp://ftp.ncbi.nlm.nih.gov/geo/samples/GSM748nnn/GSM748120/suppl/GSM748120.CEL.gz	54675
GSM748121	Public on May 24 2013	Jun 26 2011	Aug 06 2014	RNA	1	Lung Tumour	Homo sapiens	tissue: lung tumour	age at surgery: 47	gender: F	histology: ADC	pt stage: T1	pn stage: N0	pm stage: M0	follow-up time (months): 85	status: ALIVE	disease free survival in months: 85	relapse (event=1; no event=0): 0	total RNA	Trizol extraction of total RNA was performed according to the manufacturer's instructions.	Biotin	Biotinylated cRNA were prepared according to the standard Affymetrix protocol from 6 ug total RNA (Expression Analysis Technical Manual, 2001, Affymetrix).	9606	20 ug of cDNA were hybridized for 16 hr at 45C on GeneChip Human Genome U133 plus 2.0 array.	GeneChips were scanned using the Affymetrix GeneArray scanner	CBA_075	The data was normalized by Robust Multi-Array average (RMA) algorithm (Genespring software; Agilent)	GPL570	Sophie,,Rousseaux	U1209	IAB	INSERM-UGA	Bd de la Chantourne	La Tronche	38706	France	ftp://ftp.ncbi.nlm.nih.gov/geo/samples/GSM748nnn/GSM748121/suppl/GSM748121.CEL.gz	54675
GSM748122	Public on May 24 2013	Jun 26 2011	Aug 06 2014	RNA	1	Lung Tumour	Homo sapiens	tissue: lung tumour	age at surgery: 66	gender: M	histology: ADC	pt stage: T1	pn stage: N0	pm stage: M0	follow-up time (months): 113	status: ALIVE	disease free survival in months: 113	relapse (event=1; no event=0): 0	total RNA	Trizol extraction of total RNA was performed according to the manufacturer's instructions.	Biotin	Biotinylated cRNA were prepared according to the standard Affymetrix protocol from 6 ug total RNA (Expression Analysis Technical Manual, 2001, Affymetrix).	9606	20 ug of cDNA were hybridized for 16 hr at 45C on GeneChip Human Genome U133 plus 2.0 array.	GeneChips were scanned using the Affymetrix GeneArray scanner	CBA_076	The data was normalized by Robust Multi-Array average (RMA) algorithm (Genespring software; Agilent)	GPL570	Sophie,,Rousseaux	U1209	IAB	INSERM-UGA	Bd de la Chantourne	La Tronche	38706	France	ftp://ftp.ncbi.nlm.nih.gov/geo/samples/GSM748nnn/GSM748122/suppl/GSM748122.CEL.gz	54675
GSM748123	Public on May 24 2013	Jun 26 2011	Aug 06 2014	RNA	1	Lung Tumour	Homo sapiens	tissue: lung tumour	age at surgery: 59	gender: M	histology: ADC	pt stage: T1	pn stage: N0	pm stage: M0	follow-up time (months): 12	status: DEAD	disease free survival in months: 12	relapse (event=1; no event=0): 1	total RNA	Trizol extraction of total RNA was performed according to the manufacturer's instructions.	Biotin	Biotinylated cRNA were prepared according to the standard Affymetrix protocol from 6 ug total RNA (Expression Analysis Technical Manual, 2001, Affymetrix).	9606	20 ug of cDNA were hybridized for 16 hr at 45C on GeneChip Human Genome U133 plus 2.0 array.	GeneChips were scanned using the Affymetrix GeneArray scanner	CBA_077	The data was normalized by Robust Multi-Array average (RMA) algorithm (Genespring software; Agilent)	GPL570	Sophie,,Rousseaux	U1209	IAB	INSERM-UGA	Bd de la Chantourne	La Tronche	38706	France	ftp://ftp.ncbi.nlm.nih.gov/geo/samples/GSM748nnn/GSM748123/suppl/GSM748123.CEL.gz	54675
GSM748124	Public on May 24 2013	Jun 26 2011	Aug 06 2014	RNA	1	Lung Tumour	Homo sapiens	tissue: lung tumour	age at surgery: 57	gender: M	histology: ADC	pt stage: T1	pn stage: N0	pm stage: M0	follow-up time (months): 81	status: ALIVE	disease free survival in months: 81	relapse (event=1; no event=0): 0	total RNA	Trizol extraction of total RNA was performed according to the manufacturer's instructions.	Biotin	Biotinylated cRNA were prepared according to the standard Affymetrix protocol from 6 ug total RNA (Expression Analysis Technical Manual, 2001, Affymetrix).	9606	20 ug of cDNA were hybridized for 16 hr at 45C on GeneChip Human Genome U133 plus 2.0 array.	GeneChips were scanned using the Affymetrix GeneArray scanner	CBA_078	The data was normalized by Robust Multi-Array average (RMA) algorithm (Genespring software; Agilent)	GPL570	Sophie,,Rousseaux	U1209	IAB	INSERM-UGA	Bd de la Chantourne	La Tronche	38706	France	ftp://ftp.ncbi.nlm.nih.gov/geo/samples/GSM748nnn/GSM748124/suppl/GSM748124.CEL.gz	54675
GSM748125	Public on May 24 2013	Jun 26 2011	Aug 06 2014	RNA	1	Lung Tumour	Homo sapiens	tissue: lung tumour	age at surgery: 65	gender: M	histology: ADC	pt stage: T1	pn stage: N0	pm stage: M0	follow-up time (months): 56	status: ALIVE	disease free survival in months: 56	relapse (event=1; no event=0): 0	total RNA	Trizol extraction of total RNA was performed according to the manufacturer's instructions.	Biotin	Biotinylated cRNA were prepared according to the standard Affymetrix protocol from 6 ug total RNA (Expression Analysis Technical Manual, 2001, Affymetrix).	9606	20 ug of cDNA were hybridized for 16 hr at 45C on GeneChip Human Genome U133 plus 2.0 array.	GeneChips were scanned using the Affymetrix GeneArray scanner	CBA_080	The data was normalized by Robust Multi-Array average (RMA) algorithm (Genespring software; Agilent)	GPL570	Sophie,,Rousseaux	U1209	IAB	INSERM-UGA	Bd de la Chantourne	La Tronche	38706	France	ftp://ftp.ncbi.nlm.nih.gov/geo/samples/GSM748nnn/GSM748125/suppl/GSM748125.CEL.gz	54675
GSM748126	Public on May 24 2013	Jun 26 2011	Aug 06 2014	RNA	1	Lung Tumour	Homo sapiens	tissue: lung tumour	age at surgery: 49	gender: M	histology: ADC	pt stage: T1	pn stage: N0	pm stage: M0	follow-up time (months): 69	status: ALIVE	disease free survival in months: 69	relapse (event=1; no event=0): 0	total RNA	Trizol extraction of total RNA was performed according to the manufacturer's instructions.	Biotin	Biotinylated cRNA were prepared according to the standard Affymetrix protocol from 6 ug total RNA (Expression Analysis Technical Manual, 2001, Affymetrix).	9606	20 ug of cDNA were hybridized for 16 hr at 45C on GeneChip Human Genome U133 plus 2.0 array.	GeneChips were scanned using the Affymetrix GeneArray scanner	CBA_081	The data was normalized by Robust Multi-Array average (RMA) algorithm (Genespring software; Agilent)	GPL570	Sophie,,Rousseaux	U1209	IAB	INSERM-UGA	Bd de la Chantourne	La Tronche	38706	France	ftp://ftp.ncbi.nlm.nih.gov/geo/samples/GSM748nnn/GSM748126/suppl/GSM748126.CEL.gz	54675
GSM748127	Public on May 24 2013	Jun 26 2011	Aug 06 2014	RNA	1	Lung Tumour	Homo sapiens	tissue: lung tumour	age at surgery: 69	gender: M	histology: ADC	pt stage: T1	pn stage: N0	pm stage: M0	follow-up time (months): 52	status: DEAD	disease free survival in months: 52	relapse (event=1; no event=0): 0	total RNA	Trizol extraction of total RNA was performed according to the manufacturer's instructions.	Biotin	Biotinylated cRNA were prepared according to the standard Affymetrix protocol from 6 ug total RNA (Expression Analysis Technical Manual, 2001, Affymetrix).	9606	20 ug of cDNA were hybridized for 16 hr at 45C on GeneChip Human Genome U133 plus 2.0 array.	GeneChips were scanned using the Affymetrix GeneArray scanner	CBA_083	The data was normalized by Robust Multi-Array average (RMA) algorithm (Genespring software; Agilent)	GPL570	Sophie,,Rousseaux	U1209	IAB	INSERM-UGA	Bd de la Chantourne	La Tronche	38706	France	ftp://ftp.ncbi.nlm.nih.gov/geo/samples/GSM748nnn/GSM748127/suppl/GSM748127.CEL.gz	54675
GSM748128	Public on May 24 2013	Jun 26 2011	Aug 06 2014	RNA	1	Lung Tumour	Homo sapiens	tissue: lung tumour	age at surgery: 53	gender: M	histology: ADC	pt stage: T1	pn stage: N0	pm stage: M0	follow-up time (months): 72	status: ALIVE	disease free survival in months: 72	relapse (event=1; no event=0): 0	total RNA	Trizol extraction of total RNA was performed according to the manufacturer's instructions.	Biotin	Biotinylated cRNA were prepared according to the standard Affymetrix protocol from 6 ug total RNA (Expression Analysis Technical Manual, 2001, Affymetrix).	9606	20 ug of cDNA were hybridized for 16 hr at 45C on GeneChip Human Genome U133 plus 2.0 array.	GeneChips were scanned using the Affymetrix GeneArray scanner	CBA_084	The data was normalized by Robust Multi-Array average (RMA) algorithm (Genespring software; Agilent)	GPL570	Sophie,,Rousseaux	U1209	IAB	INSERM-UGA	Bd de la Chantourne	La Tronche	38706	France	ftp://ftp.ncbi.nlm.nih.gov/geo/samples/GSM748nnn/GSM748128/suppl/GSM748128.CEL.gz	54675
GSM748129	Public on May 24 2013	Jun 26 2011	Aug 06 2014	RNA	1	Non Tumoral Lung	Homo sapiens	tissue: lung tumour	age at surgery: NTL	gender: NTL	histology: NTL	pt stage: NTL	pn stage: NTL	pm stage: NTL	follow-up time (months): NTL	status: NTL			total RNA	Trizol extraction of total RNA was performed according to the manufacturer's instructions.	Biotin	Biotinylated cRNA were prepared according to the standard Affymetrix protocol from 6 ug total RNA (Expression Analysis Technical Manual, 2001, Affymetrix).	9606	20 ug of cDNA were hybridized for 16 hr at 45C on GeneChip Human Genome U133 plus 2.0 array.	GeneChips were scanned using the Affymetrix GeneArray scanner	CBA_085	The data was normalized by Robust Multi-Array average (RMA) algorithm (Genespring software; Agilent)	GPL570	Sophie,,Rousseaux	U1209	IAB	INSERM-UGA	Bd de la Chantourne	La Tronche	38706	France	ftp://ftp.ncbi.nlm.nih.gov/geo/samples/GSM748nnn/GSM748129/suppl/GSM748129.CEL.gz	54675
GSM748130	Public on May 24 2013	Jun 26 2011	Aug 06 2014	RNA	1	Lung Tumour	Homo sapiens	tissue: lung tumour	age at surgery: 60	gender: M	histology: ADC	pt stage: T1	pn stage: N0	pm stage: M0	follow-up time (months): 14	status: DEAD	disease free survival in months: 12	relapse (event=1; no event=0): 1	total RNA	Trizol extraction of total RNA was performed according to the manufacturer's instructions.	Biotin	Biotinylated cRNA were prepared according to the standard Affymetrix protocol from 6 ug total RNA (Expression Analysis Technical Manual, 2001, Affymetrix).	9606	20 ug of cDNA were hybridized for 16 hr at 45C on GeneChip Human Genome U133 plus 2.0 array.	GeneChips were scanned using the Affymetrix GeneArray scanner	CBA_086	The data was normalized by Robust Multi-Array average (RMA) algorithm (Genespring software; Agilent)	GPL570	Sophie,,Rousseaux	U1209	IAB	INSERM-UGA	Bd de la Chantourne	La Tronche	38706	France	ftp://ftp.ncbi.nlm.nih.gov/geo/samples/GSM748nnn/GSM748130/suppl/GSM748130.CEL.gz	54675
GSM748131	Public on May 24 2013	Jun 26 2011	Aug 06 2014	RNA	1	Lung Tumour	Homo sapiens	tissue: lung tumour	age at surgery: 73	gender: M	histology: ADC	pt stage: T1	pn stage: N0	pm stage: M0	follow-up time (months): 13	status: DEAD	disease free survival in months: 13	relapse (event=1; no event=0): 0	total RNA	Trizol extraction of total RNA was performed according to the manufacturer's instructions.	Biotin	Biotinylated cRNA were prepared according to the standard Affymetrix protocol from 6 ug total RNA (Expression Analysis Technical Manual, 2001, Affymetrix).	9606	20 ug of cDNA were hybridized for 16 hr at 45C on GeneChip Human Genome U133 plus 2.0 array.	GeneChips were scanned using the Affymetrix GeneArray scanner	CBA_087	The data was normalized by Robust Multi-Array average (RMA) algorithm (Genespring software; Agilent)	GPL570	Sophie,,Rousseaux	U1209	IAB	INSERM-UGA	Bd de la Chantourne	La Tronche	38706	France	ftp://ftp.ncbi.nlm.nih.gov/geo/samples/GSM748nnn/GSM748131/suppl/GSM748131.CEL.gz	54675
GSM748132	Public on May 24 2013	Jun 26 2011	Aug 06 2014	RNA	1	Lung Tumour	Homo sapiens	tissue: lung tumour	age at surgery: 63	gender: M	histology: SQC	pt stage: T1	pn stage: N0	pm stage: M0	follow-up time (months): 1	status: DEAD	disease free survival in months: 1	relapse (event=1; no event=0): 0	total RNA	Trizol extraction of total RNA was performed according to the manufacturer's instructions.	Biotin	Biotinylated cRNA were prepared according to the standard Affymetrix protocol from 6 ug total RNA (Expression Analysis Technical Manual, 2001, Affymetrix).	9606	20 ug of cDNA were hybridized for 16 hr at 45C on GeneChip Human Genome U133 plus 2.0 array.	GeneChips were scanned using the Affymetrix GeneArray scanner	CBA_088	The data was normalized by Robust Multi-Array average (RMA) algorithm (Genespring software; Agilent)	GPL570	Sophie,,Rousseaux	U1209	IAB	INSERM-UGA	Bd de la Chantourne	La Tronche	38706	France	ftp://ftp.ncbi.nlm.nih.gov/geo/samples/GSM748nnn/GSM748132/suppl/GSM748132.CEL.gz	54675
GSM748133	Public on May 24 2013	Jun 26 2011	Aug 06 2014	RNA	1	Lung Tumour	Homo sapiens	tissue: lung tumour	age at surgery: 60	gender: M	histology: SQC	pt stage: T1	pn stage: N0	pm stage: M0	follow-up time (months): 256	status: ALIVE	disease free survival in months: 256	relapse (event=1; no event=0): 0	total RNA	Trizol extraction of total RNA was performed according to the manufacturer's instructions.	Biotin	Biotinylated cRNA were prepared according to the standard Affymetrix protocol from 6 ug total RNA (Expression Analysis Technical Manual, 2001, Affymetrix).	9606	20 ug of cDNA were hybridized for 16 hr at 45C on GeneChip Human Genome U133 plus 2.0 array.	GeneChips were scanned using the Affymetrix GeneArray scanner	CBA_089	The data was normalized by Robust Multi-Array average (RMA) algorithm (Genespring software; Agilent)	GPL570	Sophie,,Rousseaux	U1209	IAB	INSERM-UGA	Bd de la Chantourne	La Tronche	38706	France	ftp://ftp.ncbi.nlm.nih.gov/geo/samples/GSM748nnn/GSM748133/suppl/GSM748133.CEL.gz	54675
GSM748134	Public on May 24 2013	Jun 26 2011	Aug 06 2014	RNA	1	Lung Tumour	Homo sapiens	tissue: lung tumour	age at surgery: 78	gender: F	histology: ADC	pt stage: T1	pn stage: N0	pm stage: M0	follow-up time (months): 0	status: DEAD	disease free survival in months: 0	relapse (event=1; no event=0): 0	total RNA	Trizol extraction of total RNA was performed according to the manufacturer's instructions.	Biotin	Biotinylated cRNA were prepared according to the standard Affymetrix protocol from 6 ug total RNA (Expression Analysis Technical Manual, 2001, Affymetrix).	9606	20 ug of cDNA were hybridized for 16 hr at 45C on GeneChip Human Genome U133 plus 2.0 array.	GeneChips were scanned using the Affymetrix GeneArray scanner	CBA_090	The data was normalized by Robust Multi-Array average (RMA) algorithm (Genespring software; Agilent)	GPL570	Sophie,,Rousseaux	U1209	IAB	INSERM-UGA	Bd de la Chantourne	La Tronche	38706	France	ftp://ftp.ncbi.nlm.nih.gov/geo/samples/GSM748nnn/GSM748134/suppl/GSM748134.CEL.gz	54675
GSM748135	Public on May 24 2013	Jun 26 2011	Aug 06 2014	RNA	1	Lung Tumour	Homo sapiens	tissue: lung tumour	age at surgery: 61	gender: M	histology: ADC	pt stage: T1	pn stage: N0	pm stage: M0	follow-up time (months): 175	status: ALIVE	disease free survival in months: 175	relapse (event=1; no event=0): 0	total RNA	Trizol extraction of total RNA was performed according to the manufacturer's instructions.	Biotin	Biotinylated cRNA were prepared according to the standard Affymetrix protocol from 6 ug total RNA (Expression Analysis Technical Manual, 2001, Affymetrix).	9606	20 ug of cDNA were hybridized for 16 hr at 45C on GeneChip Human Genome U133 plus 2.0 array.	GeneChips were scanned using the Affymetrix GeneArray scanner	CBA_091	The data was normalized by Robust Multi-Array average (RMA) algorithm (Genespring software; Agilent)	GPL570	Sophie,,Rousseaux	U1209	IAB	INSERM-UGA	Bd de la Chantourne	La Tronche	38706	France	ftp://ftp.ncbi.nlm.nih.gov/geo/samples/GSM748nnn/GSM748135/suppl/GSM748135.CEL.gz	54675
GSM748136	Public on May 24 2013	Jun 26 2011	Aug 06 2014	RNA	1	Lung Tumour	Homo sapiens	tissue: lung tumour	age at surgery: 81	gender: M	histology: SQC	pt stage: T1	pn stage: N0	pm stage: M0	follow-up time (months): 84	status: DEAD	disease free survival in months: 84	relapse (event=1; no event=0): 0	total RNA	Trizol extraction of total RNA was performed according to the manufacturer's instructions.	Biotin	Biotinylated cRNA were prepared according to the standard Affymetrix protocol from 6 ug total RNA (Expression Analysis Technical Manual, 2001, Affymetrix).	9606	20 ug of cDNA were hybridized for 16 hr at 45C on GeneChip Human Genome U133 plus 2.0 array.	GeneChips were scanned using the Affymetrix GeneArray scanner	CBA_092	The data was normalized by Robust Multi-Array average (RMA) algorithm (Genespring software; Agilent)	GPL570	Sophie,,Rousseaux	U1209	IAB	INSERM-UGA	Bd de la Chantourne	La Tronche	38706	France	ftp://ftp.ncbi.nlm.nih.gov/geo/samples/GSM748nnn/GSM748136/suppl/GSM748136.CEL.gz	54675
GSM748137	Public on May 24 2013	Jun 26 2011	Aug 06 2014	RNA	1	Lung Tumour	Homo sapiens	tissue: lung tumour	age at surgery: 57	gender: M	histology: ADC	pt stage: T1	pn stage: N0	pm stage: M0	follow-up time (months): 49	status: ALIVE	disease free survival in months: 49	relapse (event=1; no event=0): 0	total RNA	Trizol extraction of total RNA was performed according to the manufacturer's instructions.	Biotin	Biotinylated cRNA were prepared according to the standard Affymetrix protocol from 6 ug total RNA (Expression Analysis Technical Manual, 2001, Affymetrix).	9606	20 ug of cDNA were hybridized for 16 hr at 45C on GeneChip Human Genome U133 plus 2.0 array.	GeneChips were scanned using the Affymetrix GeneArray scanner	CBA_094	The data was normalized by Robust Multi-Array average (RMA) algorithm (Genespring software; Agilent)	GPL570	Sophie,,Rousseaux	U1209	IAB	INSERM-UGA	Bd de la Chantourne	La Tronche	38706	France	ftp://ftp.ncbi.nlm.nih.gov/geo/samples/GSM748nnn/GSM748137/suppl/GSM748137.CEL.gz	54675
GSM748138	Public on May 24 2013	Jun 26 2011	Aug 06 2014	RNA	1	Lung Tumour	Homo sapiens	tissue: lung tumour	age at surgery: 53	gender: M	histology: ADC	pt stage: T1	pn stage: N0	pm stage: M0	follow-up time (months): 38	status: DEAD	disease free survival in months: 25	relapse (event=1; no event=0): 1	total RNA	Trizol extraction of total RNA was performed according to the manufacturer's instructions.	Biotin	Biotinylated cRNA were prepared according to the standard Affymetrix protocol from 6 ug total RNA (Expression Analysis Technical Manual, 2001, Affymetrix).	9606	20 ug of cDNA were hybridized for 16 hr at 45C on GeneChip Human Genome U133 plus 2.0 array.	GeneChips were scanned using the Affymetrix GeneArray scanner	CBA_095	The data was normalized by Robust Multi-Array average (RMA) algorithm (Genespring software; Agilent)	GPL570	Sophie,,Rousseaux	U1209	IAB	INSERM-UGA	Bd de la Chantourne	La Tronche	38706	France	ftp://ftp.ncbi.nlm.nih.gov/geo/samples/GSM748nnn/GSM748138/suppl/GSM748138.CEL.gz	54675
GSM748139	Public on May 24 2013	Jun 26 2011	Aug 06 2014	RNA	1	Lung Tumour	Homo sapiens	tissue: lung tumour	age at surgery: 65	gender: M	histology: ADC	pt stage: T1	pn stage: N0	pm stage: M0	follow-up time (months): 150	status: DEAD	disease free survival in months: 150	relapse (event=1; no event=0): 0	total RNA	Trizol extraction of total RNA was performed according to the manufacturer's instructions.	Biotin	Biotinylated cRNA were prepared according to the standard Affymetrix protocol from 6 ug total RNA (Expression Analysis Technical Manual, 2001, Affymetrix).	9606	20 ug of cDNA were hybridized for 16 hr at 45C on GeneChip Human Genome U133 plus 2.0 array.	GeneChips were scanned using the Affymetrix GeneArray scanner	CBA_096	The data was normalized by Robust Multi-Array average (RMA) algorithm (Genespring software; Agilent)	GPL570	Sophie,,Rousseaux	U1209	IAB	INSERM-UGA	Bd de la Chantourne	La Tronche	38706	France	ftp://ftp.ncbi.nlm.nih.gov/geo/samples/GSM748nnn/GSM748139/suppl/GSM748139.CEL.gz	54675
GSM748140	Public on May 24 2013	Jun 26 2011	Aug 06 2014	RNA	1	Lung Tumour	Homo sapiens	tissue: lung tumour	age at surgery: 57	gender: M	histology: ADC	pt stage: T1	pn stage: N0	pm stage: M0	follow-up time (months): 28	status: DEAD	disease free survival in months: 16	relapse (event=1; no event=0): 1	total RNA	Trizol extraction of total RNA was performed according to the manufacturer's instructions.	Biotin	Biotinylated cRNA were prepared according to the standard Affymetrix protocol from 6 ug total RNA (Expression Analysis Technical Manual, 2001, Affymetrix).	9606	20 ug of cDNA were hybridized for 16 hr at 45C on GeneChip Human Genome U133 plus 2.0 array.	GeneChips were scanned using the Affymetrix GeneArray scanner	CBA_097	The data was normalized by Robust Multi-Array average (RMA) algorithm (Genespring software; Agilent)	GPL570	Sophie,,Rousseaux	U1209	IAB	INSERM-UGA	Bd de la Chantourne	La Tronche	38706	France	ftp://ftp.ncbi.nlm.nih.gov/geo/samples/GSM748nnn/GSM748140/suppl/GSM748140.CEL.gz	54675
GSM748141	Public on May 24 2013	Jun 26 2011	Aug 06 2014	RNA	1	Lung Tumour	Homo sapiens	tissue: lung tumour	age at surgery: 59	gender: M	histology: SQC	pt stage: T1	pn stage: N0	pm stage: M0	follow-up time (months): 124	status: DEAD	disease free survival in months: 124	relapse (event=1; no event=0): 0	total RNA	Trizol extraction of total RNA was performed according to the manufacturer's instructions.	Biotin	Biotinylated cRNA were prepared according to the standard Affymetrix protocol from 6 ug total RNA (Expression Analysis Technical Manual, 2001, Affymetrix).	9606	20 ug of cDNA were hybridized for 16 hr at 45C on GeneChip Human Genome U133 plus 2.0 array.	GeneChips were scanned using the Affymetrix GeneArray scanner	CBA_098	The data was normalized by Robust Multi-Array average (RMA) algorithm (Genespring software; Agilent)	GPL570	Sophie,,Rousseaux	U1209	IAB	INSERM-UGA	Bd de la Chantourne	La Tronche	38706	France	ftp://ftp.ncbi.nlm.nih.gov/geo/samples/GSM748nnn/GSM748141/suppl/GSM748141.CEL.gz	54675
GSM748142	Public on May 24 2013	Jun 26 2011	Aug 06 2014	RNA	1	Lung Tumour	Homo sapiens	tissue: lung tumour	age at surgery: 52	gender: M	histology: ADC	pt stage: T1	pn stage: N0	pm stage: M0	follow-up time (months): 99	status: ALIVE	disease free survival in months: 99	relapse (event=1; no event=0): 0	total RNA	Trizol extraction of total RNA was performed according to the manufacturer's instructions.	Biotin	Biotinylated cRNA were prepared according to the standard Affymetrix protocol from 6 ug total RNA (Expression Analysis Technical Manual, 2001, Affymetrix).	9606	20 ug of cDNA were hybridized for 16 hr at 45C on GeneChip Human Genome U133 plus 2.0 array.	GeneChips were scanned using the Affymetrix GeneArray scanner	CBA_099	The data was normalized by Robust Multi-Array average (RMA) algorithm (Genespring software; Agilent)	GPL570	Sophie,,Rousseaux	U1209	IAB	INSERM-UGA	Bd de la Chantourne	La Tronche	38706	France	ftp://ftp.ncbi.nlm.nih.gov/geo/samples/GSM748nnn/GSM748142/suppl/GSM748142.CEL.gz	54675
GSM748143	Public on May 24 2013	Jun 26 2011	Aug 06 2014	RNA	1	Lung Tumour	Homo sapiens	tissue: lung tumour	age at surgery: 56	gender: M	histology: ADC	pt stage: T1	pn stage: N0	pm stage: M0	follow-up time (months): 127	status: DEAD	disease free survival in months: 127	relapse (event=1; no event=0): 0	total RNA	Trizol extraction of total RNA was performed according to the manufacturer's instructions.	Biotin	Biotinylated cRNA were prepared according to the standard Affymetrix protocol from 6 ug total RNA (Expression Analysis Technical Manual, 2001, Affymetrix).	9606	20 ug of cDNA were hybridized for 16 hr at 45C on GeneChip Human Genome U133 plus 2.0 array.	GeneChips were scanned using the Affymetrix GeneArray scanner	CBA_100	The data was normalized by Robust Multi-Array average (RMA) algorithm (Genespring software; Agilent)	GPL570	Sophie,,Rousseaux	U1209	IAB	INSERM-UGA	Bd de la Chantourne	La Tronche	38706	France	ftp://ftp.ncbi.nlm.nih.gov/geo/samples/GSM748nnn/GSM748143/suppl/GSM748143.CEL.gz	54675
GSM748144	Public on May 24 2013	Jun 26 2011	Aug 06 2014	RNA	1	Lung Tumour	Homo sapiens	tissue: lung tumour	age at surgery: 82	gender: M	histology: Other	pt stage: T1	pn stage: N0	pm stage: M0	follow-up time (months): 53	status: DEAD	disease free survival in months: 53	relapse (event=1; no event=0): 0	total RNA	Trizol extraction of total RNA was performed according to the manufacturer's instructions.	Biotin	Biotinylated cRNA were prepared according to the standard Affymetrix protocol from 6 ug total RNA (Expression Analysis Technical Manual, 2001, Affymetrix).	9606	20 ug of cDNA were hybridized for 16 hr at 45C on GeneChip Human Genome U133 plus 2.0 array.	GeneChips were scanned using the Affymetrix GeneArray scanner	CBA_102	The data was normalized by Robust Multi-Array average (RMA) algorithm (Genespring software; Agilent)	GPL570	Sophie,,Rousseaux	U1209	IAB	INSERM-UGA	Bd de la Chantourne	La Tronche	38706	France	ftp://ftp.ncbi.nlm.nih.gov/geo/samples/GSM748nnn/GSM748144/suppl/GSM748144.CEL.gz	54675
GSM748145	Public on May 24 2013	Jun 26 2011	Aug 06 2014	RNA	1	Lung Tumour	Homo sapiens	tissue: lung tumour	age at surgery: 67	gender: M	histology: SQC	pt stage: T1	pn stage: N0	pm stage: M0	follow-up time (months): 80	status: ALIVE	disease free survival in months: 80	relapse (event=1; no event=0): 0	total RNA	Trizol extraction of total RNA was performed according to the manufacturer's instructions.	Biotin	Biotinylated cRNA were prepared according to the standard Affymetrix protocol from 6 ug total RNA (Expression Analysis Technical Manual, 2001, Affymetrix).	9606	20 ug of cDNA were hybridized for 16 hr at 45C on GeneChip Human Genome U133 plus 2.0 array.	GeneChips were scanned using the Affymetrix GeneArray scanner	CBA_103	The data was normalized by Robust Multi-Array average (RMA) algorithm (Genespring software; Agilent)	GPL570	Sophie,,Rousseaux	U1209	IAB	INSERM-UGA	Bd de la Chantourne	La Tronche	38706	France	ftp://ftp.ncbi.nlm.nih.gov/geo/samples/GSM748nnn/GSM748145/suppl/GSM748145.CEL.gz	54675
GSM748146	Public on May 24 2013	Jun 26 2011	Aug 06 2014	RNA	1	Lung Tumour	Homo sapiens	tissue: lung tumour	age at surgery: 56	gender: M	histology: ADC	pt stage: T1	pn stage: N0	pm stage: M0	follow-up time (months): 18	status: DEAD	disease free survival in months: 18	relapse (event=1; no event=0): 0	total RNA	Trizol extraction of total RNA was performed according to the manufacturer's instructions.	Biotin	Biotinylated cRNA were prepared according to the standard Affymetrix protocol from 6 ug total RNA (Expression Analysis Technical Manual, 2001, Affymetrix).	9606	20 ug of cDNA were hybridized for 16 hr at 45C on GeneChip Human Genome U133 plus 2.0 array.	GeneChips were scanned using the Affymetrix GeneArray scanner	CBA_104	The data was normalized by Robust Multi-Array average (RMA) algorithm (Genespring software; Agilent)	GPL570	Sophie,,Rousseaux	U1209	IAB	INSERM-UGA	Bd de la Chantourne	La Tronche	38706	France	ftp://ftp.ncbi.nlm.nih.gov/geo/samples/GSM748nnn/GSM748146/suppl/GSM748146.CEL.gz	54675
GSM748147	Public on May 24 2013	Jun 26 2011	Aug 06 2014	RNA	1	Lung Tumour	Homo sapiens	tissue: lung tumour	age at surgery: 76	gender: M	histology: ADC	pt stage: T1	pn stage: N0	pm stage: M0	follow-up time (months): 117	status: ALIVE	disease free survival in months: 117	relapse (event=1; no event=0): 0	total RNA	Trizol extraction of total RNA was performed according to the manufacturer's instructions.	Biotin	Biotinylated cRNA were prepared according to the standard Affymetrix protocol from 6 ug total RNA (Expression Analysis Technical Manual, 2001, Affymetrix).	9606	20 ug of cDNA were hybridized for 16 hr at 45C on GeneChip Human Genome U133 plus 2.0 array.	GeneChips were scanned using the Affymetrix GeneArray scanner	CBA_105	The data was normalized by Robust Multi-Array average (RMA) algorithm (Genespring software; Agilent)	GPL570	Sophie,,Rousseaux	U1209	IAB	INSERM-UGA	Bd de la Chantourne	La Tronche	38706	France	ftp://ftp.ncbi.nlm.nih.gov/geo/samples/GSM748nnn/GSM748147/suppl/GSM748147.CEL.gz	54675
GSM748148	Public on May 24 2013	Jun 26 2011	Aug 06 2014	RNA	1	Lung Tumour	Homo sapiens	tissue: lung tumour	age at surgery: 76	gender: M	histology: SQC	pt stage: T1	pn stage: N0	pm stage: M0	follow-up time (months): 68	status: DEAD	disease free survival in months: 68	relapse (event=1; no event=0): 0	total RNA	Trizol extraction of total RNA was performed according to the manufacturer's instructions.	Biotin	Biotinylated cRNA were prepared according to the standard Affymetrix protocol from 6 ug total RNA (Expression Analysis Technical Manual, 2001, Affymetrix).	9606	20 ug of cDNA were hybridized for 16 hr at 45C on GeneChip Human Genome U133 plus 2.0 array.	GeneChips were scanned using the Affymetrix GeneArray scanner	CBA_106	The data was normalized by Robust Multi-Array average (RMA) algorithm (Genespring software; Agilent)	GPL570	Sophie,,Rousseaux	U1209	IAB	INSERM-UGA	Bd de la Chantourne	La Tronche	38706	France	ftp://ftp.ncbi.nlm.nih.gov/geo/samples/GSM748nnn/GSM748148/suppl/GSM748148.CEL.gz	54675
GSM748149	Public on May 24 2013	Jun 26 2011	Aug 06 2014	RNA	1	Lung Tumour	Homo sapiens	tissue: lung tumour	age at surgery: 56	gender: M	histology: LCC	pt stage: T1	pn stage: N0	pm stage: M0	follow-up time (months): 122	status: ALIVE	disease free survival in months: 122	relapse (event=1; no event=0): 0	total RNA	Trizol extraction of total RNA was performed according to the manufacturer's instructions.	Biotin	Biotinylated cRNA were prepared according to the standard Affymetrix protocol from 6 ug total RNA (Expression Analysis Technical Manual, 2001, Affymetrix).	9606	20 ug of cDNA were hybridized for 16 hr at 45C on GeneChip Human Genome U133 plus 2.0 array.	GeneChips were scanned using the Affymetrix GeneArray scanner	CBA_107	The data was normalized by Robust Multi-Array average (RMA) algorithm (Genespring software; Agilent)	GPL570	Sophie,,Rousseaux	U1209	IAB	INSERM-UGA	Bd de la Chantourne	La Tronche	38706	France	ftp://ftp.ncbi.nlm.nih.gov/geo/samples/GSM748nnn/GSM748149/suppl/GSM748149.CEL.gz	54675
GSM748150	Public on May 24 2013	Jun 26 2011	Aug 06 2014	RNA	1	Lung Tumour	Homo sapiens	tissue: lung tumour	age at surgery: 56	gender: M	histology: ADC	pt stage: T1	pn stage: N0	pm stage: M0	follow-up time (months): 56	status: ALIVE	disease free survival in months: 56	relapse (event=1; no event=0): 0	total RNA	Trizol extraction of total RNA was performed according to the manufacturer's instructions.	Biotin	Biotinylated cRNA were prepared according to the standard Affymetrix protocol from 6 ug total RNA (Expression Analysis Technical Manual, 2001, Affymetrix).	9606	20 ug of cDNA were hybridized for 16 hr at 45C on GeneChip Human Genome U133 plus 2.0 array.	GeneChips were scanned using the Affymetrix GeneArray scanner	CBA_108	The data was normalized by Robust Multi-Array average (RMA) algorithm (Genespring software; Agilent)	GPL570	Sophie,,Rousseaux	U1209	IAB	INSERM-UGA	Bd de la Chantourne	La Tronche	38706	France	ftp://ftp.ncbi.nlm.nih.gov/geo/samples/GSM748nnn/GSM748150/suppl/GSM748150.CEL.gz	54675
GSM748151	Public on May 24 2013	Jun 26 2011	Aug 06 2014	RNA	1	Lung Tumour	Homo sapiens	tissue: lung tumour	age at surgery: 63	gender: M	histology: SQC	pt stage: T1	pn stage: N0	pm stage: M0	follow-up time (months): 57	status: DEAD	disease free survival in months: 57	relapse (event=1; no event=0): 0	total RNA	Trizol extraction of total RNA was performed according to the manufacturer's instructions.	Biotin	Biotinylated cRNA were prepared according to the standard Affymetrix protocol from 6 ug total RNA (Expression Analysis Technical Manual, 2001, Affymetrix).	9606	20 ug of cDNA were hybridized for 16 hr at 45C on GeneChip Human Genome U133 plus 2.0 array.	GeneChips were scanned using the Affymetrix GeneArray scanner	CBA_109	The data was normalized by Robust Multi-Array average (RMA) algorithm (Genespring software; Agilent)	GPL570	Sophie,,Rousseaux	U1209	IAB	INSERM-UGA	Bd de la Chantourne	La Tronche	38706	France	ftp://ftp.ncbi.nlm.nih.gov/geo/samples/GSM748nnn/GSM748151/suppl/GSM748151.CEL.gz	54675
GSM748152	Public on May 24 2013	Jun 26 2011	Aug 06 2014	RNA	1	Lung Tumour	Homo sapiens	tissue: lung tumour	age at surgery: 55	gender: M	histology: ADC	pt stage: T1	pn stage: N0	pm stage: M0	follow-up time (months): 177	status: ALIVE	disease free survival in months: 177	relapse (event=1; no event=0): 0	total RNA	Trizol extraction of total RNA was performed according to the manufacturer's instructions.	Biotin	Biotinylated cRNA were prepared according to the standard Affymetrix protocol from 6 ug total RNA (Expression Analysis Technical Manual, 2001, Affymetrix).	9606	20 ug of cDNA were hybridized for 16 hr at 45C on GeneChip Human Genome U133 plus 2.0 array.	GeneChips were scanned using the Affymetrix GeneArray scanner	CBA_110	The data was normalized by Robust Multi-Array average (RMA) algorithm (Genespring software; Agilent)	GPL570	Sophie,,Rousseaux	U1209	IAB	INSERM-UGA	Bd de la Chantourne	La Tronche	38706	France	ftp://ftp.ncbi.nlm.nih.gov/geo/samples/GSM748nnn/GSM748152/suppl/GSM748152.CEL.gz	54675
GSM748153	Public on May 24 2013	Jun 26 2011	Aug 06 2014	RNA	1	Non Tumoral Lung	Homo sapiens	tissue: lung tumour	age at surgery: NTL	gender: NTL	histology: NTL	pt stage: NTL	pn stage: NTL	pm stage: NTL	follow-up time (months): NTL	status: NTL			total RNA	Trizol extraction of total RNA was performed according to the manufacturer's instructions.	Biotin	Biotinylated cRNA were prepared according to the standard Affymetrix protocol from 6 ug total RNA (Expression Analysis Technical Manual, 2001, Affymetrix).	9606	20 ug of cDNA were hybridized for 16 hr at 45C on GeneChip Human Genome U133 plus 2.0 array.	GeneChips were scanned using the Affymetrix GeneArray scanner	CBA_111	The data was normalized by Robust Multi-Array average (RMA) algorithm (Genespring software; Agilent)	GPL570	Sophie,,Rousseaux	U1209	IAB	INSERM-UGA	Bd de la Chantourne	La Tronche	38706	France	ftp://ftp.ncbi.nlm.nih.gov/geo/samples/GSM748nnn/GSM748153/suppl/GSM748153.CEL.gz	54675
GSM748154	Public on May 24 2013	Jun 26 2011	Aug 06 2014	RNA	1	Lung Tumour	Homo sapiens	tissue: lung tumour	age at surgery: 71	gender: M	histology: SQC	pt stage: T1	pn stage: N0	pm stage: M0	follow-up time (months): 40	status: DEAD	disease free survival in months: 33	relapse (event=1; no event=0): 1	total RNA	Trizol extraction of total RNA was performed according to the manufacturer's instructions.	Biotin	Biotinylated cRNA were prepared according to the standard Affymetrix protocol from 6 ug total RNA (Expression Analysis Technical Manual, 2001, Affymetrix).	9606	20 ug of cDNA were hybridized for 16 hr at 45C on GeneChip Human Genome U133 plus 2.0 array.	GeneChips were scanned using the Affymetrix GeneArray scanner	CBA_112	The data was normalized by Robust Multi-Array average (RMA) algorithm (Genespring software; Agilent)	GPL570	Sophie,,Rousseaux	U1209	IAB	INSERM-UGA	Bd de la Chantourne	La Tronche	38706	France	ftp://ftp.ncbi.nlm.nih.gov/geo/samples/GSM748nnn/GSM748154/suppl/GSM748154.CEL.gz	54675
GSM748155	Public on May 24 2013	Jun 26 2011	Aug 06 2014	RNA	1	Lung Tumour	Homo sapiens	tissue: lung tumour	age at surgery: 56	gender: F	histology: SQC	pt stage: T1	pn stage: N0	pm stage: M0	follow-up time (months): 12	status: DEAD	disease free survival in months: 12	relapse (event=1; no event=0): 0	total RNA	Trizol extraction of total RNA was performed according to the manufacturer's instructions.	Biotin	Biotinylated cRNA were prepared according to the standard Affymetrix protocol from 6 ug total RNA (Expression Analysis Technical Manual, 2001, Affymetrix).	9606	20 ug of cDNA were hybridized for 16 hr at 45C on GeneChip Human Genome U133 plus 2.0 array.	GeneChips were scanned using the Affymetrix GeneArray scanner	CBA_114	The data was normalized by Robust Multi-Array average (RMA) algorithm (Genespring software; Agilent)	GPL570	Sophie,,Rousseaux	U1209	IAB	INSERM-UGA	Bd de la Chantourne	La Tronche	38706	France	ftp://ftp.ncbi.nlm.nih.gov/geo/samples/GSM748nnn/GSM748155/suppl/GSM748155.CEL.gz	54675
GSM748156	Public on May 24 2013	Jun 26 2011	Aug 06 2014	RNA	1	Lung Tumour	Homo sapiens	tissue: lung tumour	age at surgery: 67	gender: M	histology: SQC	pt stage: T1	pn stage: N0	pm stage: M0	follow-up time (months): 16	status: DEAD	disease free survival in months: 6	relapse (event=1; no event=0): 1	total RNA	Trizol extraction of total RNA was performed according to the manufacturer's instructions.	Biotin	Biotinylated cRNA were prepared according to the standard Affymetrix protocol from 6 ug total RNA (Expression Analysis Technical Manual, 2001, Affymetrix).	9606	20 ug of cDNA were hybridized for 16 hr at 45C on GeneChip Human Genome U133 plus 2.0 array.	GeneChips were scanned using the Affymetrix GeneArray scanner	CBA_115	The data was normalized by Robust Multi-Array average (RMA) algorithm (Genespring software; Agilent)	GPL570	Sophie,,Rousseaux	U1209	IAB	INSERM-UGA	Bd de la Chantourne	La Tronche	38706	France	ftp://ftp.ncbi.nlm.nih.gov/geo/samples/GSM748nnn/GSM748156/suppl/GSM748156.CEL.gz	54675
GSM748157	Public on May 24 2013	Jun 26 2011	Aug 06 2014	RNA	1	Lung Tumour	Homo sapiens	tissue: lung tumour	age at surgery: 62	gender: M	histology: ADC	pt stage: T1	pn stage: N0	pm stage: M0	follow-up time (months): 137	status: ALIVE	disease free survival in months: 137	relapse (event=1; no event=0): 0	total RNA	Trizol extraction of total RNA was performed according to the manufacturer's instructions.	Biotin	Biotinylated cRNA were prepared according to the standard Affymetrix protocol from 6 ug total RNA (Expression Analysis Technical Manual, 2001, Affymetrix).	9606	20 ug of cDNA were hybridized for 16 hr at 45C on GeneChip Human Genome U133 plus 2.0 array.	GeneChips were scanned using the Affymetrix GeneArray scanner	CBA_117	The data was normalized by Robust Multi-Array average (RMA) algorithm (Genespring software; Agilent)	GPL570	Sophie,,Rousseaux	U1209	IAB	INSERM-UGA	Bd de la Chantourne	La Tronche	38706	France	ftp://ftp.ncbi.nlm.nih.gov/geo/samples/GSM748nnn/GSM748157/suppl/GSM748157.CEL.gz	54675
GSM748158	Public on May 24 2013	Jun 26 2011	Aug 06 2014	RNA	1	Non Tumoral Lung	Homo sapiens	tissue: lung tumour	age at surgery: NTL	gender: NTL	histology: NTL	pt stage: NTL	pn stage: NTL	pm stage: NTL	follow-up time (months): NTL	status: NTL			total RNA	Trizol extraction of total RNA was performed according to the manufacturer's instructions.	Biotin	Biotinylated cRNA were prepared according to the standard Affymetrix protocol from 6 ug total RNA (Expression Analysis Technical Manual, 2001, Affymetrix).	9606	20 ug of cDNA were hybridized for 16 hr at 45C on GeneChip Human Genome U133 plus 2.0 array.	GeneChips were scanned using the Affymetrix GeneArray scanner	CBA_118	The data was normalized by Robust Multi-Array average (RMA) algorithm (Genespring software; Agilent)	GPL570	Sophie,,Rousseaux	U1209	IAB	INSERM-UGA	Bd de la Chantourne	La Tronche	38706	France	ftp://ftp.ncbi.nlm.nih.gov/geo/samples/GSM748nnn/GSM748158/suppl/GSM748158.CEL.gz	54675
GSM748159	Public on May 24 2013	Jun 26 2011	Aug 06 2014	RNA	1	Lung Tumour	Homo sapiens	tissue: lung tumour	age at surgery: 46	gender: M	histology: SQC	pt stage: T1	pn stage: N0	pm stage: M0	follow-up time (months): 59	status: ALIVE	disease free survival in months: 59	relapse (event=1; no event=0): 0	total RNA	Trizol extraction of total RNA was performed according to the manufacturer's instructions.	Biotin	Biotinylated cRNA were prepared according to the standard Affymetrix protocol from 6 ug total RNA (Expression Analysis Technical Manual, 2001, Affymetrix).	9606	20 ug of cDNA were hybridized for 16 hr at 45C on GeneChip Human Genome U133 plus 2.0 array.	GeneChips were scanned using the Affymetrix GeneArray scanner	CBA_119	The data was normalized by Robust Multi-Array average (RMA) algorithm (Genespring software; Agilent)	GPL570	Sophie,,Rousseaux	U1209	IAB	INSERM-UGA	Bd de la Chantourne	La Tronche	38706	France	ftp://ftp.ncbi.nlm.nih.gov/geo/samples/GSM748nnn/GSM748159/suppl/GSM748159.CEL.gz	54675
GSM748160	Public on May 24 2013	Jun 26 2011	Aug 06 2014	RNA	1	Lung Tumour	Homo sapiens	tissue: lung tumour	age at surgery: 63	gender: M	histology: LCC	pt stage: T1	pn stage: N0	pm stage: M0	follow-up time (months): 216	status: ALIVE	disease free survival in months: 216	relapse (event=1; no event=0): 0	total RNA	Trizol extraction of total RNA was performed according to the manufacturer's instructions.	Biotin	Biotinylated cRNA were prepared according to the standard Affymetrix protocol from 6 ug total RNA (Expression Analysis Technical Manual, 2001, Affymetrix).	9606	20 ug of cDNA were hybridized for 16 hr at 45C on GeneChip Human Genome U133 plus 2.0 array.	GeneChips were scanned using the Affymetrix GeneArray scanner	CBA_120	The data was normalized by Robust Multi-Array average (RMA) algorithm (Genespring software; Agilent)	GPL570	Sophie,,Rousseaux	U1209	IAB	INSERM-UGA	Bd de la Chantourne	La Tronche	38706	France	ftp://ftp.ncbi.nlm.nih.gov/geo/samples/GSM748nnn/GSM748160/suppl/GSM748160.CEL.gz	54675
GSM748161	Public on May 24 2013	Jun 26 2011	Aug 06 2014	RNA	1	Lung Tumour	Homo sapiens	tissue: lung tumour	age at surgery: 56	gender: M	histology: ADC	pt stage: T1	pn stage: N0	pm stage: M0	follow-up time (months): 175	status: DEAD	disease free survival in months: 164	relapse (event=1; no event=0): 1	total RNA	Trizol extraction of total RNA was performed according to the manufacturer's instructions.	Biotin	Biotinylated cRNA were prepared according to the standard Affymetrix protocol from 6 ug total RNA (Expression Analysis Technical Manual, 2001, Affymetrix).	9606	20 ug of cDNA were hybridized for 16 hr at 45C on GeneChip Human Genome U133 plus 2.0 array.	GeneChips were scanned using the Affymetrix GeneArray scanner	CBA_121	The data was normalized by Robust Multi-Array average (RMA) algorithm (Genespring software; Agilent)	GPL570	Sophie,,Rousseaux	U1209	IAB	INSERM-UGA	Bd de la Chantourne	La Tronche	38706	France	ftp://ftp.ncbi.nlm.nih.gov/geo/samples/GSM748nnn/GSM748161/suppl/GSM748161.CEL.gz	54675
GSM748162	Public on May 24 2013	Jun 26 2011	Aug 06 2014	RNA	1	Lung Tumour	Homo sapiens	tissue: lung tumour	age at surgery: 57	gender: M	histology: ADC	pt stage: T1	pn stage: N0	pm stage: M0	follow-up time (months): 89	status: ALIVE	disease free survival in months: 89	relapse (event=1; no event=0): 0	total RNA	Trizol extraction of total RNA was performed according to the manufacturer's instructions.	Biotin	Biotinylated cRNA were prepared according to the standard Affymetrix protocol from 6 ug total RNA (Expression Analysis Technical Manual, 2001, Affymetrix).	9606	20 ug of cDNA were hybridized for 16 hr at 45C on GeneChip Human Genome U133 plus 2.0 array.	GeneChips were scanned using the Affymetrix GeneArray scanner	CBA_122	The data was normalized by Robust Multi-Array average (RMA) algorithm (Genespring software; Agilent)	GPL570	Sophie,,Rousseaux	U1209	IAB	INSERM-UGA	Bd de la Chantourne	La Tronche	38706	France	ftp://ftp.ncbi.nlm.nih.gov/geo/samples/GSM748nnn/GSM748162/suppl/GSM748162.CEL.gz	54675
GSM748163	Public on May 24 2013	Jun 26 2011	Aug 06 2014	RNA	1	Lung Tumour	Homo sapiens	tissue: lung tumour	age at surgery: 63	gender: M	histology: SQC	pt stage: T1	pn stage: N0	pm stage: M0	follow-up time (months): 89	status: DEAD	disease free survival in months: 89	relapse (event=1; no event=0): 0	total RNA	Trizol extraction of total RNA was performed according to the manufacturer's instructions.	Biotin	Biotinylated cRNA were prepared according to the standard Affymetrix protocol from 6 ug total RNA (Expression Analysis Technical Manual, 2001, Affymetrix).	9606	20 ug of cDNA were hybridized for 16 hr at 45C on GeneChip Human Genome U133 plus 2.0 array.	GeneChips were scanned using the Affymetrix GeneArray scanner	CBA_123	The data was normalized by Robust Multi-Array average (RMA) algorithm (Genespring software; Agilent)	GPL570	Sophie,,Rousseaux	U1209	IAB	INSERM-UGA	Bd de la Chantourne	La Tronche	38706	France	ftp://ftp.ncbi.nlm.nih.gov/geo/samples/GSM748nnn/GSM748163/suppl/GSM748163.CEL.gz	54675
GSM748164	Public on May 24 2013	Jun 26 2011	Aug 06 2014	RNA	1	Lung Tumour	Homo sapiens	tissue: lung tumour	age at surgery: 72	gender: M	histology: ADC	pt stage: T1	pn stage: N0	pm stage: M0	follow-up time (months): 61	status: ALIVE	disease free survival in months: 61	relapse (event=1; no event=0): 0	total RNA	Trizol extraction of total RNA was performed according to the manufacturer's instructions.	Biotin	Biotinylated cRNA were prepared according to the standard Affymetrix protocol from 6 ug total RNA (Expression Analysis Technical Manual, 2001, Affymetrix).	9606	20 ug of cDNA were hybridized for 16 hr at 45C on GeneChip Human Genome U133 plus 2.0 array.	GeneChips were scanned using the Affymetrix GeneArray scanner	CBA_124	The data was normalized by Robust Multi-Array average (RMA) algorithm (Genespring software; Agilent)	GPL570	Sophie,,Rousseaux	U1209	IAB	INSERM-UGA	Bd de la Chantourne	La Tronche	38706	France	ftp://ftp.ncbi.nlm.nih.gov/geo/samples/GSM748nnn/GSM748164/suppl/GSM748164.CEL.gz	54675
GSM748165	Public on May 24 2013	Jun 26 2011	Aug 06 2014	RNA	1	Lung Tumour	Homo sapiens	tissue: lung tumour	age at surgery: 72	gender: M	histology: SQC	pt stage: T1	pn stage: N0	pm stage: M0	follow-up time (months): 32	status: DEAD	disease free survival in months: 17	relapse (event=1; no event=0): 1	total RNA	Trizol extraction of total RNA was performed according to the manufacturer's instructions.	Biotin	Biotinylated cRNA were prepared according to the standard Affymetrix protocol from 6 ug total RNA (Expression Analysis Technical Manual, 2001, Affymetrix).	9606	20 ug of cDNA were hybridized for 16 hr at 45C on GeneChip Human Genome U133 plus 2.0 array.	GeneChips were scanned using the Affymetrix GeneArray scanner	CBA_125	The data was normalized by Robust Multi-Array average (RMA) algorithm (Genespring software; Agilent)	GPL570	Sophie,,Rousseaux	U1209	IAB	INSERM-UGA	Bd de la Chantourne	La Tronche	38706	France	ftp://ftp.ncbi.nlm.nih.gov/geo/samples/GSM748nnn/GSM748165/suppl/GSM748165.CEL.gz	54675
GSM748166	Public on May 24 2013	Jun 26 2011	Aug 06 2014	RNA	1	Lung Tumour	Homo sapiens	tissue: lung tumour	age at surgery: 44	gender: F	histology: ADC	pt stage: T1	pn stage: N0	pm stage: M0	follow-up time (months): 65	status: ALIVE	disease free survival in months: 65	relapse (event=1; no event=0): 0	total RNA	Trizol extraction of total RNA was performed according to the manufacturer's instructions.	Biotin	Biotinylated cRNA were prepared according to the standard Affymetrix protocol from 6 ug total RNA (Expression Analysis Technical Manual, 2001, Affymetrix).	9606	20 ug of cDNA were hybridized for 16 hr at 45C on GeneChip Human Genome U133 plus 2.0 array.	GeneChips were scanned using the Affymetrix GeneArray scanner	CBA_126	The data was normalized by Robust Multi-Array average (RMA) algorithm (Genespring software; Agilent)	GPL570	Sophie,,Rousseaux	U1209	IAB	INSERM-UGA	Bd de la Chantourne	La Tronche	38706	France	ftp://ftp.ncbi.nlm.nih.gov/geo/samples/GSM748nnn/GSM748166/suppl/GSM748166.CEL.gz	54675
GSM748167	Public on May 24 2013	Jun 26 2011	Aug 06 2014	RNA	1	Lung Tumour	Homo sapiens	tissue: lung tumour	age at surgery: 58	gender: M	histology: ADC	pt stage: T1	pn stage: N0	pm stage: M0	follow-up time (months): 123	status: ALIVE	disease free survival in months: 123	relapse (event=1; no event=0): 0	total RNA	Trizol extraction of total RNA was performed according to the manufacturer's instructions.	Biotin	Biotinylated cRNA were prepared according to the standard Affymetrix protocol from 6 ug total RNA (Expression Analysis Technical Manual, 2001, Affymetrix).	9606	20 ug of cDNA were hybridized for 16 hr at 45C on GeneChip Human Genome U133 plus 2.0 array.	GeneChips were scanned using the Affymetrix GeneArray scanner	CBA_127	The data was normalized by Robust Multi-Array average (RMA) algorithm (Genespring software; Agilent)	GPL570	Sophie,,Rousseaux	U1209	IAB	INSERM-UGA	Bd de la Chantourne	La Tronche	38706	France	ftp://ftp.ncbi.nlm.nih.gov/geo/samples/GSM748nnn/GSM748167/suppl/GSM748167.CEL.gz	54675
GSM748168	Public on May 24 2013	Jun 26 2011	Aug 06 2014	RNA	1	Non Tumoral Lung	Homo sapiens	tissue: lung tumour	age at surgery: NTL	gender: NTL	histology: NTL	pt stage: NTL	pn stage: NTL	pm stage: NTL	follow-up time (months): NTL	status: NTL			total RNA	Trizol extraction of total RNA was performed according to the manufacturer's instructions.	Biotin	Biotinylated cRNA were prepared according to the standard Affymetrix protocol from 6 ug total RNA (Expression Analysis Technical Manual, 2001, Affymetrix).	9606	20 ug of cDNA were hybridized for 16 hr at 45C on GeneChip Human Genome U133 plus 2.0 array.	GeneChips were scanned using the Affymetrix GeneArray scanner	CBA_128	The data was normalized by Robust Multi-Array average (RMA) algorithm (Genespring software; Agilent)	GPL570	Sophie,,Rousseaux	U1209	IAB	INSERM-UGA	Bd de la Chantourne	La Tronche	38706	France	ftp://ftp.ncbi.nlm.nih.gov/geo/samples/GSM748nnn/GSM748168/suppl/GSM748168.CEL.gz	54675
GSM748169	Public on May 24 2013	Jun 26 2011	Aug 06 2014	RNA	1	Lung Tumour	Homo sapiens	tissue: lung tumour	age at surgery: 54	gender: M	histology: ADC	pt stage: T1	pn stage: N0	pm stage: M0	follow-up time (months): 129	status: ALIVE	disease free survival in months: 129	relapse (event=1; no event=0): 0	total RNA	Trizol extraction of total RNA was performed according to the manufacturer's instructions.	Biotin	Biotinylated cRNA were prepared according to the standard Affymetrix protocol from 6 ug total RNA (Expression Analysis Technical Manual, 2001, Affymetrix).	9606	20 ug of cDNA were hybridized for 16 hr at 45C on GeneChip Human Genome U133 plus 2.0 array.	GeneChips were scanned using the Affymetrix GeneArray scanner	CBA_129	The data was normalized by Robust Multi-Array average (RMA) algorithm (Genespring software; Agilent)	GPL570	Sophie,,Rousseaux	U1209	IAB	INSERM-UGA	Bd de la Chantourne	La Tronche	38706	France	ftp://ftp.ncbi.nlm.nih.gov/geo/samples/GSM748nnn/GSM748169/suppl/GSM748169.CEL.gz	54675
GSM748170	Public on May 24 2013	Jun 26 2011	Aug 06 2014	RNA	1	Lung Tumour	Homo sapiens	tissue: lung tumour	age at surgery: 69	gender: F	histology: ADC	pt stage: T1	pn stage: N0	pm stage: M0	follow-up time (months): 2	status: DEAD	disease free survival in months: 2	relapse (event=1; no event=0): 0	total RNA	Trizol extraction of total RNA was performed according to the manufacturer's instructions.	Biotin	Biotinylated cRNA were prepared according to the standard Affymetrix protocol from 6 ug total RNA (Expression Analysis Technical Manual, 2001, Affymetrix).	9606	20 ug of cDNA were hybridized for 16 hr at 45C on GeneChip Human Genome U133 plus 2.0 array.	GeneChips were scanned using the Affymetrix GeneArray scanner	CBA_130	The data was normalized by Robust Multi-Array average (RMA) algorithm (Genespring software; Agilent)	GPL570	Sophie,,Rousseaux	U1209	IAB	INSERM-UGA	Bd de la Chantourne	La Tronche	38706	France	ftp://ftp.ncbi.nlm.nih.gov/geo/samples/GSM748nnn/GSM748170/suppl/GSM748170.CEL.gz	54675
GSM748171	Public on May 24 2013	Jun 26 2011	Aug 06 2014	RNA	1	Lung Tumour	Homo sapiens	tissue: lung tumour	age at surgery: 77	gender: M	histology: ADC	pt stage: T1	pn stage: N0	pm stage: M0	follow-up time (months): 13	status: DEAD	disease free survival in months: 13	relapse (event=1; no event=0): 0	total RNA	Trizol extraction of total RNA was performed according to the manufacturer's instructions.	Biotin	Biotinylated cRNA were prepared according to the standard Affymetrix protocol from 6 ug total RNA (Expression Analysis Technical Manual, 2001, Affymetrix).	9606	20 ug of cDNA were hybridized for 16 hr at 45C on GeneChip Human Genome U133 plus 2.0 array.	GeneChips were scanned using the Affymetrix GeneArray scanner	CBA_131	The data was normalized by Robust Multi-Array average (RMA) algorithm (Genespring software; Agilent)	GPL570	Sophie,,Rousseaux	U1209	IAB	INSERM-UGA	Bd de la Chantourne	La Tronche	38706	France	ftp://ftp.ncbi.nlm.nih.gov/geo/samples/GSM748nnn/GSM748171/suppl/GSM748171.CEL.gz	54675
GSM748172	Public on May 24 2013	Jun 26 2011	Aug 06 2014	RNA	1	Lung Tumour	Homo sapiens	tissue: lung tumour	age at surgery: 64	gender: M	histology: SQC	pt stage: T1	pn stage: N0	pm stage: M0	follow-up time (months): 62	status: ALIVE	disease free survival in months: 62	relapse (event=1; no event=0): 0	total RNA	Trizol extraction of total RNA was performed according to the manufacturer's instructions.	Biotin	Biotinylated cRNA were prepared according to the standard Affymetrix protocol from 6 ug total RNA (Expression Analysis Technical Manual, 2001, Affymetrix).	9606	20 ug of cDNA were hybridized for 16 hr at 45C on GeneChip Human Genome U133 plus 2.0 array.	GeneChips were scanned using the Affymetrix GeneArray scanner	CBA_133	The data was normalized by Robust Multi-Array average (RMA) algorithm (Genespring software; Agilent)	GPL570	Sophie,,Rousseaux	U1209	IAB	INSERM-UGA	Bd de la Chantourne	La Tronche	38706	France	ftp://ftp.ncbi.nlm.nih.gov/geo/samples/GSM748nnn/GSM748172/suppl/GSM748172.CEL.gz	54675
GSM748173	Public on May 24 2013	Jun 26 2011	Aug 06 2014	RNA	1	Lung Tumour	Homo sapiens	tissue: lung tumour	age at surgery: 50	gender: M	histology: ADC	pt stage: T1	pn stage: N0	pm stage: M0	follow-up time (months): 14	status: DEAD	disease free survival in months: 14	relapse (event=1; no event=0): 0	total RNA	Trizol extraction of total RNA was performed according to the manufacturer's instructions.	Biotin	Biotinylated cRNA were prepared according to the standard Affymetrix protocol from 6 ug total RNA (Expression Analysis Technical Manual, 2001, Affymetrix).	9606	20 ug of cDNA were hybridized for 16 hr at 45C on GeneChip Human Genome U133 plus 2.0 array.	GeneChips were scanned using the Affymetrix GeneArray scanner	CBA_135	The data was normalized by Robust Multi-Array average (RMA) algorithm (Genespring software; Agilent)	GPL570	Sophie,,Rousseaux	U1209	IAB	INSERM-UGA	Bd de la Chantourne	La Tronche	38706	France	ftp://ftp.ncbi.nlm.nih.gov/geo/samples/GSM748nnn/GSM748173/suppl/GSM748173.CEL.gz	54675
GSM748174	Public on May 24 2013	Jun 26 2011	Aug 06 2014	RNA	1	Lung Tumour	Homo sapiens	tissue: lung tumour	age at surgery: 81	gender: M	histology: Other	pt stage: T1	pn stage: N0	pm stage: M0	follow-up time (months): 14	status: DEAD	disease free survival in months: 14	relapse (event=1; no event=0): 0	total RNA	Trizol extraction of total RNA was performed according to the manufacturer's instructions.	Biotin	Biotinylated cRNA were prepared according to the standard Affymetrix protocol from 6 ug total RNA (Expression Analysis Technical Manual, 2001, Affymetrix).	9606	20 ug of cDNA were hybridized for 16 hr at 45C on GeneChip Human Genome U133 plus 2.0 array.	GeneChips were scanned using the Affymetrix GeneArray scanner	CBA_136	The data was normalized by Robust Multi-Array average (RMA) algorithm (Genespring software; Agilent)	GPL570	Sophie,,Rousseaux	U1209	IAB	INSERM-UGA	Bd de la Chantourne	La Tronche	38706	France	ftp://ftp.ncbi.nlm.nih.gov/geo/samples/GSM748nnn/GSM748174/suppl/GSM748174.CEL.gz	54675
GSM748175	Public on May 24 2013	Jun 26 2011	Aug 06 2014	RNA	1	Lung Tumour	Homo sapiens	tissue: lung tumour	age at surgery: 61	gender: M	histology: ADC	pt stage: T1	pn stage: N0	pm stage: M0	follow-up time (months): 134	status: ALIVE	disease free survival in months: 134	relapse (event=1; no event=0): 0	total RNA	Trizol extraction of total RNA was performed according to the manufacturer's instructions.	Biotin	Biotinylated cRNA were prepared according to the standard Affymetrix protocol from 6 ug total RNA (Expression Analysis Technical Manual, 2001, Affymetrix).	9606	20 ug of cDNA were hybridized for 16 hr at 45C on GeneChip Human Genome U133 plus 2.0 array.	GeneChips were scanned using the Affymetrix GeneArray scanner	CBA_137	The data was normalized by Robust Multi-Array average (RMA) algorithm (Genespring software; Agilent)	GPL570	Sophie,,Rousseaux	U1209	IAB	INSERM-UGA	Bd de la Chantourne	La Tronche	38706	France	ftp://ftp.ncbi.nlm.nih.gov/geo/samples/GSM748nnn/GSM748175/suppl/GSM748175.CEL.gz	54675
GSM748176	Public on May 24 2013	Jun 26 2011	Aug 06 2014	RNA	1	Non Tumoral Lung	Homo sapiens	tissue: lung tumour	age at surgery: NTL	gender: NTL	histology: NTL	pt stage: NTL	pn stage: NTL	pm stage: NTL	follow-up time (months): NTL	status: NTL			total RNA	Trizol extraction of total RNA was performed according to the manufacturer's instructions.	Biotin	Biotinylated cRNA were prepared according to the standard Affymetrix protocol from 6 ug total RNA (Expression Analysis Technical Manual, 2001, Affymetrix).	9606	20 ug of cDNA were hybridized for 16 hr at 45C on GeneChip Human Genome U133 plus 2.0 array.	GeneChips were scanned using the Affymetrix GeneArray scanner	CBA_138	The data was normalized by Robust Multi-Array average (RMA) algorithm (Genespring software; Agilent)	GPL570	Sophie,,Rousseaux	U1209	IAB	INSERM-UGA	Bd de la Chantourne	La Tronche	38706	France	ftp://ftp.ncbi.nlm.nih.gov/geo/samples/GSM748nnn/GSM748176/suppl/GSM748176.CEL.gz	54675
GSM748177	Public on May 24 2013	Jun 26 2011	Aug 06 2014	RNA	1	Lung Tumour	Homo sapiens	tissue: lung tumour	age at surgery: 63	gender: M	histology: SQC	pt stage: T1	pn stage: N0	pm stage: M0	follow-up time (months): 80	status: ALIVE	disease free survival in months: 80	relapse (event=1; no event=0): 0	total RNA	Trizol extraction of total RNA was performed according to the manufacturer's instructions.	Biotin	Biotinylated cRNA were prepared according to the standard Affymetrix protocol from 6 ug total RNA (Expression Analysis Technical Manual, 2001, Affymetrix).	9606	20 ug of cDNA were hybridized for 16 hr at 45C on GeneChip Human Genome U133 plus 2.0 array.	GeneChips were scanned using the Affymetrix GeneArray scanner	CBA_139	The data was normalized by Robust Multi-Array average (RMA) algorithm (Genespring software; Agilent)	GPL570	Sophie,,Rousseaux	U1209	IAB	INSERM-UGA	Bd de la Chantourne	La Tronche	38706	France	ftp://ftp.ncbi.nlm.nih.gov/geo/samples/GSM748nnn/GSM748177/suppl/GSM748177.CEL.gz	54675
GSM748178	Public on May 24 2013	Jun 26 2011	Aug 06 2014	RNA	1	Lung Tumour	Homo sapiens	tissue: lung tumour	age at surgery: 74	gender: M	histology: ADC	pt stage: T1	pn stage: N0	pm stage: M0	follow-up time (months): 0	status: DEAD	disease free survival in months: 0	relapse (event=1; no event=0): 0	total RNA	Trizol extraction of total RNA was performed according to the manufacturer's instructions.	Biotin	Biotinylated cRNA were prepared according to the standard Affymetrix protocol from 6 ug total RNA (Expression Analysis Technical Manual, 2001, Affymetrix).	9606	20 ug of cDNA were hybridized for 16 hr at 45C on GeneChip Human Genome U133 plus 2.0 array.	GeneChips were scanned using the Affymetrix GeneArray scanner	CBA_140	The data was normalized by Robust Multi-Array average (RMA) algorithm (Genespring software; Agilent)	GPL570	Sophie,,Rousseaux	U1209	IAB	INSERM-UGA	Bd de la Chantourne	La Tronche	38706	France	ftp://ftp.ncbi.nlm.nih.gov/geo/samples/GSM748nnn/GSM748178/suppl/GSM748178.CEL.gz	54675
GSM748179	Public on May 24 2013	Jun 26 2011	Aug 06 2014	RNA	1	Lung Tumour	Homo sapiens	tissue: lung tumour	age at surgery: 47	gender: F	histology: ADC	pt stage: T1	pn stage: N0	pm stage: M0	follow-up time (months): 11	status: DEAD	disease free survival in months: 7	relapse (event=1; no event=0): 1	total RNA	Trizol extraction of total RNA was performed according to the manufacturer's instructions.	Biotin	Biotinylated cRNA were prepared according to the standard Affymetrix protocol from 6 ug total RNA (Expression Analysis Technical Manual, 2001, Affymetrix).	9606	20 ug of cDNA were hybridized for 16 hr at 45C on GeneChip Human Genome U133 plus 2.0 array.	GeneChips were scanned using the Affymetrix GeneArray scanner	CBA_141	The data was normalized by Robust Multi-Array average (RMA) algorithm (Genespring software; Agilent)	GPL570	Sophie,,Rousseaux	U1209	IAB	INSERM-UGA	Bd de la Chantourne	La Tronche	38706	France	ftp://ftp.ncbi.nlm.nih.gov/geo/samples/GSM748nnn/GSM748179/suppl/GSM748179.CEL.gz	54675
GSM748180	Public on May 24 2013	Jun 26 2011	Aug 06 2014	RNA	1	Lung Tumour	Homo sapiens	tissue: lung tumour	age at surgery: 75	gender: M	histology: ADC	pt stage: T1	pn stage: N0	pm stage: M0	follow-up time (months): 100	status: ALIVE	disease free survival in months: 100	relapse (event=1; no event=0): 0	total RNA	Trizol extraction of total RNA was performed according to the manufacturer's instructions.	Biotin	Biotinylated cRNA were prepared according to the standard Affymetrix protocol from 6 ug total RNA (Expression Analysis Technical Manual, 2001, Affymetrix).	9606	20 ug of cDNA were hybridized for 16 hr at 45C on GeneChip Human Genome U133 plus 2.0 array.	GeneChips were scanned using the Affymetrix GeneArray scanner	CBA_142	The data was normalized by Robust Multi-Array average (RMA) algorithm (Genespring software; Agilent)	GPL570	Sophie,,Rousseaux	U1209	IAB	INSERM-UGA	Bd de la Chantourne	La Tronche	38706	France	ftp://ftp.ncbi.nlm.nih.gov/geo/samples/GSM748nnn/GSM748180/suppl/GSM748180.CEL.gz	54675
GSM748181	Public on May 24 2013	Jun 26 2011	Aug 06 2014	RNA	1	Lung Tumour	Homo sapiens	tissue: lung tumour	age at surgery: 56	gender: F	histology: ADC	pt stage: T1	pn stage: N0	pm stage: M0	follow-up time (months): 51	status: ALIVE	disease free survival in months: 51	relapse (event=1; no event=0): 0	total RNA	Trizol extraction of total RNA was performed according to the manufacturer's instructions.	Biotin	Biotinylated cRNA were prepared according to the standard Affymetrix protocol from 6 ug total RNA (Expression Analysis Technical Manual, 2001, Affymetrix).	9606	20 ug of cDNA were hybridized for 16 hr at 45C on GeneChip Human Genome U133 plus 2.0 array.	GeneChips were scanned using the Affymetrix GeneArray scanner	CBA_144	The data was normalized by Robust Multi-Array average (RMA) algorithm (Genespring software; Agilent)	GPL570	Sophie,,Rousseaux	U1209	IAB	INSERM-UGA	Bd de la Chantourne	La Tronche	38706	France	ftp://ftp.ncbi.nlm.nih.gov/geo/samples/GSM748nnn/GSM748181/suppl/GSM748181.CEL.gz	54675
GSM748182	Public on May 24 2013	Jun 26 2011	Aug 06 2014	RNA	1	Lung Tumour	Homo sapiens	tissue: lung tumour	age at surgery: 71	gender: M	histology: SQC	pt stage: T1	pn stage: N0	pm stage: M0	follow-up time (months): 33	status: DEAD	disease free survival in months: 32	relapse (event=1; no event=0): 1	total RNA	Trizol extraction of total RNA was performed according to the manufacturer's instructions.	Biotin	Biotinylated cRNA were prepared according to the standard Affymetrix protocol from 6 ug total RNA (Expression Analysis Technical Manual, 2001, Affymetrix).	9606	20 ug of cDNA were hybridized for 16 hr at 45C on GeneChip Human Genome U133 plus 2.0 array.	GeneChips were scanned using the Affymetrix GeneArray scanner	CBA_145	The data was normalized by Robust Multi-Array average (RMA) algorithm (Genespring software; Agilent)	GPL570	Sophie,,Rousseaux	U1209	IAB	INSERM-UGA	Bd de la Chantourne	La Tronche	38706	France	ftp://ftp.ncbi.nlm.nih.gov/geo/samples/GSM748nnn/GSM748182/suppl/GSM748182.CEL.gz	54675
GSM748183	Public on May 24 2013	Jun 26 2011	Aug 06 2014	RNA	1	Lung Tumour	Homo sapiens	tissue: lung tumour	age at surgery: 63	gender: M	histology: SQC	pt stage: T1	pn stage: N0	pm stage: M0	follow-up time (months): 13	status: DEAD	disease free survival in months: 13	relapse (event=1; no event=0): 0	total RNA	Trizol extraction of total RNA was performed according to the manufacturer's instructions.	Biotin	Biotinylated cRNA were prepared according to the standard Affymetrix protocol from 6 ug total RNA (Expression Analysis Technical Manual, 2001, Affymetrix).	9606	20 ug of cDNA were hybridized for 16 hr at 45C on GeneChip Human Genome U133 plus 2.0 array.	GeneChips were scanned using the Affymetrix GeneArray scanner	CBA_146	The data was normalized by Robust Multi-Array average (RMA) algorithm (Genespring software; Agilent)	GPL570	Sophie,,Rousseaux	U1209	IAB	INSERM-UGA	Bd de la Chantourne	La Tronche	38706	France	ftp://ftp.ncbi.nlm.nih.gov/geo/samples/GSM748nnn/GSM748183/suppl/GSM748183.CEL.gz	54675
GSM748184	Public on May 24 2013	Jun 26 2011	Aug 06 2014	RNA	1	Non Tumoral Lung	Homo sapiens	tissue: lung tumour	age at surgery: NTL	gender: NTL	histology: NTL	pt stage: NTL	pn stage: NTL	pm stage: NTL	follow-up time (months): NTL	status: NTL			total RNA	Trizol extraction of total RNA was performed according to the manufacturer's instructions.	Biotin	Biotinylated cRNA were prepared according to the standard Affymetrix protocol from 6 ug total RNA (Expression Analysis Technical Manual, 2001, Affymetrix).	9606	20 ug of cDNA were hybridized for 16 hr at 45C on GeneChip Human Genome U133 plus 2.0 array.	GeneChips were scanned using the Affymetrix GeneArray scanner	CBA_147	The data was normalized by Robust Multi-Array average (RMA) algorithm (Genespring software; Agilent)	GPL570	Sophie,,Rousseaux	U1209	IAB	INSERM-UGA	Bd de la Chantourne	La Tronche	38706	France	ftp://ftp.ncbi.nlm.nih.gov/geo/samples/GSM748nnn/GSM748184/suppl/GSM748184.CEL.gz	54675
GSM748185	Public on May 24 2013	Jun 26 2011	Aug 06 2014	RNA	1	Lung Tumour	Homo sapiens	tissue: lung tumour	age at surgery: 61	gender: M	histology: ADC	pt stage: T3	pn stage: N1	pm stage: M0	follow-up time (months): 175	status: ALIVE	disease free survival in months: 104	relapse (event=1; no event=0): 1	total RNA	Trizol extraction of total RNA was performed according to the manufacturer's instructions.	Biotin	Biotinylated cRNA were prepared according to the standard Affymetrix protocol from 6 ug total RNA (Expression Analysis Technical Manual, 2001, Affymetrix).	9606	20 ug of cDNA were hybridized for 16 hr at 45C on GeneChip Human Genome U133 plus 2.0 array.	GeneChips were scanned using the Affymetrix GeneArray scanner	EBA_007b	The data was normalized by Robust Multi-Array average (RMA) algorithm (Genespring software; Agilent)	GPL570	Sophie,,Rousseaux	U1209	IAB	INSERM-UGA	Bd de la Chantourne	La Tronche	38706	France	ftp://ftp.ncbi.nlm.nih.gov/geo/samples/GSM748nnn/GSM748185/suppl/GSM748185.CEL.gz	54675
GSM748186	Public on May 24 2013	Jun 26 2011	Aug 06 2014	RNA	1	Lung Tumour	Homo sapiens	tissue: lung tumour	age at surgery: 57	gender: M	histology: ADC	pt stage: T2	pn stage: N0	pm stage: M0	follow-up time (months): 22	status: DEAD	disease free survival in months: 11	relapse (event=1; no event=0): 1	total RNA	Trizol extraction of total RNA was performed according to the manufacturer's instructions.	Biotin	Biotinylated cRNA were prepared according to the standard Affymetrix protocol from 6 ug total RNA (Expression Analysis Technical Manual, 2001, Affymetrix).	9606	20 ug of cDNA were hybridized for 16 hr at 45C on GeneChip Human Genome U133 plus 2.0 array.	GeneChips were scanned using the Affymetrix GeneArray scanner	EBA_009	The data was normalized by Robust Multi-Array average (RMA) algorithm (Genespring software; Agilent)	GPL570	Sophie,,Rousseaux	U1209	IAB	INSERM-UGA	Bd de la Chantourne	La Tronche	38706	France	ftp://ftp.ncbi.nlm.nih.gov/geo/samples/GSM748nnn/GSM748186/suppl/GSM748186.CEL.gz	54675
GSM748187	Public on May 24 2013	Jun 26 2011	Aug 06 2014	RNA	1	Lung Tumour	Homo sapiens	tissue: lung tumour	age at surgery: 71	gender: M	histology: ADC	pt stage: T2	pn stage: N0	pm stage: M0	follow-up time (months): 107	status: DEAD	disease free survival in months: 107	relapse (event=1; no event=0): 0	total RNA	Trizol extraction of total RNA was performed according to the manufacturer's instructions.	Biotin	Biotinylated cRNA were prepared according to the standard Affymetrix protocol from 6 ug total RNA (Expression Analysis Technical Manual, 2001, Affymetrix).	9606	20 ug of cDNA were hybridized for 16 hr at 45C on GeneChip Human Genome U133 plus 2.0 array.	GeneChips were scanned using the Affymetrix GeneArray scanner	EBA_012	The data was normalized by Robust Multi-Array average (RMA) algorithm (Genespring software; Agilent)	GPL570	Sophie,,Rousseaux	U1209	IAB	INSERM-UGA	Bd de la Chantourne	La Tronche	38706	France	ftp://ftp.ncbi.nlm.nih.gov/geo/samples/GSM748nnn/GSM748187/suppl/GSM748187.CEL.gz	54675
GSM748188	Public on May 24 2013	Jun 26 2011	Aug 06 2014	RNA	1	Lung Tumour	Homo sapiens	tissue: lung tumour	age at surgery: 71	gender: M	histology: ADC	pt stage: T2	pn stage: N0	pm stage: M0	follow-up time (months): 99	status: DEAD	disease free survival in months: 99	relapse (event=1; no event=0): 0	total RNA	Trizol extraction of total RNA was performed according to the manufacturer's instructions.	Biotin	Biotinylated cRNA were prepared according to the standard Affymetrix protocol from 6 ug total RNA (Expression Analysis Technical Manual, 2001, Affymetrix).	9606	20 ug of cDNA were hybridized for 16 hr at 45C on GeneChip Human Genome U133 plus 2.0 array.	GeneChips were scanned using the Affymetrix GeneArray scanner	EBA_013	The data was normalized by Robust Multi-Array average (RMA) algorithm (Genespring software; Agilent)	GPL570	Sophie,,Rousseaux	U1209	IAB	INSERM-UGA	Bd de la Chantourne	La Tronche	38706	France	ftp://ftp.ncbi.nlm.nih.gov/geo/samples/GSM748nnn/GSM748188/suppl/GSM748188.CEL.gz	54675
GSM748189	Public on May 24 2013	Jun 26 2011	Aug 06 2014	RNA	1	Lung Tumour	Homo sapiens	tissue: lung tumour	age at surgery: 73	gender: F	histology: ADC	pt stage: T3	pn stage: N0	pm stage: M0	follow-up time (months): 21	status: DEAD	disease free survival in months: 17	relapse (event=1; no event=0): 1	total RNA	Trizol extraction of total RNA was performed according to the manufacturer's instructions.	Biotin	Biotinylated cRNA were prepared according to the standard Affymetrix protocol from 6 ug total RNA (Expression Analysis Technical Manual, 2001, Affymetrix).	9606	20 ug of cDNA were hybridized for 16 hr at 45C on GeneChip Human Genome U133 plus 2.0 array.	GeneChips were scanned using the Affymetrix GeneArray scanner	EBA_015b	The data was normalized by Robust Multi-Array average (RMA) algorithm (Genespring software; Agilent)	GPL570	Sophie,,Rousseaux	U1209	IAB	INSERM-UGA	Bd de la Chantourne	La Tronche	38706	France	ftp://ftp.ncbi.nlm.nih.gov/geo/samples/GSM748nnn/GSM748189/suppl/GSM748189.CEL.gz	54675
GSM748191	Public on May 24 2013	Jun 26 2011	Aug 06 2014	RNA	1	Lung Tumour	Homo sapiens	tissue: lung tumour	age at surgery: 53	gender: M	histology: SQC	pt stage: T2	pn stage: N0	pm stage: M0	follow-up time (months): 172	status: DEAD	disease free survival in months: 172	relapse (event=1; no event=0): 0	total RNA	Trizol extraction of total RNA was performed according to the manufacturer's instructions.	Biotin	Biotinylated cRNA were prepared according to the standard Affymetrix protocol from 6 ug total RNA (Expression Analysis Technical Manual, 2001, Affymetrix).	9606	20 ug of cDNA were hybridized for 16 hr at 45C on GeneChip Human Genome U133 plus 2.0 array.	GeneChips were scanned using the Affymetrix GeneArray scanner	EBA_039	The data was normalized by Robust Multi-Array average (RMA) algorithm (Genespring software; Agilent)	GPL570	Sophie,,Rousseaux	U1209	IAB	INSERM-UGA	Bd de la Chantourne	La Tronche	38706	France	ftp://ftp.ncbi.nlm.nih.gov/geo/samples/GSM748nnn/GSM748191/suppl/GSM748191.CEL.gz	54675
GSM748192	Public on May 24 2013	Jun 26 2011	Aug 06 2014	RNA	1	Lung Tumour	Homo sapiens	tissue: lung tumour	age at surgery: 58	gender: M	histology: SQC	pt stage: T1	pn stage: N0	pm stage: M0	follow-up time (months): 63	status: ALIVE	disease free survival in months: na	relapse (event=1; no event=0): na	total RNA	Trizol extraction of total RNA was performed according to the manufacturer's instructions.	Biotin	Biotinylated cRNA were prepared according to the standard Affymetrix protocol from 6 ug total RNA (Expression Analysis Technical Manual, 2001, Affymetrix).	9606	20 ug of cDNA were hybridized for 16 hr at 45C on GeneChip Human Genome U133 plus 2.0 array.	GeneChips were scanned using the Affymetrix GeneArray scanner	EBA_043b	The data was normalized by Robust Multi-Array average (RMA) algorithm (Genespring software; Agilent)	GPL570	Sophie,,Rousseaux	U1209	IAB	INSERM-UGA	Bd de la Chantourne	La Tronche	38706	France	ftp://ftp.ncbi.nlm.nih.gov/geo/samples/GSM748nnn/GSM748192/suppl/GSM748192.CEL.gz	54675
GSM748193	Public on May 24 2013	Jun 26 2011	Aug 06 2014	RNA	1	Lung Tumour	Homo sapiens	tissue: lung tumour	age at surgery: 64	gender: M	histology: SQC	pt stage: T4	pn stage: N1	pm stage: M0	follow-up time (months): 12	status: DEAD	disease free survival in months: 8	relapse (event=1; no event=0): 1	total RNA	Trizol extraction of total RNA was performed according to the manufacturer's instructions.	Biotin	Biotinylated cRNA were prepared according to the standard Affymetrix protocol from 6 ug total RNA (Expression Analysis Technical Manual, 2001, Affymetrix).	9606	20 ug of cDNA were hybridized for 16 hr at 45C on GeneChip Human Genome U133 plus 2.0 array.	GeneChips were scanned using the Affymetrix GeneArray scanner	EBA_044	The data was normalized by Robust Multi-Array average (RMA) algorithm (Genespring software; Agilent)	GPL570	Sophie,,Rousseaux	U1209	IAB	INSERM-UGA	Bd de la Chantourne	La Tronche	38706	France	ftp://ftp.ncbi.nlm.nih.gov/geo/samples/GSM748nnn/GSM748193/suppl/GSM748193.CEL.gz	54675
GSM748195	Public on May 24 2013	Jun 26 2011	Aug 06 2014	RNA	1	Lung Tumour	Homo sapiens	tissue: lung tumour	age at surgery: 57	gender: M	histology: SQC	pt stage: T4	pn stage: N1	pm stage: M0	follow-up time (months): 17	status: DEAD	disease free survival in months: 11	relapse (event=1; no event=0): 1	total RNA	Trizol extraction of total RNA was performed according to the manufacturer's instructions.	Biotin	Biotinylated cRNA were prepared according to the standard Affymetrix protocol from 6 ug total RNA (Expression Analysis Technical Manual, 2001, Affymetrix).	9606	20 ug of cDNA were hybridized for 16 hr at 45C on GeneChip Human Genome U133 plus 2.0 array.	GeneChips were scanned using the Affymetrix GeneArray scanner	EBA_054b	The data was normalized by Robust Multi-Array average (RMA) algorithm (Genespring software; Agilent)	GPL570	Sophie,,Rousseaux	U1209	IAB	INSERM-UGA	Bd de la Chantourne	La Tronche	38706	France	ftp://ftp.ncbi.nlm.nih.gov/geo/samples/GSM748nnn/GSM748195/suppl/GSM748195.CEL.gz	54675
GSM748196	Public on May 24 2013	Jun 26 2011	Aug 06 2014	RNA	1	Lung Tumour	Homo sapiens	tissue: lung tumour	age at surgery: 60	gender: M	histology: BAS	pt stage: T4	pn stage: N1	pm stage: M0	follow-up time (months): 60	status: DEAD	disease free survival in months: 41	relapse (event=1; no event=0): 1	total RNA	Trizol extraction of total RNA was performed according to the manufacturer's instructions.	Biotin	Biotinylated cRNA were prepared according to the standard Affymetrix protocol from 6 ug total RNA (Expression Analysis Technical Manual, 2001, Affymetrix).	9606	20 ug of cDNA were hybridized for 16 hr at 45C on GeneChip Human Genome U133 plus 2.0 array.	GeneChips were scanned using the Affymetrix GeneArray scanner	EBA_055	The data was normalized by Robust Multi-Array average (RMA) algorithm (Genespring software; Agilent)	GPL570	Sophie,,Rousseaux	U1209	IAB	INSERM-UGA	Bd de la Chantourne	La Tronche	38706	France	ftp://ftp.ncbi.nlm.nih.gov/geo/samples/GSM748nnn/GSM748196/suppl/GSM748196.CEL.gz	54675
GSM748197	Public on May 24 2013	Jun 26 2011	Aug 06 2014	RNA	1	Lung Tumour	Homo sapiens	tissue: lung tumour	age at surgery: 64	gender: M	histology: LCNE	pt stage: T2	pn stage: N0	pm stage: M0	follow-up time (months): 14	status: DEAD	disease free survival in months: na	relapse (event=1; no event=0): na	total RNA	Trizol extraction of total RNA was performed according to the manufacturer's instructions.	Biotin	Biotinylated cRNA were prepared according to the standard Affymetrix protocol from 6 ug total RNA (Expression Analysis Technical Manual, 2001, Affymetrix).	9606	20 ug of cDNA were hybridized for 16 hr at 45C on GeneChip Human Genome U133 plus 2.0 array.	GeneChips were scanned using the Affymetrix GeneArray scanner	EBA_068b	The data was normalized by Robust Multi-Array average (RMA) algorithm (Genespring software; Agilent)	GPL570	Sophie,,Rousseaux	U1209	IAB	INSERM-UGA	Bd de la Chantourne	La Tronche	38706	France	ftp://ftp.ncbi.nlm.nih.gov/geo/samples/GSM748nnn/GSM748197/suppl/GSM748197.CEL.gz	54675
GSM748198	Public on May 24 2013	Jun 26 2011	Aug 06 2014	RNA	1	Lung Tumour	Homo sapiens	tissue: lung tumour	age at surgery: 74	gender: M	histology: LCNE	pt stage: T2	pn stage: N0	pm stage: M0	follow-up time (months): 14	status: DEAD	disease free survival in months: 14	relapse (event=1; no event=0): 1	total RNA	Trizol extraction of total RNA was performed according to the manufacturer's instructions.	Biotin	Biotinylated cRNA were prepared according to the standard Affymetrix protocol from 6 ug total RNA (Expression Analysis Technical Manual, 2001, Affymetrix).	9606	20 ug of cDNA were hybridized for 16 hr at 45C on GeneChip Human Genome U133 plus 2.0 array.	GeneChips were scanned using the Affymetrix GeneArray scanner	EBA_076b	The data was normalized by Robust Multi-Array average (RMA) algorithm (Genespring software; Agilent)	GPL570	Sophie,,Rousseaux	U1209	IAB	INSERM-UGA	Bd de la Chantourne	La Tronche	38706	France	ftp://ftp.ncbi.nlm.nih.gov/geo/samples/GSM748nnn/GSM748198/suppl/GSM748198.CEL.gz	54675
GSM748199	Public on May 24 2013	Jun 26 2011	Aug 06 2014	RNA	1	Lung Tumour	Homo sapiens	tissue: lung tumour	age at surgery: 52	gender: F	histology: LCNE	pt stage: T1	pn stage: N0	pm stage: M0	follow-up time (months): 11	status: DEAD	disease free survival in months: na	relapse (event=1; no event=0): na	total RNA	Trizol extraction of total RNA was performed according to the manufacturer's instructions.	Biotin	Biotinylated cRNA were prepared according to the standard Affymetrix protocol from 6 ug total RNA (Expression Analysis Technical Manual, 2001, Affymetrix).	9606	20 ug of cDNA were hybridized for 16 hr at 45C on GeneChip Human Genome U133 plus 2.0 array.	GeneChips were scanned using the Affymetrix GeneArray scanner	EBA_078b	The data was normalized by Robust Multi-Array average (RMA) algorithm (Genespring software; Agilent)	GPL570	Sophie,,Rousseaux	U1209	IAB	INSERM-UGA	Bd de la Chantourne	La Tronche	38706	France	ftp://ftp.ncbi.nlm.nih.gov/geo/samples/GSM748nnn/GSM748199/suppl/GSM748199.CEL.gz	54675
GSM748200	Public on May 24 2013	Jun 26 2011	Aug 06 2014	RNA	1	Lung Tumour	Homo sapiens	tissue: lung tumour	age at surgery: 68	gender: M	histology: LCNE	pt stage: T2	pn stage: N0	pm stage: M0	follow-up time (months): 107	status: DEAD	disease free survival in months: na	relapse (event=1; no event=0): na	total RNA	Trizol extraction of total RNA was performed according to the manufacturer's instructions.	Biotin	Biotinylated cRNA were prepared according to the standard Affymetrix protocol from 6 ug total RNA (Expression Analysis Technical Manual, 2001, Affymetrix).	9606	20 ug of cDNA were hybridized for 16 hr at 45C on GeneChip Human Genome U133 plus 2.0 array.	GeneChips were scanned using the Affymetrix GeneArray scanner	EBA_081b	The data was normalized by Robust Multi-Array average (RMA) algorithm (Genespring software; Agilent)	GPL570	Sophie,,Rousseaux	U1209	IAB	INSERM-UGA	Bd de la Chantourne	La Tronche	38706	France	ftp://ftp.ncbi.nlm.nih.gov/geo/samples/GSM748nnn/GSM748200/suppl/GSM748200.CEL.gz	54675
GSM748201	Public on May 24 2013	Jun 26 2011	Aug 06 2014	RNA	1	Lung Tumour	Homo sapiens	tissue: lung tumour	age at surgery: 74	gender: M	histology: LCNE	pt stage: T2	pn stage: N2	pm stage: M0	follow-up time (months): 2	status: DEAD	disease free survival in months: na	relapse (event=1; no event=0): na	total RNA	Trizol extraction of total RNA was performed according to the manufacturer's instructions.	Biotin	Biotinylated cRNA were prepared according to the standard Affymetrix protocol from 6 ug total RNA (Expression Analysis Technical Manual, 2001, Affymetrix).	9606	20 ug of cDNA were hybridized for 16 hr at 45C on GeneChip Human Genome U133 plus 2.0 array.	GeneChips were scanned using the Affymetrix GeneArray scanner	EBA_083b	The data was normalized by Robust Multi-Array average (RMA) algorithm (Genespring software; Agilent)	GPL570	Sophie,,Rousseaux	U1209	IAB	INSERM-UGA	Bd de la Chantourne	La Tronche	38706	France	ftp://ftp.ncbi.nlm.nih.gov/geo/samples/GSM748nnn/GSM748201/suppl/GSM748201.CEL.gz	54675
GSM748202	Public on May 24 2013	Jun 26 2011	Aug 06 2014	RNA	1	Lung Tumour	Homo sapiens	tissue: lung tumour	age at surgery: 77	gender: M	histology: LCNE	pt stage: T4	pn stage: N2	pm stage: M0	follow-up time (months): 28	status: DEAD	disease free survival in months: 28	relapse (event=1; no event=0): 0	total RNA	Trizol extraction of total RNA was performed according to the manufacturer's instructions.	Biotin	Biotinylated cRNA were prepared according to the standard Affymetrix protocol from 6 ug total RNA (Expression Analysis Technical Manual, 2001, Affymetrix).	9606	20 ug of cDNA were hybridized for 16 hr at 45C on GeneChip Human Genome U133 plus 2.0 array.	GeneChips were scanned using the Affymetrix GeneArray scanner	EBA_084	The data was normalized by Robust Multi-Array average (RMA) algorithm (Genespring software; Agilent)	GPL570	Sophie,,Rousseaux	U1209	IAB	INSERM-UGA	Bd de la Chantourne	La Tronche	38706	France	ftp://ftp.ncbi.nlm.nih.gov/geo/samples/GSM748nnn/GSM748202/suppl/GSM748202.CEL.gz	54675
GSM748203	Public on May 24 2013	Jun 26 2011	Aug 06 2014	RNA	1	Lung Tumour	Homo sapiens	tissue: lung tumour	age at surgery: 49	gender: M	histology: LCNE	pt stage: TX	pn stage: NX	pm stage: M1	follow-up time (months): 20	status: DEAD	disease free survival in months: na	relapse (event=1; no event=0): na	total RNA	Trizol extraction of total RNA was performed according to the manufacturer's instructions.	Biotin	Biotinylated cRNA were prepared according to the standard Affymetrix protocol from 6 ug total RNA (Expression Analysis Technical Manual, 2001, Affymetrix).	9606	20 ug of cDNA were hybridized for 16 hr at 45C on GeneChip Human Genome U133 plus 2.0 array.	GeneChips were scanned using the Affymetrix GeneArray scanner	EBA_084b	The data was normalized by Robust Multi-Array average (RMA) algorithm (Genespring software; Agilent)	GPL570	Sophie,,Rousseaux	U1209	IAB	INSERM-UGA	Bd de la Chantourne	La Tronche	38706	France	ftp://ftp.ncbi.nlm.nih.gov/geo/samples/GSM748nnn/GSM748203/suppl/GSM748203.CEL.gz	54675
GSM748206	Public on May 24 2013	Jun 26 2011	Aug 06 2014	RNA	1	Lung Tumour	Homo sapiens	tissue: lung tumour	age at surgery: 71	gender: M	histology: LCNE	pt stage: T1	pn stage: N0	pm stage: M0	follow-up time (months): 91	status: DEAD	disease free survival in months: na	relapse (event=1; no event=0): na	total RNA	Trizol extraction of total RNA was performed according to the manufacturer's instructions.	Biotin	Biotinylated cRNA were prepared according to the standard Affymetrix protocol from 6 ug total RNA (Expression Analysis Technical Manual, 2001, Affymetrix).	9606	20 ug of cDNA were hybridized for 16 hr at 45C on GeneChip Human Genome U133 plus 2.0 array.	GeneChips were scanned using the Affymetrix GeneArray scanner	EBA_087b	The data was normalized by Robust Multi-Array average (RMA) algorithm (Genespring software; Agilent)	GPL570	Sophie,,Rousseaux	U1209	IAB	INSERM-UGA	Bd de la Chantourne	La Tronche	38706	France	ftp://ftp.ncbi.nlm.nih.gov/geo/samples/GSM748nnn/GSM748206/suppl/GSM748206.CEL.gz	54675
GSM748207	Public on May 24 2013	Jun 26 2011	Aug 06 2014	RNA	1	Lung Tumour	Homo sapiens	tissue: lung tumour	age at surgery: 46	gender: M	histology: LCNE	pt stage: T3	pn stage: N1	pm stage: M0	follow-up time (months): 13	status: DEAD	disease free survival in months: na	relapse (event=1; no event=0): na	total RNA	Trizol extraction of total RNA was performed according to the manufacturer's instructions.	Biotin	Biotinylated cRNA were prepared according to the standard Affymetrix protocol from 6 ug total RNA (Expression Analysis Technical Manual, 2001, Affymetrix).	9606	20 ug of cDNA were hybridized for 16 hr at 45C on GeneChip Human Genome U133 plus 2.0 array.	GeneChips were scanned using the Affymetrix GeneArray scanner	EBA_089b	The data was normalized by Robust Multi-Array average (RMA) algorithm (Genespring software; Agilent)	GPL570	Sophie,,Rousseaux	U1209	IAB	INSERM-UGA	Bd de la Chantourne	La Tronche	38706	France	ftp://ftp.ncbi.nlm.nih.gov/geo/samples/GSM748nnn/GSM748207/suppl/GSM748207.CEL.gz	54675
GSM748209	Public on May 24 2013	Jun 26 2011	Aug 06 2014	RNA	1	Lung Tumour	Homo sapiens	tissue: lung tumour	age at surgery: 68	gender: M	histology: SCC	pt stage: T4	pn stage: N2	pm stage: M0	follow-up time (months): 13	status: DEAD	disease free survival in months: 4	relapse (event=1; no event=0): 1	total RNA	Trizol extraction of total RNA was performed according to the manufacturer's instructions.	Biotin	Biotinylated cRNA were prepared according to the standard Affymetrix protocol from 6 ug total RNA (Expression Analysis Technical Manual, 2001, Affymetrix).	9606	20 ug of cDNA were hybridized for 16 hr at 45C on GeneChip Human Genome U133 plus 2.0 array.	GeneChips were scanned using the Affymetrix GeneArray scanner	EBA_092b	The data was normalized by Robust Multi-Array average (RMA) algorithm (Genespring software; Agilent)	GPL570	Sophie,,Rousseaux	U1209	IAB	INSERM-UGA	Bd de la Chantourne	La Tronche	38706	France	ftp://ftp.ncbi.nlm.nih.gov/geo/samples/GSM748nnn/GSM748209/suppl/GSM748209.CEL.gz	54675
GSM748210	Public on May 24 2013	Jun 26 2011	Aug 06 2014	RNA	1	Lung Tumour	Homo sapiens	tissue: lung tumour	age at surgery: 55	gender: M	histology: LCNE	pt stage: T3	pn stage: N1	pm stage: M0	follow-up time (months): 24	status: DEAD	disease free survival in months: 18	relapse (event=1; no event=0): 1	total RNA	Trizol extraction of total RNA was performed according to the manufacturer's instructions.	Biotin	Biotinylated cRNA were prepared according to the standard Affymetrix protocol from 6 ug total RNA (Expression Analysis Technical Manual, 2001, Affymetrix).	9606	20 ug of cDNA were hybridized for 16 hr at 45C on GeneChip Human Genome U133 plus 2.0 array.	GeneChips were scanned using the Affymetrix GeneArray scanner	EBA_093b	The data was normalized by Robust Multi-Array average (RMA) algorithm (Genespring software; Agilent)	GPL570	Sophie,,Rousseaux	U1209	IAB	INSERM-UGA	Bd de la Chantourne	La Tronche	38706	France	ftp://ftp.ncbi.nlm.nih.gov/geo/samples/GSM748nnn/GSM748210/suppl/GSM748210.CEL.gz	54675
GSM748211	Public on May 24 2013	Jun 26 2011	Aug 06 2014	RNA	1	Lung Tumour	Homo sapiens	tissue: lung tumour	age at surgery: 53	gender: M	histology: LCNE	pt stage: T2	pn stage: N0	pm stage: M0	follow-up time (months): 91	status: ALIVE	disease free survival in months: 41	relapse (event=1; no event=0): 1	total RNA	Trizol extraction of total RNA was performed according to the manufacturer's instructions.	Biotin	Biotinylated cRNA were prepared according to the standard Affymetrix protocol from 6 ug total RNA (Expression Analysis Technical Manual, 2001, Affymetrix).	9606	20 ug of cDNA were hybridized for 16 hr at 45C on GeneChip Human Genome U133 plus 2.0 array.	GeneChips were scanned using the Affymetrix GeneArray scanner	EBA_094b	The data was normalized by Robust Multi-Array average (RMA) algorithm (Genespring software; Agilent)	GPL570	Sophie,,Rousseaux	U1209	IAB	INSERM-UGA	Bd de la Chantourne	La Tronche	38706	France	ftp://ftp.ncbi.nlm.nih.gov/geo/samples/GSM748nnn/GSM748211/suppl/GSM748211.CEL.gz	54675
GSM748212	Public on May 24 2013	Jun 26 2011	Aug 06 2014	RNA	1	Lung Tumour	Homo sapiens	tissue: lung tumour	age at surgery: 68	gender: M	histology: LCNE	pt stage: T2	pn stage: N1	pm stage: M0	follow-up time (months): 87	status: DEAD	disease free survival in months: 5	relapse (event=1; no event=0): 1	total RNA	Trizol extraction of total RNA was performed according to the manufacturer's instructions.	Biotin	Biotinylated cRNA were prepared according to the standard Affymetrix protocol from 6 ug total RNA (Expression Analysis Technical Manual, 2001, Affymetrix).	9606	20 ug of cDNA were hybridized for 16 hr at 45C on GeneChip Human Genome U133 plus 2.0 array.	GeneChips were scanned using the Affymetrix GeneArray scanner	EBA_095b	The data was normalized by Robust Multi-Array average (RMA) algorithm (Genespring software; Agilent)	GPL570	Sophie,,Rousseaux	U1209	IAB	INSERM-UGA	Bd de la Chantourne	La Tronche	38706	France	ftp://ftp.ncbi.nlm.nih.gov/geo/samples/GSM748nnn/GSM748212/suppl/GSM748212.CEL.gz	54675
GSM748213	Public on May 24 2013	Jun 26 2011	Aug 06 2014	RNA	1	Lung Tumour	Homo sapiens	tissue: lung tumour	age at surgery: 67	gender: M	histology: SCC	pt stage: T2	pn stage: N2	pm stage: M1	follow-up time (months): 14	status: DEAD	disease free survival in months: 9	relapse (event=1; no event=0): 1	total RNA	Trizol extraction of total RNA was performed according to the manufacturer's instructions.	Biotin	Biotinylated cRNA were prepared according to the standard Affymetrix protocol from 6 ug total RNA (Expression Analysis Technical Manual, 2001, Affymetrix).	9606	20 ug of cDNA were hybridized for 16 hr at 45C on GeneChip Human Genome U133 plus 2.0 array.	GeneChips were scanned using the Affymetrix GeneArray scanner	EBA_096b	The data was normalized by Robust Multi-Array average (RMA) algorithm (Genespring software; Agilent)	GPL570	Sophie,,Rousseaux	U1209	IAB	INSERM-UGA	Bd de la Chantourne	La Tronche	38706	France	ftp://ftp.ncbi.nlm.nih.gov/geo/samples/GSM748nnn/GSM748213/suppl/GSM748213.CEL.gz	54675
GSM748214	Public on May 24 2013	Jun 26 2011	Aug 06 2014	RNA	1	Lung Tumour	Homo sapiens	tissue: lung tumour	age at surgery: 70	gender: M	histology: LCNE	pt stage: T2	pn stage: N1	pm stage: M0	follow-up time (months): 3	status: DEAD	disease free survival in months: 3	relapse (event=1; no event=0): 0	total RNA	Trizol extraction of total RNA was performed according to the manufacturer's instructions.	Biotin	Biotinylated cRNA were prepared according to the standard Affymetrix protocol from 6 ug total RNA (Expression Analysis Technical Manual, 2001, Affymetrix).	9606	20 ug of cDNA were hybridized for 16 hr at 45C on GeneChip Human Genome U133 plus 2.0 array.	GeneChips were scanned using the Affymetrix GeneArray scanner	EBA_097b	The data was normalized by Robust Multi-Array average (RMA) algorithm (Genespring software; Agilent)	GPL570	Sophie,,Rousseaux	U1209	IAB	INSERM-UGA	Bd de la Chantourne	La Tronche	38706	France	ftp://ftp.ncbi.nlm.nih.gov/geo/samples/GSM748nnn/GSM748214/suppl/GSM748214.CEL.gz	54675
GSM748215	Public on May 24 2013	Jun 26 2011	Aug 06 2014	RNA	1	Lung Tumour	Homo sapiens	tissue: lung tumour	age at surgery: 54	gender: M	histology: SCC	pt stage: T4	pn stage: N3	pm stage: M0	follow-up time (months): 14	status: DEAD	disease free survival in months: 10	relapse (event=1; no event=0): 1	total RNA	Trizol extraction of total RNA was performed according to the manufacturer's instructions.	Biotin	Biotinylated cRNA were prepared according to the standard Affymetrix protocol from 6 ug total RNA (Expression Analysis Technical Manual, 2001, Affymetrix).	9606	20 ug of cDNA were hybridized for 16 hr at 45C on GeneChip Human Genome U133 plus 2.0 array.	GeneChips were scanned using the Affymetrix GeneArray scanner	EBA_098	The data was normalized by Robust Multi-Array average (RMA) algorithm (Genespring software; Agilent)	GPL570	Sophie,,Rousseaux	U1209	IAB	INSERM-UGA	Bd de la Chantourne	La Tronche	38706	France	ftp://ftp.ncbi.nlm.nih.gov/geo/samples/GSM748nnn/GSM748215/suppl/GSM748215.CEL.gz	54675
GSM748216	Public on May 24 2013	Jun 26 2011	Aug 06 2014	RNA	1	Lung Tumour	Homo sapiens	tissue: lung tumour	age at surgery: 41	gender: M	histology: LCNE	pt stage: T3	pn stage: N0	pm stage: M0	follow-up time (months): 56	status: ALIVE	disease free survival in months: na	relapse (event=1; no event=0): na	total RNA	Trizol extraction of total RNA was performed according to the manufacturer's instructions.	Biotin	Biotinylated cRNA were prepared according to the standard Affymetrix protocol from 6 ug total RNA (Expression Analysis Technical Manual, 2001, Affymetrix).	9606	20 ug of cDNA were hybridized for 16 hr at 45C on GeneChip Human Genome U133 plus 2.0 array.	GeneChips were scanned using the Affymetrix GeneArray scanner	EBA_099b	The data was normalized by Robust Multi-Array average (RMA) algorithm (Genespring software; Agilent)	GPL570	Sophie,,Rousseaux	U1209	IAB	INSERM-UGA	Bd de la Chantourne	La Tronche	38706	France	ftp://ftp.ncbi.nlm.nih.gov/geo/samples/GSM748nnn/GSM748216/suppl/GSM748216.CEL.gz	54675
GSM748217	Public on May 24 2013	Jun 26 2011	Aug 06 2014	RNA	1	Lung Tumour	Homo sapiens	tissue: lung tumour	age at surgery: 51	gender: M	histology: LCNE	pt stage: T1	pn stage: N0	pm stage: M0	follow-up time (months): 32	status: DEAD	disease free survival in months: na	relapse (event=1; no event=0): na	total RNA	Trizol extraction of total RNA was performed according to the manufacturer's instructions.	Biotin	Biotinylated cRNA were prepared according to the standard Affymetrix protocol from 6 ug total RNA (Expression Analysis Technical Manual, 2001, Affymetrix).	9606	20 ug of cDNA were hybridized for 16 hr at 45C on GeneChip Human Genome U133 plus 2.0 array.	GeneChips were scanned using the Affymetrix GeneArray scanner	EBA_101b	The data was normalized by Robust Multi-Array average (RMA) algorithm (Genespring software; Agilent)	GPL570	Sophie,,Rousseaux	U1209	IAB	INSERM-UGA	Bd de la Chantourne	La Tronche	38706	France	ftp://ftp.ncbi.nlm.nih.gov/geo/samples/GSM748nnn/GSM748217/suppl/GSM748217.CEL.gz	54675
GSM748218	Public on May 24 2013	Jun 26 2011	Aug 06 2014	RNA	1	Lung Tumour	Homo sapiens	tissue: lung tumour	age at surgery: 68	gender: M	histology: SCC	pt stage: T3	pn stage: N2	pm stage: M0	follow-up time (months): 31	status: DEAD	disease free survival in months: na	relapse (event=1; no event=0): na	total RNA	Trizol extraction of total RNA was performed according to the manufacturer's instructions.	Biotin	Biotinylated cRNA were prepared according to the standard Affymetrix protocol from 6 ug total RNA (Expression Analysis Technical Manual, 2001, Affymetrix).	9606	20 ug of cDNA were hybridized for 16 hr at 45C on GeneChip Human Genome U133 plus 2.0 array.	GeneChips were scanned using the Affymetrix GeneArray scanner	EBA_105b	The data was normalized by Robust Multi-Array average (RMA) algorithm (Genespring software; Agilent)	GPL570	Sophie,,Rousseaux	U1209	IAB	INSERM-UGA	Bd de la Chantourne	La Tronche	38706	France	ftp://ftp.ncbi.nlm.nih.gov/geo/samples/GSM748nnn/GSM748218/suppl/GSM748218.CEL.gz	54675
GSM748219	Public on May 24 2013	Jun 26 2011	Aug 06 2014	RNA	1	Lung Tumour	Homo sapiens	tissue: lung tumour	age at surgery: 71	gender: M	histology: SCC	pt stage: T4	pn stage: N1	pm stage: M1	follow-up time (months): 6	status: DEAD	disease free survival in months: na	relapse (event=1; no event=0): na	total RNA	Trizol extraction of total RNA was performed according to the manufacturer's instructions.	Biotin	Biotinylated cRNA were prepared according to the standard Affymetrix protocol from 6 ug total RNA (Expression Analysis Technical Manual, 2001, Affymetrix).	9606	20 ug of cDNA were hybridized for 16 hr at 45C on GeneChip Human Genome U133 plus 2.0 array.	GeneChips were scanned using the Affymetrix GeneArray scanner	EBA_107b	The data was normalized by Robust Multi-Array average (RMA) algorithm (Genespring software; Agilent)	GPL570	Sophie,,Rousseaux	U1209	IAB	INSERM-UGA	Bd de la Chantourne	La Tronche	38706	France	ftp://ftp.ncbi.nlm.nih.gov/geo/samples/GSM748nnn/GSM748219/suppl/GSM748219.CEL.gz	54675
GSM748220	Public on May 24 2013	Jun 26 2011	Aug 06 2014	RNA	1	Lung Tumour	Homo sapiens	tissue: lung tumour	age at surgery: 58	gender: F	histology: CARCI	pt stage: T2	pn stage: N0	pm stage: M0	follow-up time (months): 85	status: ALIVE	disease free survival in months: 4	relapse (event=1; no event=0): 1	total RNA	Trizol extraction of total RNA was performed according to the manufacturer's instructions.	Biotin	Biotinylated cRNA were prepared according to the standard Affymetrix protocol from 6 ug total RNA (Expression Analysis Technical Manual, 2001, Affymetrix).	9606	20 ug of cDNA were hybridized for 16 hr at 45C on GeneChip Human Genome U133 plus 2.0 array.	GeneChips were scanned using the Affymetrix GeneArray scanner	EBA_108b	The data was normalized by Robust Multi-Array average (RMA) algorithm (Genespring software; Agilent)	GPL570	Sophie,,Rousseaux	U1209	IAB	INSERM-UGA	Bd de la Chantourne	La Tronche	38706	France	ftp://ftp.ncbi.nlm.nih.gov/geo/samples/GSM748nnn/GSM748220/suppl/GSM748220.CEL.gz	54675
GSM748221	Public on May 24 2013	Jun 26 2011	Aug 06 2014	RNA	1	Lung Tumour	Homo sapiens	tissue: lung tumour	age at surgery: 58	gender: M	histology: CARCI	pt stage: T2	pn stage: N0	pm stage: M1	follow-up time (months): 85	status: DEAD	disease free survival in months: 70	relapse (event=1; no event=0): 1	total RNA	Trizol extraction of total RNA was performed according to the manufacturer's instructions.	Biotin	Biotinylated cRNA were prepared according to the standard Affymetrix protocol from 6 ug total RNA (Expression Analysis Technical Manual, 2001, Affymetrix).	9606	20 ug of cDNA were hybridized for 16 hr at 45C on GeneChip Human Genome U133 plus 2.0 array.	GeneChips were scanned using the Affymetrix GeneArray scanner	EBA_109b	The data was normalized by Robust Multi-Array average (RMA) algorithm (Genespring software; Agilent)	GPL570	Sophie,,Rousseaux	U1209	IAB	INSERM-UGA	Bd de la Chantourne	La Tronche	38706	France	ftp://ftp.ncbi.nlm.nih.gov/geo/samples/GSM748nnn/GSM748221/suppl/GSM748221.CEL.gz	54675
GSM748222	Public on May 24 2013	Jun 26 2011	Aug 06 2014	RNA	1	Lung Tumour	Homo sapiens	tissue: lung tumour	age at surgery: ND	gender: M	histology: CARCI	pt stage: TX	pn stage: NX	pm stage: M0	follow-up time (months): 11	status: DEAD	disease free survival in months: 11	relapse (event=1; no event=0): 1	total RNA	Trizol extraction of total RNA was performed according to the manufacturer's instructions.	Biotin	Biotinylated cRNA were prepared according to the standard Affymetrix protocol from 6 ug total RNA (Expression Analysis Technical Manual, 2001, Affymetrix).	9606	20 ug of cDNA were hybridized for 16 hr at 45C on GeneChip Human Genome U133 plus 2.0 array.	GeneChips were scanned using the Affymetrix GeneArray scanner	EBA_110b	The data was normalized by Robust Multi-Array average (RMA) algorithm (Genespring software; Agilent)	GPL570	Sophie,,Rousseaux	U1209	IAB	INSERM-UGA	Bd de la Chantourne	La Tronche	38706	France	ftp://ftp.ncbi.nlm.nih.gov/geo/samples/GSM748nnn/GSM748222/suppl/GSM748222.CEL.gz	54675
GSM748223	Public on May 24 2013	Jun 26 2011	Aug 06 2014	RNA	1	Lung Tumour	Homo sapiens	tissue: lung tumour	age at surgery: 57	gender: M	histology: CARCI	pt stage: T2	pn stage: N1	pm stage: M0	follow-up time (months): 184	status: ALIVE	disease free survival in months: 184	relapse (event=1; no event=0): 0	total RNA	Trizol extraction of total RNA was performed according to the manufacturer's instructions.	Biotin	Biotinylated cRNA were prepared according to the standard Affymetrix protocol from 6 ug total RNA (Expression Analysis Technical Manual, 2001, Affymetrix).	9606	20 ug of cDNA were hybridized for 16 hr at 45C on GeneChip Human Genome U133 plus 2.0 array.	GeneChips were scanned using the Affymetrix GeneArray scanner	EBA_112b	The data was normalized by Robust Multi-Array average (RMA) algorithm (Genespring software; Agilent)	GPL570	Sophie,,Rousseaux	U1209	IAB	INSERM-UGA	Bd de la Chantourne	La Tronche	38706	France	ftp://ftp.ncbi.nlm.nih.gov/geo/samples/GSM748nnn/GSM748223/suppl/GSM748223.CEL.gz	54675
GSM748224	Public on May 24 2013	Jun 26 2011	Aug 06 2014	RNA	1	Lung Tumour	Homo sapiens	tissue: lung tumour	age at surgery: 52	gender: F	histology: CARCI	pt stage: T2	pn stage: N1	pm stage: M0	follow-up time (months): 155	status: ALIVE	disease free survival in months: 155	relapse (event=1; no event=0): 0	total RNA	Trizol extraction of total RNA was performed according to the manufacturer's instructions.	Biotin	Biotinylated cRNA were prepared according to the standard Affymetrix protocol from 6 ug total RNA (Expression Analysis Technical Manual, 2001, Affymetrix).	9606	20 ug of cDNA were hybridized for 16 hr at 45C on GeneChip Human Genome U133 plus 2.0 array.	GeneChips were scanned using the Affymetrix GeneArray scanner	EBA_113	The data was normalized by Robust Multi-Array average (RMA) algorithm (Genespring software; Agilent)	GPL570	Sophie,,Rousseaux	U1209	IAB	INSERM-UGA	Bd de la Chantourne	La Tronche	38706	France	ftp://ftp.ncbi.nlm.nih.gov/geo/samples/GSM748nnn/GSM748224/suppl/GSM748224.CEL.gz	54675
GSM748225	Public on May 24 2013	Jun 26 2011	Aug 06 2014	RNA	1	Lung Tumour	Homo sapiens	tissue: lung tumour	age at surgery: 29	gender: M	histology: CARCI	pt stage: T1	pn stage: N0	pm stage: M0	follow-up time (months): 123	status: ALIVE	disease free survival in months: 123	relapse (event=1; no event=0): 0	total RNA	Trizol extraction of total RNA was performed according to the manufacturer's instructions.	Biotin	Biotinylated cRNA were prepared according to the standard Affymetrix protocol from 6 ug total RNA (Expression Analysis Technical Manual, 2001, Affymetrix).	9606	20 ug of cDNA were hybridized for 16 hr at 45C on GeneChip Human Genome U133 plus 2.0 array.	GeneChips were scanned using the Affymetrix GeneArray scanner	EBA_116	The data was normalized by Robust Multi-Array average (RMA) algorithm (Genespring software; Agilent)	GPL570	Sophie,,Rousseaux	U1209	IAB	INSERM-UGA	Bd de la Chantourne	La Tronche	38706	France	ftp://ftp.ncbi.nlm.nih.gov/geo/samples/GSM748nnn/GSM748225/suppl/GSM748225.CEL.gz	54675
GSM748226	Public on May 24 2013	Jun 26 2011	Aug 06 2014	RNA	1	Lung Tumour	Homo sapiens	tissue: lung tumour	age at surgery: 63	gender: M	histology: CARCI	pt stage: T1	pn stage: N0	pm stage: M0	follow-up time (months): 179	status: DEAD	disease free survival in months: 179	relapse (event=1; no event=0): 0	total RNA	Trizol extraction of total RNA was performed according to the manufacturer's instructions.	Biotin	Biotinylated cRNA were prepared according to the standard Affymetrix protocol from 6 ug total RNA (Expression Analysis Technical Manual, 2001, Affymetrix).	9606	20 ug of cDNA were hybridized for 16 hr at 45C on GeneChip Human Genome U133 plus 2.0 array.	GeneChips were scanned using the Affymetrix GeneArray scanner	EBA_120	The data was normalized by Robust Multi-Array average (RMA) algorithm (Genespring software; Agilent)	GPL570	Sophie,,Rousseaux	U1209	IAB	INSERM-UGA	Bd de la Chantourne	La Tronche	38706	France	ftp://ftp.ncbi.nlm.nih.gov/geo/samples/GSM748nnn/GSM748226/suppl/GSM748226.CEL.gz	54675
GSM748227	Public on May 24 2013	Jun 26 2011	Aug 06 2014	RNA	1	Lung Tumour	Homo sapiens	tissue: lung tumour	age at surgery: 15	gender: M	histology: CARCI	pt stage: T1	pn stage: N1	pm stage: M0	follow-up time (months): 119	status: ALIVE	disease free survival in months: 119	relapse (event=1; no event=0): 0	total RNA	Trizol extraction of total RNA was performed according to the manufacturer's instructions.	Biotin	Biotinylated cRNA were prepared according to the standard Affymetrix protocol from 6 ug total RNA (Expression Analysis Technical Manual, 2001, Affymetrix).	9606	20 ug of cDNA were hybridized for 16 hr at 45C on GeneChip Human Genome U133 plus 2.0 array.	GeneChips were scanned using the Affymetrix GeneArray scanner	EBA_121	The data was normalized by Robust Multi-Array average (RMA) algorithm (Genespring software; Agilent)	GPL570	Sophie,,Rousseaux	U1209	IAB	INSERM-UGA	Bd de la Chantourne	La Tronche	38706	France	ftp://ftp.ncbi.nlm.nih.gov/geo/samples/GSM748nnn/GSM748227/suppl/GSM748227.CEL.gz	54675
GSM748228	Public on May 24 2013	Jun 26 2011	Aug 06 2014	RNA	1	Lung Tumour	Homo sapiens	tissue: lung tumour	age at surgery: 24	gender: F	histology: CARCI	pt stage: T1	pn stage: N0	pm stage: M0	follow-up time (months): 204	status: ALIVE	disease free survival in months: 204	relapse (event=1; no event=0): 0	total RNA	Trizol extraction of total RNA was performed according to the manufacturer's instructions.	Biotin	Biotinylated cRNA were prepared according to the standard Affymetrix protocol from 6 ug total RNA (Expression Analysis Technical Manual, 2001, Affymetrix).	9606	20 ug of cDNA were hybridized for 16 hr at 45C on GeneChip Human Genome U133 plus 2.0 array.	GeneChips were scanned using the Affymetrix GeneArray scanner	EBA_122b	The data was normalized by Robust Multi-Array average (RMA) algorithm (Genespring software; Agilent)	GPL570	Sophie,,Rousseaux	U1209	IAB	INSERM-UGA	Bd de la Chantourne	La Tronche	38706	France	ftp://ftp.ncbi.nlm.nih.gov/geo/samples/GSM748nnn/GSM748228/suppl/GSM748228.CEL.gz	54675
GSM748229	Public on May 24 2013	Jun 26 2011	Aug 06 2014	RNA	1	Lung Tumour	Homo sapiens	tissue: lung tumour	age at surgery: 48	gender: M	histology: LCNE	pt stage: T1	pn stage: N1	pm stage: M0	follow-up time (months): 53	status: ALIVE	disease free survival in months: na	relapse (event=1; no event=0): na	total RNA	Trizol extraction of total RNA was performed according to the manufacturer's instructions.	Biotin	Biotinylated cRNA were prepared according to the standard Affymetrix protocol from 6 ug total RNA (Expression Analysis Technical Manual, 2001, Affymetrix).	9606	20 ug of cDNA were hybridized for 16 hr at 45C on GeneChip Human Genome U133 plus 2.0 array.	GeneChips were scanned using the Affymetrix GeneArray scanner	EBA_123	The data was normalized by Robust Multi-Array average (RMA) algorithm (Genespring software; Agilent)	GPL570	Sophie,,Rousseaux	U1209	IAB	INSERM-UGA	Bd de la Chantourne	La Tronche	38706	France	ftp://ftp.ncbi.nlm.nih.gov/geo/samples/GSM748nnn/GSM748229/suppl/GSM748229.CEL.gz	54675
GSM748232	Public on May 24 2013	Jun 26 2011	Aug 06 2014	RNA	1	Non Tumoral Lung	Homo sapiens	tissue: lung tumour	age at surgery: NTL	gender: NTL	histology: NTL	pt stage: NTL	pn stage: NTL	pm stage: NTL	follow-up time (months): NTL	status: NTL			total RNA	Trizol extraction of total RNA was performed according to the manufacturer's instructions.	Biotin	Biotinylated cRNA were prepared according to the standard Affymetrix protocol from 6 ug total RNA (Expression Analysis Technical Manual, 2001, Affymetrix).	9606	20 ug of cDNA were hybridized for 16 hr at 45C on GeneChip Human Genome U133 plus 2.0 array.	GeneChips were scanned using the Affymetrix GeneArray scanner	EBA_126	The data was normalized by Robust Multi-Array average (RMA) algorithm (Genespring software; Agilent)	GPL570	Sophie,,Rousseaux	U1209	IAB	INSERM-UGA	Bd de la Chantourne	La Tronche	38706	France	ftp://ftp.ncbi.nlm.nih.gov/geo/samples/GSM748nnn/GSM748232/suppl/GSM748232.CEL.gz	54675
GSM748233	Public on May 24 2013	Jun 26 2011	Aug 06 2014	RNA	1	Non Tumoral Lung	Homo sapiens	tissue: lung tumour	age at surgery: NTL	gender: NTL	histology: NTL	pt stage: NTL	pn stage: NTL	pm stage: NTL	follow-up time (months): NTL	status: NTL			total RNA	Trizol extraction of total RNA was performed according to the manufacturer's instructions.	Biotin	Biotinylated cRNA were prepared according to the standard Affymetrix protocol from 6 ug total RNA (Expression Analysis Technical Manual, 2001, Affymetrix).	9606	20 ug of cDNA were hybridized for 16 hr at 45C on GeneChip Human Genome U133 plus 2.0 array.	GeneChips were scanned using the Affymetrix GeneArray scanner	EBA_128	The data was normalized by Robust Multi-Array average (RMA) algorithm (Genespring software; Agilent)	GPL570	Sophie,,Rousseaux	U1209	IAB	INSERM-UGA	Bd de la Chantourne	La Tronche	38706	France	ftp://ftp.ncbi.nlm.nih.gov/geo/samples/GSM748nnn/GSM748233/suppl/GSM748233.CEL.gz	54675
GSM748234	Public on May 24 2013	Jun 26 2011	Aug 06 2014	RNA	1	Non Tumoral Lung	Homo sapiens	tissue: lung tumour	age at surgery: NTL	gender: NTL	histology: NTL	pt stage: NTL	pn stage: NTL	pm stage: NTL	follow-up time (months): NTL	status: NTL			total RNA	Trizol extraction of total RNA was performed according to the manufacturer's instructions.	Biotin	Biotinylated cRNA were prepared according to the standard Affymetrix protocol from 6 ug total RNA (Expression Analysis Technical Manual, 2001, Affymetrix).	9606	20 ug of cDNA were hybridized for 16 hr at 45C on GeneChip Human Genome U133 plus 2.0 array.	GeneChips were scanned using the Affymetrix GeneArray scanner	EBA_129	The data was normalized by Robust Multi-Array average (RMA) algorithm (Genespring software; Agilent)	GPL570	Sophie,,Rousseaux	U1209	IAB	INSERM-UGA	Bd de la Chantourne	La Tronche	38706	France	ftp://ftp.ncbi.nlm.nih.gov/geo/samples/GSM748nnn/GSM748234/suppl/GSM748234.CEL.gz	54675
GSM748235	Public on May 24 2013	Jun 26 2011	Aug 06 2014	RNA	1	Non Tumoral Lung	Homo sapiens	tissue: lung tumour	age at surgery: NTL	gender: NTL	histology: NTL	pt stage: NTL	pn stage: NTL	pm stage: NTL	follow-up time (months): NTL	status: NTL			total RNA	Trizol extraction of total RNA was performed according to the manufacturer's instructions.	Biotin	Biotinylated cRNA were prepared according to the standard Affymetrix protocol from 6 ug total RNA (Expression Analysis Technical Manual, 2001, Affymetrix).	9606	20 ug of cDNA were hybridized for 16 hr at 45C on GeneChip Human Genome U133 plus 2.0 array.	GeneChips were scanned using the Affymetrix GeneArray scanner	EBA_131	The data was normalized by Robust Multi-Array average (RMA) algorithm (Genespring software; Agilent)	GPL570	Sophie,,Rousseaux	U1209	IAB	INSERM-UGA	Bd de la Chantourne	La Tronche	38706	France	ftp://ftp.ncbi.nlm.nih.gov/geo/samples/GSM748nnn/GSM748235/suppl/GSM748235.CEL.gz	54675
GSM748239	Public on May 24 2013	Jun 26 2011	Aug 06 2014	RNA	1	Lung Tumour	Homo sapiens	tissue: lung tumour	age at surgery: 65	gender: M	histology: ADC	pt stage: T2	pn stage: N0	pm stage: M0	follow-up time (months): 4	status: DEAD	disease free survival in months: 3	relapse (event=1; no event=0): 1	total RNA	Trizol extraction of total RNA was performed according to the manufacturer's instructions.	Biotin	Biotinylated cRNA were prepared according to the standard Affymetrix protocol from 6 ug total RNA (Expression Analysis Technical Manual, 2001, Affymetrix).	9606	20 ug of cDNA were hybridized for 16 hr at 45C on GeneChip Human Genome U133 plus 2.0 array.	GeneChips were scanned using the Affymetrix GeneArray scanner	EBA_141b	The data was normalized by Robust Multi-Array average (RMA) algorithm (Genespring software; Agilent)	GPL570	Sophie,,Rousseaux	U1209	IAB	INSERM-UGA	Bd de la Chantourne	La Tronche	38706	France	ftp://ftp.ncbi.nlm.nih.gov/geo/samples/GSM748nnn/GSM748239/suppl/GSM748239.CEL.gz	54675
GSM748240	Public on May 24 2013	Jun 26 2011	Aug 06 2014	RNA	1	Lung Tumour	Homo sapiens	tissue: lung tumour	age at surgery: 52	gender: M	histology: ADC	pt stage: T2	pn stage: N0	pm stage: M0	follow-up time (months): 23	status: DEAD	disease free survival in months: 16	relapse (event=1; no event=0): 1	total RNA	Trizol extraction of total RNA was performed according to the manufacturer's instructions.	Biotin	Biotinylated cRNA were prepared according to the standard Affymetrix protocol from 6 ug total RNA (Expression Analysis Technical Manual, 2001, Affymetrix).	9606	20 ug of cDNA were hybridized for 16 hr at 45C on GeneChip Human Genome U133 plus 2.0 array.	GeneChips were scanned using the Affymetrix GeneArray scanner	EBA_145	The data was normalized by Robust Multi-Array average (RMA) algorithm (Genespring software; Agilent)	GPL570	Sophie,,Rousseaux	U1209	IAB	INSERM-UGA	Bd de la Chantourne	La Tronche	38706	France	ftp://ftp.ncbi.nlm.nih.gov/geo/samples/GSM748nnn/GSM748240/suppl/GSM748240.CEL.gz	54675
GSM748242	Public on May 24 2013	Jun 26 2011	Aug 06 2014	RNA	1	Lung Tumour	Homo sapiens	tissue: lung tumour	age at surgery: 64	gender: F	histology: ADC	pt stage: T2	pn stage: N1	pm stage: M0	follow-up time (months): 17	status: DEAD	disease free survival in months: 13	relapse (event=1; no event=0): 1	total RNA	Trizol extraction of total RNA was performed according to the manufacturer's instructions.	Biotin	Biotinylated cRNA were prepared according to the standard Affymetrix protocol from 6 ug total RNA (Expression Analysis Technical Manual, 2001, Affymetrix).	9606	20 ug of cDNA were hybridized for 16 hr at 45C on GeneChip Human Genome U133 plus 2.0 array.	GeneChips were scanned using the Affymetrix GeneArray scanner	EBA_17	The data was normalized by Robust Multi-Array average (RMA) algorithm (Genespring software; Agilent)	GPL570	Sophie,,Rousseaux	U1209	IAB	INSERM-UGA	Bd de la Chantourne	La Tronche	38706	France	ftp://ftp.ncbi.nlm.nih.gov/geo/samples/GSM748nnn/GSM748242/suppl/GSM748242.CEL.gz	54675
GSM748243	Public on May 24 2013	Jun 26 2011	Aug 06 2014	RNA	1	Lung Tumour	Homo sapiens	tissue: lung tumour	age at surgery: 62	gender: M	histology: ADC	pt stage: T2	pn stage: N0	pm stage: M0	follow-up time (months): 103	status: DEAD	disease free survival in months: 102	relapse (event=1; no event=0): 1	total RNA	Trizol extraction of total RNA was performed according to the manufacturer's instructions.	Biotin	Biotinylated cRNA were prepared according to the standard Affymetrix protocol from 6 ug total RNA (Expression Analysis Technical Manual, 2001, Affymetrix).	9606	20 ug of cDNA were hybridized for 16 hr at 45C on GeneChip Human Genome U133 plus 2.0 array.	GeneChips were scanned using the Affymetrix GeneArray scanner	EBA_18	The data was normalized by Robust Multi-Array average (RMA) algorithm (Genespring software; Agilent)	GPL570	Sophie,,Rousseaux	U1209	IAB	INSERM-UGA	Bd de la Chantourne	La Tronche	38706	France	ftp://ftp.ncbi.nlm.nih.gov/geo/samples/GSM748nnn/GSM748243/suppl/GSM748243.CEL.gz	54675
GSM748244	Public on May 24 2013	Jun 26 2011	Aug 06 2014	RNA	1	Lung Tumour	Homo sapiens	tissue: lung tumour	age at surgery: 56	gender: M	histology: SCC	pt stage: T3	pn stage: N3	pm stage: M0	follow-up time (months): 28	status: DEAD	disease free survival in months: 16	relapse (event=1; no event=0): 1	total RNA	Trizol extraction of total RNA was performed according to the manufacturer's instructions.	Biotin	Biotinylated cRNA were prepared according to the standard Affymetrix protocol from 6 ug total RNA (Expression Analysis Technical Manual, 2001, Affymetrix).	9606	20 ug of cDNA were hybridized for 16 hr at 45C on GeneChip Human Genome U133 plus 2.0 array.	GeneChips were scanned using the Affymetrix GeneArray scanner	EBA_200	The data was normalized by Robust Multi-Array average (RMA) algorithm (Genespring software; Agilent)	GPL570	Sophie,,Rousseaux	U1209	IAB	INSERM-UGA	Bd de la Chantourne	La Tronche	38706	France	ftp://ftp.ncbi.nlm.nih.gov/geo/samples/GSM748nnn/GSM748244/suppl/GSM748244.CEL.gz	54675
GSM748245	Public on May 24 2013	Jun 26 2011	Aug 06 2014	RNA	1	Lung Tumour	Homo sapiens	tissue: lung tumour	age at surgery: 59	gender: M	histology: SCC	pt stage: T2	pn stage: N2	pm stage: M0	follow-up time (months): 17	status: DEAD	disease free survival in months: 17	relapse (event=1; no event=0): 1	total RNA	Trizol extraction of total RNA was performed according to the manufacturer's instructions.	Biotin	Biotinylated cRNA were prepared according to the standard Affymetrix protocol from 6 ug total RNA (Expression Analysis Technical Manual, 2001, Affymetrix).	9606	20 ug of cDNA were hybridized for 16 hr at 45C on GeneChip Human Genome U133 plus 2.0 array.	GeneChips were scanned using the Affymetrix GeneArray scanner	EBA_203	The data was normalized by Robust Multi-Array average (RMA) algorithm (Genespring software; Agilent)	GPL570	Sophie,,Rousseaux	U1209	IAB	INSERM-UGA	Bd de la Chantourne	La Tronche	38706	France	ftp://ftp.ncbi.nlm.nih.gov/geo/samples/GSM748nnn/GSM748245/suppl/GSM748245.CEL.gz	54675
GSM748246	Public on May 24 2013	Jun 26 2011	Aug 06 2014	RNA	1	Lung Tumour	Homo sapiens	tissue: lung tumour	age at surgery: 62	gender: M	histology: SCC	pt stage: TX	pn stage: N3	pm stage: M1	follow-up time (months): 11	status: DEAD	disease free survival in months: 11	relapse (event=1; no event=0): 0	total RNA	Trizol extraction of total RNA was performed according to the manufacturer's instructions.	Biotin	Biotinylated cRNA were prepared according to the standard Affymetrix protocol from 6 ug total RNA (Expression Analysis Technical Manual, 2001, Affymetrix).	9606	20 ug of cDNA were hybridized for 16 hr at 45C on GeneChip Human Genome U133 plus 2.0 array.	GeneChips were scanned using the Affymetrix GeneArray scanner	EBA_204	The data was normalized by Robust Multi-Array average (RMA) algorithm (Genespring software; Agilent)	GPL570	Sophie,,Rousseaux	U1209	IAB	INSERM-UGA	Bd de la Chantourne	La Tronche	38706	France	ftp://ftp.ncbi.nlm.nih.gov/geo/samples/GSM748nnn/GSM748246/suppl/GSM748246.CEL.gz	54675
GSM748247	Public on May 24 2013	Jun 26 2011	Aug 06 2014	RNA	1	Lung Tumour	Homo sapiens	tissue: lung tumour	age at surgery: 47	gender: M	histology: SCC	pt stage: T4	pn stage: N2	pm stage: M0	follow-up time (months): 19	status: DEAD	disease free survival in months: 11	relapse (event=1; no event=0): 1	total RNA	Trizol extraction of total RNA was performed according to the manufacturer's instructions.	Biotin	Biotinylated cRNA were prepared according to the standard Affymetrix protocol from 6 ug total RNA (Expression Analysis Technical Manual, 2001, Affymetrix).	9606	20 ug of cDNA were hybridized for 16 hr at 45C on GeneChip Human Genome U133 plus 2.0 array.	GeneChips were scanned using the Affymetrix GeneArray scanner	EBA_205	The data was normalized by Robust Multi-Array average (RMA) algorithm (Genespring software; Agilent)	GPL570	Sophie,,Rousseaux	U1209	IAB	INSERM-UGA	Bd de la Chantourne	La Tronche	38706	France	ftp://ftp.ncbi.nlm.nih.gov/geo/samples/GSM748nnn/GSM748247/suppl/GSM748247.CEL.gz	54675
GSM748248	Public on May 24 2013	Jun 26 2011	Aug 06 2014	RNA	1	Lung Tumour	Homo sapiens	tissue: lung tumour	age at surgery: 83	gender: M	histology: SCC	pt stage: TX	pn stage: N2	pm stage: M0	follow-up time (months): 14	status: DEAD	disease free survival in months: 3	relapse (event=1; no event=0): 1	total RNA	Trizol extraction of total RNA was performed according to the manufacturer's instructions.	Biotin	Biotinylated cRNA were prepared according to the standard Affymetrix protocol from 6 ug total RNA (Expression Analysis Technical Manual, 2001, Affymetrix).	9606	20 ug of cDNA were hybridized for 16 hr at 45C on GeneChip Human Genome U133 plus 2.0 array.	GeneChips were scanned using the Affymetrix GeneArray scanner	EBA_208	The data was normalized by Robust Multi-Array average (RMA) algorithm (Genespring software; Agilent)	GPL570	Sophie,,Rousseaux	U1209	IAB	INSERM-UGA	Bd de la Chantourne	La Tronche	38706	France	ftp://ftp.ncbi.nlm.nih.gov/geo/samples/GSM748nnn/GSM748248/suppl/GSM748248.CEL.gz	54675
GSM748249	Public on May 24 2013	Jun 26 2011	Aug 06 2014	RNA	1	Lung Tumour	Homo sapiens	tissue: lung tumour	age at surgery: 71	gender: M	histology: SCC	pt stage: T1	pn stage: N0	pm stage: M0	follow-up time (months): 30	status: DEAD	disease free survival in months: 30	relapse (event=1; no event=0): 0	total RNA	Trizol extraction of total RNA was performed according to the manufacturer's instructions.	Biotin	Biotinylated cRNA were prepared according to the standard Affymetrix protocol from 6 ug total RNA (Expression Analysis Technical Manual, 2001, Affymetrix).	9606	20 ug of cDNA were hybridized for 16 hr at 45C on GeneChip Human Genome U133 plus 2.0 array.	GeneChips were scanned using the Affymetrix GeneArray scanner	EBA_209	The data was normalized by Robust Multi-Array average (RMA) algorithm (Genespring software; Agilent)	GPL570	Sophie,,Rousseaux	U1209	IAB	INSERM-UGA	Bd de la Chantourne	La Tronche	38706	France	ftp://ftp.ncbi.nlm.nih.gov/geo/samples/GSM748nnn/GSM748249/suppl/GSM748249.CEL.gz	54675
GSM748250	Public on May 24 2013	Jun 26 2011	Aug 06 2014	RNA	1	Lung Tumour	Homo sapiens	tissue: lung tumour	age at surgery: 51	gender: M	histology: SCC	pt stage: T1	pn stage: N0	pm stage: M0	follow-up time (months): 77	status: ALIVE	disease free survival in months: 77	relapse (event=1; no event=0): 0	total RNA	Trizol extraction of total RNA was performed according to the manufacturer's instructions.	Biotin	Biotinylated cRNA were prepared according to the standard Affymetrix protocol from 6 ug total RNA (Expression Analysis Technical Manual, 2001, Affymetrix).	9606	20 ug of cDNA were hybridized for 16 hr at 45C on GeneChip Human Genome U133 plus 2.0 array.	GeneChips were scanned using the Affymetrix GeneArray scanner	EBA_210	The data was normalized by Robust Multi-Array average (RMA) algorithm (Genespring software; Agilent)	GPL570	Sophie,,Rousseaux	U1209	IAB	INSERM-UGA	Bd de la Chantourne	La Tronche	38706	France	ftp://ftp.ncbi.nlm.nih.gov/geo/samples/GSM748nnn/GSM748250/suppl/GSM748250.CEL.gz	54675
GSM748251	Public on May 24 2013	Jun 26 2011	Aug 06 2014	RNA	1	Lung Tumour	Homo sapiens	tissue: lung tumour	age at surgery: 69	gender: F	histology: SCC	pt stage: TX	pn stage: N2	pm stage: M1	follow-up time (months): 2	status: DEAD	disease free survival in months: 2	relapse (event=1; no event=0): 0	total RNA	Trizol extraction of total RNA was performed according to the manufacturer's instructions.	Biotin	Biotinylated cRNA were prepared according to the standard Affymetrix protocol from 6 ug total RNA (Expression Analysis Technical Manual, 2001, Affymetrix).	9606	20 ug of cDNA were hybridized for 16 hr at 45C on GeneChip Human Genome U133 plus 2.0 array.	GeneChips were scanned using the Affymetrix GeneArray scanner	EBA_212	The data was normalized by Robust Multi-Array average (RMA) algorithm (Genespring software; Agilent)	GPL570	Sophie,,Rousseaux	U1209	IAB	INSERM-UGA	Bd de la Chantourne	La Tronche	38706	France	ftp://ftp.ncbi.nlm.nih.gov/geo/samples/GSM748nnn/GSM748251/suppl/GSM748251.CEL.gz	54675
GSM748252	Public on May 24 2013	Jun 26 2011	Aug 06 2014	RNA	1	Lung Tumour	Homo sapiens	tissue: lung tumour	age at surgery: 69	gender: M	histology: SCC	pt stage: T1	pn stage: N1	pm stage: M0	follow-up time (months): 140	status: ALIVE	disease free survival in months: 140	relapse (event=1; no event=0): 0	total RNA	Trizol extraction of total RNA was performed according to the manufacturer's instructions.	Biotin	Biotinylated cRNA were prepared according to the standard Affymetrix protocol from 6 ug total RNA (Expression Analysis Technical Manual, 2001, Affymetrix).	9606	20 ug of cDNA were hybridized for 16 hr at 45C on GeneChip Human Genome U133 plus 2.0 array.	GeneChips were scanned using the Affymetrix GeneArray scanner	EBA_214	The data was normalized by Robust Multi-Array average (RMA) algorithm (Genespring software; Agilent)	GPL570	Sophie,,Rousseaux	U1209	IAB	INSERM-UGA	Bd de la Chantourne	La Tronche	38706	France	ftp://ftp.ncbi.nlm.nih.gov/geo/samples/GSM748nnn/GSM748252/suppl/GSM748252.CEL.gz	54675
GSM748253	Public on May 24 2013	Jun 26 2011	Aug 06 2014	RNA	1	Lung Tumour	Homo sapiens	tissue: lung tumour	age at surgery: 73	gender: M	histology: SCC	pt stage: T2	pn stage: N3	pm stage: M0	follow-up time (months): 11	status: DEAD	disease free survival in months: 10	relapse (event=1; no event=0): 1	total RNA	Trizol extraction of total RNA was performed according to the manufacturer's instructions.	Biotin	Biotinylated cRNA were prepared according to the standard Affymetrix protocol from 6 ug total RNA (Expression Analysis Technical Manual, 2001, Affymetrix).	9606	20 ug of cDNA were hybridized for 16 hr at 45C on GeneChip Human Genome U133 plus 2.0 array.	GeneChips were scanned using the Affymetrix GeneArray scanner	EBA_216	The data was normalized by Robust Multi-Array average (RMA) algorithm (Genespring software; Agilent)	GPL570	Sophie,,Rousseaux	U1209	IAB	INSERM-UGA	Bd de la Chantourne	La Tronche	38706	France	ftp://ftp.ncbi.nlm.nih.gov/geo/samples/GSM748nnn/GSM748253/suppl/GSM748253.CEL.gz	54675
GSM748254	Public on May 24 2013	Jun 26 2011	Aug 06 2014	RNA	1	Lung Tumour	Homo sapiens	tissue: lung tumour	age at surgery: 68	gender: M	histology: SCC	pt stage: T4	pn stage: N2	pm stage: M0	follow-up time (months): 4	status: DEAD	disease free survival in months: 4	relapse (event=1; no event=0): 0	total RNA	Trizol extraction of total RNA was performed according to the manufacturer's instructions.	Biotin	Biotinylated cRNA were prepared according to the standard Affymetrix protocol from 6 ug total RNA (Expression Analysis Technical Manual, 2001, Affymetrix).	9606	20 ug of cDNA were hybridized for 16 hr at 45C on GeneChip Human Genome U133 plus 2.0 array.	GeneChips were scanned using the Affymetrix GeneArray scanner	EBA_217	The data was normalized by Robust Multi-Array average (RMA) algorithm (Genespring software; Agilent)	GPL570	Sophie,,Rousseaux	U1209	IAB	INSERM-UGA	Bd de la Chantourne	La Tronche	38706	France	ftp://ftp.ncbi.nlm.nih.gov/geo/samples/GSM748nnn/GSM748254/suppl/GSM748254.CEL.gz	54675
GSM748255	Public on May 24 2013	Jun 26 2011	Aug 06 2014	RNA	1	Lung Tumour	Homo sapiens	tissue: lung tumour	age at surgery: 68	gender: M	histology: SCC	pt stage: T3	pn stage: N2	pm stage: M0	follow-up time (months): 6	status: DEAD	disease free survival in months: 4	relapse (event=1; no event=0): 1	total RNA	Trizol extraction of total RNA was performed according to the manufacturer's instructions.	Biotin	Biotinylated cRNA were prepared according to the standard Affymetrix protocol from 6 ug total RNA (Expression Analysis Technical Manual, 2001, Affymetrix).	9606	20 ug of cDNA were hybridized for 16 hr at 45C on GeneChip Human Genome U133 plus 2.0 array.	GeneChips were scanned using the Affymetrix GeneArray scanner	EBA_219	The data was normalized by Robust Multi-Array average (RMA) algorithm (Genespring software; Agilent)	GPL570	Sophie,,Rousseaux	U1209	IAB	INSERM-UGA	Bd de la Chantourne	La Tronche	38706	France	ftp://ftp.ncbi.nlm.nih.gov/geo/samples/GSM748nnn/GSM748255/suppl/GSM748255.CEL.gz	54675
GSM748256	Public on May 24 2013	Jun 26 2011	Aug 06 2014	RNA	1	Lung Tumour	Homo sapiens	tissue: lung tumour	age at surgery: 75	gender: M	histology: SCC	pt stage: T2	pn stage: N3	pm stage: M0	follow-up time (months): 54	status: DEAD	disease free survival in months: 51	relapse (event=1; no event=0): 1	total RNA	Trizol extraction of total RNA was performed according to the manufacturer's instructions.	Biotin	Biotinylated cRNA were prepared according to the standard Affymetrix protocol from 6 ug total RNA (Expression Analysis Technical Manual, 2001, Affymetrix).	9606	20 ug of cDNA were hybridized for 16 hr at 45C on GeneChip Human Genome U133 plus 2.0 array.	GeneChips were scanned using the Affymetrix GeneArray scanner	EBA_220	The data was normalized by Robust Multi-Array average (RMA) algorithm (Genespring software; Agilent)	GPL570	Sophie,,Rousseaux	U1209	IAB	INSERM-UGA	Bd de la Chantourne	La Tronche	38706	France	ftp://ftp.ncbi.nlm.nih.gov/geo/samples/GSM748nnn/GSM748256/suppl/GSM748256.CEL.gz	54675
GSM748257	Public on May 24 2013	Jun 26 2011	Aug 06 2014	RNA	1	Lung Tumour	Homo sapiens	tissue: lung tumour	age at surgery: 67	gender: M	histology: SCC	pt stage: T2	pn stage: N3	pm stage: M0	follow-up time (months): 8	status: DEAD	disease free survival in months: 2	relapse (event=1; no event=0): 1	total RNA	Trizol extraction of total RNA was performed according to the manufacturer's instructions.	Biotin	Biotinylated cRNA were prepared according to the standard Affymetrix protocol from 6 ug total RNA (Expression Analysis Technical Manual, 2001, Affymetrix).	9606	20 ug of cDNA were hybridized for 16 hr at 45C on GeneChip Human Genome U133 plus 2.0 array.	GeneChips were scanned using the Affymetrix GeneArray scanner	EBA_221	The data was normalized by Robust Multi-Array average (RMA) algorithm (Genespring software; Agilent)	GPL570	Sophie,,Rousseaux	U1209	IAB	INSERM-UGA	Bd de la Chantourne	La Tronche	38706	France	ftp://ftp.ncbi.nlm.nih.gov/geo/samples/GSM748nnn/GSM748257/suppl/GSM748257.CEL.gz	54675
GSM748258	Public on May 24 2013	Jun 26 2011	Aug 06 2014	RNA	1	Lung Tumour	Homo sapiens	tissue: lung tumour	age at surgery: 40	gender: M	histology: SCC	pt stage: TX	pn stage: N2	pm stage: M0	follow-up time (months): 10	status: DEAD	disease free survival in months: 5	relapse (event=1; no event=0): 1	total RNA	Trizol extraction of total RNA was performed according to the manufacturer's instructions.	Biotin	Biotinylated cRNA were prepared according to the standard Affymetrix protocol from 6 ug total RNA (Expression Analysis Technical Manual, 2001, Affymetrix).	9606	20 ug of cDNA were hybridized for 16 hr at 45C on GeneChip Human Genome U133 plus 2.0 array.	GeneChips were scanned using the Affymetrix GeneArray scanner	EBA_222	The data was normalized by Robust Multi-Array average (RMA) algorithm (Genespring software; Agilent)	GPL570	Sophie,,Rousseaux	U1209	IAB	INSERM-UGA	Bd de la Chantourne	La Tronche	38706	France	ftp://ftp.ncbi.nlm.nih.gov/geo/samples/GSM748nnn/GSM748258/suppl/GSM748258.CEL.gz	54675
GSM748259	Public on May 24 2013	Jun 26 2011	Aug 06 2014	RNA	1	Lung Tumour	Homo sapiens	tissue: lung tumour	age at surgery: 39	gender: F	histology: CARCI	pt stage: T1	pn stage: N0	pm stage: M0	follow-up time (months): 121	status: ALIVE	disease free survival in months: 121	relapse (event=1; no event=0): 0	total RNA	Trizol extraction of total RNA was performed according to the manufacturer's instructions.	Biotin	Biotinylated cRNA were prepared according to the standard Affymetrix protocol from 6 ug total RNA (Expression Analysis Technical Manual, 2001, Affymetrix).	9606	20 ug of cDNA were hybridized for 16 hr at 45C on GeneChip Human Genome U133 plus 2.0 array.	GeneChips were scanned using the Affymetrix GeneArray scanner	EBA_225	The data was normalized by Robust Multi-Array average (RMA) algorithm (Genespring software; Agilent)	GPL570	Sophie,,Rousseaux	U1209	IAB	INSERM-UGA	Bd de la Chantourne	La Tronche	38706	France	ftp://ftp.ncbi.nlm.nih.gov/geo/samples/GSM748nnn/GSM748259/suppl/GSM748259.CEL.gz	54675
GSM748260	Public on May 24 2013	Jun 26 2011	Aug 06 2014	RNA	1	Lung Tumour	Homo sapiens	tissue: lung tumour	age at surgery: 51	gender: F	histology: CARCI	pt stage: T1	pn stage: N0	pm stage: M0	follow-up time (months): 111	status: ALIVE	disease free survival in months: 111	relapse (event=1; no event=0): 0	total RNA	Trizol extraction of total RNA was performed according to the manufacturer's instructions.	Biotin	Biotinylated cRNA were prepared according to the standard Affymetrix protocol from 6 ug total RNA (Expression Analysis Technical Manual, 2001, Affymetrix).	9606	20 ug of cDNA were hybridized for 16 hr at 45C on GeneChip Human Genome U133 plus 2.0 array.	GeneChips were scanned using the Affymetrix GeneArray scanner	EBA_226	The data was normalized by Robust Multi-Array average (RMA) algorithm (Genespring software; Agilent)	GPL570	Sophie,,Rousseaux	U1209	IAB	INSERM-UGA	Bd de la Chantourne	La Tronche	38706	France	ftp://ftp.ncbi.nlm.nih.gov/geo/samples/GSM748nnn/GSM748260/suppl/GSM748260.CEL.gz	54675
GSM748261	Public on May 24 2013	Jun 26 2011	Aug 06 2014	RNA	1	Lung Tumour	Homo sapiens	tissue: lung tumour	age at surgery: 71	gender: M	histology: CARCI	pt stage: T1	pn stage: N0	pm stage: M0	follow-up time (months): 105	status: ALIVE	disease free survival in months: 105	relapse (event=1; no event=0): 0	total RNA	Trizol extraction of total RNA was performed according to the manufacturer's instructions.	Biotin	Biotinylated cRNA were prepared according to the standard Affymetrix protocol from 6 ug total RNA (Expression Analysis Technical Manual, 2001, Affymetrix).	9606	20 ug of cDNA were hybridized for 16 hr at 45C on GeneChip Human Genome U133 plus 2.0 array.	GeneChips were scanned using the Affymetrix GeneArray scanner	EBA_227	The data was normalized by Robust Multi-Array average (RMA) algorithm (Genespring software; Agilent)	GPL570	Sophie,,Rousseaux	U1209	IAB	INSERM-UGA	Bd de la Chantourne	La Tronche	38706	France	ftp://ftp.ncbi.nlm.nih.gov/geo/samples/GSM748nnn/GSM748261/suppl/GSM748261.CEL.gz	54675
GSM748262	Public on May 24 2013	Jun 26 2011	Aug 06 2014	RNA	1	Lung Tumour	Homo sapiens	tissue: lung tumour	age at surgery: 57	gender: F	histology: CARCI	pt stage: T1	pn stage: N0	pm stage: M0	follow-up time (months): 115	status: ALIVE	disease free survival in months: 115	relapse (event=1; no event=0): 0	total RNA	Trizol extraction of total RNA was performed according to the manufacturer's instructions.	Biotin	Biotinylated cRNA were prepared according to the standard Affymetrix protocol from 6 ug total RNA (Expression Analysis Technical Manual, 2001, Affymetrix).	9606	20 ug of cDNA were hybridized for 16 hr at 45C on GeneChip Human Genome U133 plus 2.0 array.	GeneChips were scanned using the Affymetrix GeneArray scanner	EBA_228	The data was normalized by Robust Multi-Array average (RMA) algorithm (Genespring software; Agilent)	GPL570	Sophie,,Rousseaux	U1209	IAB	INSERM-UGA	Bd de la Chantourne	La Tronche	38706	France	ftp://ftp.ncbi.nlm.nih.gov/geo/samples/GSM748nnn/GSM748262/suppl/GSM748262.CEL.gz	54675
GSM748263	Public on May 24 2013	Jun 26 2011	Aug 06 2014	RNA	1	Lung Tumour	Homo sapiens	tissue: lung tumour	age at surgery: 17	gender: M	histology: CARCI	pt stage: T1	pn stage: N0	pm stage: M0	follow-up time (months): 102	status: DEAD	disease free survival in months: 102	relapse (event=1; no event=0): 0	total RNA	Trizol extraction of total RNA was performed according to the manufacturer's instructions.	Biotin	Biotinylated cRNA were prepared according to the standard Affymetrix protocol from 6 ug total RNA (Expression Analysis Technical Manual, 2001, Affymetrix).	9606	20 ug of cDNA were hybridized for 16 hr at 45C on GeneChip Human Genome U133 plus 2.0 array.	GeneChips were scanned using the Affymetrix GeneArray scanner	EBA_229	The data was normalized by Robust Multi-Array average (RMA) algorithm (Genespring software; Agilent)	GPL570	Sophie,,Rousseaux	U1209	IAB	INSERM-UGA	Bd de la Chantourne	La Tronche	38706	France	ftp://ftp.ncbi.nlm.nih.gov/geo/samples/GSM748nnn/GSM748263/suppl/GSM748263.CEL.gz	54675
GSM748264	Public on May 24 2013	Jun 26 2011	Aug 06 2014	RNA	1	Lung Tumour	Homo sapiens	tissue: lung tumour	age at surgery: 69	gender: M	histology: ADC	pt stage: T2	pn stage: N0	pm stage: M0	follow-up time (months): 42	status: DEAD	disease free survival in months: 21	relapse (event=1; no event=0): 1	total RNA	Trizol extraction of total RNA was performed according to the manufacturer's instructions.	Biotin	Biotinylated cRNA were prepared according to the standard Affymetrix protocol from 6 ug total RNA (Expression Analysis Technical Manual, 2001, Affymetrix).	9606	20 ug of cDNA were hybridized for 16 hr at 45C on GeneChip Human Genome U133 plus 2.0 array.	GeneChips were scanned using the Affymetrix GeneArray scanner	EBA_23	The data was normalized by Robust Multi-Array average (RMA) algorithm (Genespring software; Agilent)	GPL570	Sophie,,Rousseaux	U1209	IAB	INSERM-UGA	Bd de la Chantourne	La Tronche	38706	France	ftp://ftp.ncbi.nlm.nih.gov/geo/samples/GSM748nnn/GSM748264/suppl/GSM748264.CEL.gz	54675
GSM748265	Public on May 24 2013	Jun 26 2011	Aug 06 2014	RNA	1	Lung Tumour	Homo sapiens	tissue: lung tumour	age at surgery: 70	gender: M	histology: SCC	pt stage: T1	pn stage: N0	pm stage: M0	follow-up time (months): 59	status: DEAD	disease free survival in months: 59	relapse (event=1; no event=0): 0	total RNA	Trizol extraction of total RNA was performed according to the manufacturer's instructions.	Biotin	Biotinylated cRNA were prepared according to the standard Affymetrix protocol from 6 ug total RNA (Expression Analysis Technical Manual, 2001, Affymetrix).	9606	20 ug of cDNA were hybridized for 16 hr at 45C on GeneChip Human Genome U133 plus 2.0 array.	GeneChips were scanned using the Affymetrix GeneArray scanner	EBA_230	The data was normalized by Robust Multi-Array average (RMA) algorithm (Genespring software; Agilent)	GPL570	Sophie,,Rousseaux	U1209	IAB	INSERM-UGA	Bd de la Chantourne	La Tronche	38706	France	ftp://ftp.ncbi.nlm.nih.gov/geo/samples/GSM748nnn/GSM748265/suppl/GSM748265.CEL.gz	54675
GSM748266	Public on May 24 2013	Jun 26 2011	Aug 06 2014	RNA	1	Lung Tumour	Homo sapiens	tissue: lung tumour	age at surgery: 27	gender: F	histology: CARCI	pt stage: T2	pn stage: N0	pm stage: M0	follow-up time (months): 66	status: ALIVE	disease free survival in months: 66	relapse (event=1; no event=0): 0	total RNA	Trizol extraction of total RNA was performed according to the manufacturer's instructions.	Biotin	Biotinylated cRNA were prepared according to the standard Affymetrix protocol from 6 ug total RNA (Expression Analysis Technical Manual, 2001, Affymetrix).	9606	20 ug of cDNA were hybridized for 16 hr at 45C on GeneChip Human Genome U133 plus 2.0 array.	GeneChips were scanned using the Affymetrix GeneArray scanner	EBA_232	The data was normalized by Robust Multi-Array average (RMA) algorithm (Genespring software; Agilent)	GPL570	Sophie,,Rousseaux	U1209	IAB	INSERM-UGA	Bd de la Chantourne	La Tronche	38706	France	ftp://ftp.ncbi.nlm.nih.gov/geo/samples/GSM748nnn/GSM748266/suppl/GSM748266.CEL.gz	54675
GSM748267	Public on May 24 2013	Jun 26 2011	Aug 06 2014	RNA	1	Lung Tumour	Homo sapiens	tissue: lung tumour	age at surgery: 42	gender: F	histology: CARCI	pt stage: T1	pn stage: N0	pm stage: M0	follow-up time (months): 244	status: ALIVE	disease free survival in months: 244	relapse (event=1; no event=0): 0	total RNA	Trizol extraction of total RNA was performed according to the manufacturer's instructions.	Biotin	Biotinylated cRNA were prepared according to the standard Affymetrix protocol from 6 ug total RNA (Expression Analysis Technical Manual, 2001, Affymetrix).	9606	20 ug of cDNA were hybridized for 16 hr at 45C on GeneChip Human Genome U133 plus 2.0 array.	GeneChips were scanned using the Affymetrix GeneArray scanner	EBA_233	The data was normalized by Robust Multi-Array average (RMA) algorithm (Genespring software; Agilent)	GPL570	Sophie,,Rousseaux	U1209	IAB	INSERM-UGA	Bd de la Chantourne	La Tronche	38706	France	ftp://ftp.ncbi.nlm.nih.gov/geo/samples/GSM748nnn/GSM748267/suppl/GSM748267.CEL.gz	54675
GSM748268	Public on May 24 2013	Jun 26 2011	Aug 06 2014	RNA	1	Lung Tumour	Homo sapiens	tissue: lung tumour	age at surgery: 31	gender: M	histology: CARCI	pt stage: T2	pn stage: N0	pm stage: M0	follow-up time (months): 223	status: ALIVE	disease free survival in months: 223	relapse (event=1; no event=0): 0	total RNA	Trizol extraction of total RNA was performed according to the manufacturer's instructions.	Biotin	Biotinylated cRNA were prepared according to the standard Affymetrix protocol from 6 ug total RNA (Expression Analysis Technical Manual, 2001, Affymetrix).	9606	20 ug of cDNA were hybridized for 16 hr at 45C on GeneChip Human Genome U133 plus 2.0 array.	GeneChips were scanned using the Affymetrix GeneArray scanner	EBA_234	The data was normalized by Robust Multi-Array average (RMA) algorithm (Genespring software; Agilent)	GPL570	Sophie,,Rousseaux	U1209	IAB	INSERM-UGA	Bd de la Chantourne	La Tronche	38706	France	ftp://ftp.ncbi.nlm.nih.gov/geo/samples/GSM748nnn/GSM748268/suppl/GSM748268.CEL.gz	54675
GSM748269	Public on May 24 2013	Jun 26 2011	Aug 06 2014	RNA	1	Lung Tumour	Homo sapiens	tissue: lung tumour	age at surgery: 25	gender: M	histology: CARCI	pt stage: T1	pn stage: N0	pm stage: M0	follow-up time (months): 157	status: ALIVE	disease free survival in months: 157	relapse (event=1; no event=0): 0	total RNA	Trizol extraction of total RNA was performed according to the manufacturer's instructions.	Biotin	Biotinylated cRNA were prepared according to the standard Affymetrix protocol from 6 ug total RNA (Expression Analysis Technical Manual, 2001, Affymetrix).	9606	20 ug of cDNA were hybridized for 16 hr at 45C on GeneChip Human Genome U133 plus 2.0 array.	GeneChips were scanned using the Affymetrix GeneArray scanner	EBA_237	The data was normalized by Robust Multi-Array average (RMA) algorithm (Genespring software; Agilent)	GPL570	Sophie,,Rousseaux	U1209	IAB	INSERM-UGA	Bd de la Chantourne	La Tronche	38706	France	ftp://ftp.ncbi.nlm.nih.gov/geo/samples/GSM748nnn/GSM748269/suppl/GSM748269.CEL.gz	54675
GSM748270	Public on May 24 2013	Jun 26 2011	Aug 06 2014	RNA	1	Lung Tumour	Homo sapiens	tissue: lung tumour	age at surgery: 56	gender: M	histology: CARCI	pt stage: T1	pn stage: N1	pm stage: M0	follow-up time (months): 175	status: ALIVE	disease free survival in months: 175	relapse (event=1; no event=0): 0	total RNA	Trizol extraction of total RNA was performed according to the manufacturer's instructions.	Biotin	Biotinylated cRNA were prepared according to the standard Affymetrix protocol from 6 ug total RNA (Expression Analysis Technical Manual, 2001, Affymetrix).	9606	20 ug of cDNA were hybridized for 16 hr at 45C on GeneChip Human Genome U133 plus 2.0 array.	GeneChips were scanned using the Affymetrix GeneArray scanner	EBA_238	The data was normalized by Robust Multi-Array average (RMA) algorithm (Genespring software; Agilent)	GPL570	Sophie,,Rousseaux	U1209	IAB	INSERM-UGA	Bd de la Chantourne	La Tronche	38706	France	ftp://ftp.ncbi.nlm.nih.gov/geo/samples/GSM748nnn/GSM748270/suppl/GSM748270.CEL.gz	54675
GSM748271	Public on May 24 2013	Jun 26 2011	Aug 06 2014	RNA	1	Lung Tumour	Homo sapiens	tissue: lung tumour	age at surgery: 69	gender: F	histology: ADC	pt stage: T2	pn stage: N0	pm stage: M0	follow-up time (months): 23	status: DEAD	disease free survival in months: 16	relapse (event=1; no event=0): 1	total RNA	Trizol extraction of total RNA was performed according to the manufacturer's instructions.	Biotin	Biotinylated cRNA were prepared according to the standard Affymetrix protocol from 6 ug total RNA (Expression Analysis Technical Manual, 2001, Affymetrix).	9606	20 ug of cDNA were hybridized for 16 hr at 45C on GeneChip Human Genome U133 plus 2.0 array.	GeneChips were scanned using the Affymetrix GeneArray scanner	EBA_24	The data was normalized by Robust Multi-Array average (RMA) algorithm (Genespring software; Agilent)	GPL570	Sophie,,Rousseaux	U1209	IAB	INSERM-UGA	Bd de la Chantourne	La Tronche	38706	France	ftp://ftp.ncbi.nlm.nih.gov/geo/samples/GSM748nnn/GSM748271/suppl/GSM748271.CEL.gz	54675
GSM748272	Public on May 24 2013	Jun 26 2011	Aug 06 2014	RNA	1	Lung Tumour	Homo sapiens	tissue: lung tumour	age at surgery: 35	gender: F	histology: CARCI	pt stage: T1	pn stage: N0	pm stage: M0	follow-up time (months): 78	status: ALIVE	disease free survival in months: 78	relapse (event=1; no event=0): 0	total RNA	Trizol extraction of total RNA was performed according to the manufacturer's instructions.	Biotin	Biotinylated cRNA were prepared according to the standard Affymetrix protocol from 6 ug total RNA (Expression Analysis Technical Manual, 2001, Affymetrix).	9606	20 ug of cDNA were hybridized for 16 hr at 45C on GeneChip Human Genome U133 plus 2.0 array.	GeneChips were scanned using the Affymetrix GeneArray scanner	EBA_240	The data was normalized by Robust Multi-Array average (RMA) algorithm (Genespring software; Agilent)	GPL570	Sophie,,Rousseaux	U1209	IAB	INSERM-UGA	Bd de la Chantourne	La Tronche	38706	France	ftp://ftp.ncbi.nlm.nih.gov/geo/samples/GSM748nnn/GSM748272/suppl/GSM748272.CEL.gz	54675
GSM748273	Public on May 24 2013	Jun 26 2011	Aug 06 2014	RNA	1	Lung Tumour	Homo sapiens	tissue: lung tumour	age at surgery: 80	gender: M	histology: CARCI	pt stage: T2	pn stage: N0	pm stage: M0	follow-up time (months): 67	status: ALIVE	disease free survival in months: 67	relapse (event=1; no event=0): 0	total RNA	Trizol extraction of total RNA was performed according to the manufacturer's instructions.	Biotin	Biotinylated cRNA were prepared according to the standard Affymetrix protocol from 6 ug total RNA (Expression Analysis Technical Manual, 2001, Affymetrix).	9606	20 ug of cDNA were hybridized for 16 hr at 45C on GeneChip Human Genome U133 plus 2.0 array.	GeneChips were scanned using the Affymetrix GeneArray scanner	EBA_242	The data was normalized by Robust Multi-Array average (RMA) algorithm (Genespring software; Agilent)	GPL570	Sophie,,Rousseaux	U1209	IAB	INSERM-UGA	Bd de la Chantourne	La Tronche	38706	France	ftp://ftp.ncbi.nlm.nih.gov/geo/samples/GSM748nnn/GSM748273/suppl/GSM748273.CEL.gz	54675
GSM748274	Public on May 24 2013	Jun 26 2011	Aug 06 2014	RNA	1	Lung Tumour	Homo sapiens	tissue: lung tumour	age at surgery: 31	gender: M	histology: CARCI	pt stage: T2	pn stage: N0	pm stage: M0	follow-up time (months): 180	status: ALIVE	disease free survival in months: 180	relapse (event=1; no event=0): 0	total RNA	Trizol extraction of total RNA was performed according to the manufacturer's instructions.	Biotin	Biotinylated cRNA were prepared according to the standard Affymetrix protocol from 6 ug total RNA (Expression Analysis Technical Manual, 2001, Affymetrix).	9606	20 ug of cDNA were hybridized for 16 hr at 45C on GeneChip Human Genome U133 plus 2.0 array.	GeneChips were scanned using the Affymetrix GeneArray scanner	EBA_245	The data was normalized by Robust Multi-Array average (RMA) algorithm (Genespring software; Agilent)	GPL570	Sophie,,Rousseaux	U1209	IAB	INSERM-UGA	Bd de la Chantourne	La Tronche	38706	France	ftp://ftp.ncbi.nlm.nih.gov/geo/samples/GSM748nnn/GSM748274/suppl/GSM748274.CEL.gz	54675
GSM748275	Public on May 24 2013	Jun 26 2011	Aug 06 2014	RNA	1	Lung Tumour	Homo sapiens	tissue: lung tumour	age at surgery: 66	gender: M	histology: CARCI	pt stage: T2	pn stage: N0	pm stage: M0	follow-up time (months): 52	status: DEAD	disease free survival in months: 52	relapse (event=1; no event=0): 0	total RNA	Trizol extraction of total RNA was performed according to the manufacturer's instructions.	Biotin	Biotinylated cRNA were prepared according to the standard Affymetrix protocol from 6 ug total RNA (Expression Analysis Technical Manual, 2001, Affymetrix).	9606	20 ug of cDNA were hybridized for 16 hr at 45C on GeneChip Human Genome U133 plus 2.0 array.	GeneChips were scanned using the Affymetrix GeneArray scanner	EBA_246	The data was normalized by Robust Multi-Array average (RMA) algorithm (Genespring software; Agilent)	GPL570	Sophie,,Rousseaux	U1209	IAB	INSERM-UGA	Bd de la Chantourne	La Tronche	38706	France	ftp://ftp.ncbi.nlm.nih.gov/geo/samples/GSM748nnn/GSM748275/suppl/GSM748275.CEL.gz	54675
GSM748276	Public on May 24 2013	Jun 26 2011	Aug 06 2014	RNA	1	Lung Tumour	Homo sapiens	tissue: lung tumour	age at surgery: 53	gender: M	histology: ADC	pt stage: T2	pn stage: N1	pm stage: M0	follow-up time (months): 55	status: DEAD	disease free survival in months: 28	relapse (event=1; no event=0): 1	total RNA	Trizol extraction of total RNA was performed according to the manufacturer's instructions.	Biotin	Biotinylated cRNA were prepared according to the standard Affymetrix protocol from 6 ug total RNA (Expression Analysis Technical Manual, 2001, Affymetrix).	9606	20 ug of cDNA were hybridized for 16 hr at 45C on GeneChip Human Genome U133 plus 2.0 array.	GeneChips were scanned using the Affymetrix GeneArray scanner	EBA_26	The data was normalized by Robust Multi-Array average (RMA) algorithm (Genespring software; Agilent)	GPL570	Sophie,,Rousseaux	U1209	IAB	INSERM-UGA	Bd de la Chantourne	La Tronche	38706	France	ftp://ftp.ncbi.nlm.nih.gov/geo/samples/GSM748nnn/GSM748276/suppl/GSM748276.CEL.gz	54675
GSM748277	Public on May 24 2013	Jun 26 2011	Aug 06 2014	RNA	1	Lung Tumour	Homo sapiens	tissue: lung tumour	age at surgery: 70	gender: M	histology: ADC	pt stage: T2	pn stage: N0	pm stage: M0	follow-up time (months): 193	status: DEAD	disease free survival in months: 193	relapse (event=1; no event=0): 0	total RNA	Trizol extraction of total RNA was performed according to the manufacturer's instructions.	Biotin	Biotinylated cRNA were prepared according to the standard Affymetrix protocol from 6 ug total RNA (Expression Analysis Technical Manual, 2001, Affymetrix).	9606	20 ug of cDNA were hybridized for 16 hr at 45C on GeneChip Human Genome U133 plus 2.0 array.	GeneChips were scanned using the Affymetrix GeneArray scanner	EBA_27	The data was normalized by Robust Multi-Array average (RMA) algorithm (Genespring software; Agilent)	GPL570	Sophie,,Rousseaux	U1209	IAB	INSERM-UGA	Bd de la Chantourne	La Tronche	38706	France	ftp://ftp.ncbi.nlm.nih.gov/geo/samples/GSM748nnn/GSM748277/suppl/GSM748277.CEL.gz	54675
GSM748278	Public on May 24 2013	Jun 26 2011	Aug 06 2014	RNA	1	Lung Tumour	Homo sapiens	tissue: lung tumour	age at surgery: 70	gender: M	histology: ADC	pt stage: T1	pn stage: N0	pm stage: M0	follow-up time (months): 23	status: DEAD	disease free survival in months: 12	relapse (event=1; no event=0): 1	total RNA	Trizol extraction of total RNA was performed according to the manufacturer's instructions.	Biotin	Biotinylated cRNA were prepared according to the standard Affymetrix protocol from 6 ug total RNA (Expression Analysis Technical Manual, 2001, Affymetrix).	9606	20 ug of cDNA were hybridized for 16 hr at 45C on GeneChip Human Genome U133 plus 2.0 array.	GeneChips were scanned using the Affymetrix GeneArray scanner	EBA_29	The data was normalized by Robust Multi-Array average (RMA) algorithm (Genespring software; Agilent)	GPL570	Sophie,,Rousseaux	U1209	IAB	INSERM-UGA	Bd de la Chantourne	La Tronche	38706	France	ftp://ftp.ncbi.nlm.nih.gov/geo/samples/GSM748nnn/GSM748278/suppl/GSM748278.CEL.gz	54675
GSM748279	Public on May 24 2013	Jun 26 2011	Aug 06 2014	RNA	1	Lung Tumour	Homo sapiens	tissue: lung tumour	age at surgery: 44	gender: M	histology: ADC	pt stage: T2	pn stage: N0	pm stage: M0	follow-up time (months): 205	status: ALIVE	disease free survival in months: 205	relapse (event=1; no event=0): 0	total RNA	Trizol extraction of total RNA was performed according to the manufacturer's instructions.	Biotin	Biotinylated cRNA were prepared according to the standard Affymetrix protocol from 6 ug total RNA (Expression Analysis Technical Manual, 2001, Affymetrix).	9606	20 ug of cDNA were hybridized for 16 hr at 45C on GeneChip Human Genome U133 plus 2.0 array.	GeneChips were scanned using the Affymetrix GeneArray scanner	EBA_30	The data was normalized by Robust Multi-Array average (RMA) algorithm (Genespring software; Agilent)	GPL570	Sophie,,Rousseaux	U1209	IAB	INSERM-UGA	Bd de la Chantourne	La Tronche	38706	France	ftp://ftp.ncbi.nlm.nih.gov/geo/samples/GSM748nnn/GSM748279/suppl/GSM748279.CEL.gz	54675
GSM748280	Public on May 24 2013	Jun 26 2011	Aug 06 2014	RNA	1	Lung Tumour	Homo sapiens	tissue: lung tumour	age at surgery: 57	gender: M	histology: SQC	pt stage: T1	pn stage: N1	pm stage: M0	follow-up time (months): 23	status: DEAD	disease free survival in months: 8	relapse (event=1; no event=0): 1	total RNA	Trizol extraction of total RNA was performed according to the manufacturer's instructions.	Biotin	Biotinylated cRNA were prepared according to the standard Affymetrix protocol from 6 ug total RNA (Expression Analysis Technical Manual, 2001, Affymetrix).	9606	20 ug of cDNA were hybridized for 16 hr at 45C on GeneChip Human Genome U133 plus 2.0 array.	GeneChips were scanned using the Affymetrix GeneArray scanner	EBA_32	The data was normalized by Robust Multi-Array average (RMA) algorithm (Genespring software; Agilent)	GPL570	Sophie,,Rousseaux	U1209	IAB	INSERM-UGA	Bd de la Chantourne	La Tronche	38706	France	ftp://ftp.ncbi.nlm.nih.gov/geo/samples/GSM748nnn/GSM748280/suppl/GSM748280.CEL.gz	54675
GSM748281	Public on May 24 2013	Jun 26 2011	Aug 06 2014	RNA	1	Lung Tumour	Homo sapiens	tissue: lung tumour	age at surgery: 80	gender: M	histology: SQC	pt stage: T3	pn stage: N0	pm stage: M0	follow-up time (months): 4	status: DEAD	disease free survival in months: 4	relapse (event=1; no event=0): 0	total RNA	Trizol extraction of total RNA was performed according to the manufacturer's instructions.	Biotin	Biotinylated cRNA were prepared according to the standard Affymetrix protocol from 6 ug total RNA (Expression Analysis Technical Manual, 2001, Affymetrix).	9606	20 ug of cDNA were hybridized for 16 hr at 45C on GeneChip Human Genome U133 plus 2.0 array.	GeneChips were scanned using the Affymetrix GeneArray scanner	EBA_33	The data was normalized by Robust Multi-Array average (RMA) algorithm (Genespring software; Agilent)	GPL570	Sophie,,Rousseaux	U1209	IAB	INSERM-UGA	Bd de la Chantourne	La Tronche	38706	France	ftp://ftp.ncbi.nlm.nih.gov/geo/samples/GSM748nnn/GSM748281/suppl/GSM748281.CEL.gz	54675
GSM748282	Public on May 24 2013	Jun 26 2011	Aug 06 2014	RNA	1	Lung Tumour	Homo sapiens	tissue: lung tumour	age at surgery: 65	gender: M	histology: SQC	pt stage: T2	pn stage: N0	pm stage: M0	follow-up time (months): 13	status: DEAD	disease free survival in months: 6	relapse (event=1; no event=0): 1	total RNA	Trizol extraction of total RNA was performed according to the manufacturer's instructions.	Biotin	Biotinylated cRNA were prepared according to the standard Affymetrix protocol from 6 ug total RNA (Expression Analysis Technical Manual, 2001, Affymetrix).	9606	20 ug of cDNA were hybridized for 16 hr at 45C on GeneChip Human Genome U133 plus 2.0 array.	GeneChips were scanned using the Affymetrix GeneArray scanner	EBA_34	The data was normalized by Robust Multi-Array average (RMA) algorithm (Genespring software; Agilent)	GPL570	Sophie,,Rousseaux	U1209	IAB	INSERM-UGA	Bd de la Chantourne	La Tronche	38706	France	ftp://ftp.ncbi.nlm.nih.gov/geo/samples/GSM748nnn/GSM748282/suppl/GSM748282.CEL.gz	54675
GSM748283	Public on May 24 2013	Jun 26 2011	Aug 06 2014	RNA	1	Lung Tumour	Homo sapiens	tissue: lung tumour	age at surgery: 50	gender: M	histology: SQC	pt stage: T1	pn stage: N1	pm stage: M0	follow-up time (months): 67	status: DEAD	disease free survival in months: 55	relapse (event=1; no event=0): 1	total RNA	Trizol extraction of total RNA was performed according to the manufacturer's instructions.	Biotin	Biotinylated cRNA were prepared according to the standard Affymetrix protocol from 6 ug total RNA (Expression Analysis Technical Manual, 2001, Affymetrix).	9606	20 ug of cDNA were hybridized for 16 hr at 45C on GeneChip Human Genome U133 plus 2.0 array.	GeneChips were scanned using the Affymetrix GeneArray scanner	EBA_37	The data was normalized by Robust Multi-Array average (RMA) algorithm (Genespring software; Agilent)	GPL570	Sophie,,Rousseaux	U1209	IAB	INSERM-UGA	Bd de la Chantourne	La Tronche	38706	France	ftp://ftp.ncbi.nlm.nih.gov/geo/samples/GSM748nnn/GSM748283/suppl/GSM748283.CEL.gz	54675
GSM748284	Public on May 24 2013	Jun 26 2011	Aug 06 2014	RNA	1	Lung Tumour	Homo sapiens	tissue: lung tumour	age at surgery: 60	gender: M	histology: SQC	pt stage: T3	pn stage: N0	pm stage: M0	follow-up time (months): 125	status: DEAD	disease free survival in months: 125	relapse (event=1; no event=0): 0	total RNA	Trizol extraction of total RNA was performed according to the manufacturer's instructions.	Biotin	Biotinylated cRNA were prepared according to the standard Affymetrix protocol from 6 ug total RNA (Expression Analysis Technical Manual, 2001, Affymetrix).	9606	20 ug of cDNA were hybridized for 16 hr at 45C on GeneChip Human Genome U133 plus 2.0 array.	GeneChips were scanned using the Affymetrix GeneArray scanner	EBA_38	The data was normalized by Robust Multi-Array average (RMA) algorithm (Genespring software; Agilent)	GPL570	Sophie,,Rousseaux	U1209	IAB	INSERM-UGA	Bd de la Chantourne	La Tronche	38706	France	ftp://ftp.ncbi.nlm.nih.gov/geo/samples/GSM748nnn/GSM748284/suppl/GSM748284.CEL.gz	54675
GSM748285	Public on May 24 2013	Jun 26 2011	Aug 06 2014	RNA	1	Lung Tumour	Homo sapiens	tissue: lung tumour	age at surgery: 70	gender: M	histology: SQC	pt stage: T3	pn stage: N1	pm stage: M0	follow-up time (months): 22	status: DEAD	disease free survival in months: 13	relapse (event=1; no event=0): 1	total RNA	Trizol extraction of total RNA was performed according to the manufacturer's instructions.	Biotin	Biotinylated cRNA were prepared according to the standard Affymetrix protocol from 6 ug total RNA (Expression Analysis Technical Manual, 2001, Affymetrix).	9606	20 ug of cDNA were hybridized for 16 hr at 45C on GeneChip Human Genome U133 plus 2.0 array.	GeneChips were scanned using the Affymetrix GeneArray scanner	EBA_40	The data was normalized by Robust Multi-Array average (RMA) algorithm (Genespring software; Agilent)	GPL570	Sophie,,Rousseaux	U1209	IAB	INSERM-UGA	Bd de la Chantourne	La Tronche	38706	France	ftp://ftp.ncbi.nlm.nih.gov/geo/samples/GSM748nnn/GSM748285/suppl/GSM748285.CEL.gz	54675
GSM748286	Public on May 24 2013	Jun 26 2011	Aug 06 2014	RNA	1	Lung Tumour	Homo sapiens	tissue: lung tumour	age at surgery: 48	gender: M	histology: SQC	pt stage: T2	pn stage: N1	pm stage: M0	follow-up time (months): 204	status: ALIVE	disease free survival in months: 204	relapse (event=1; no event=0): 0	total RNA	Trizol extraction of total RNA was performed according to the manufacturer's instructions.	Biotin	Biotinylated cRNA were prepared according to the standard Affymetrix protocol from 6 ug total RNA (Expression Analysis Technical Manual, 2001, Affymetrix).	9606	20 ug of cDNA were hybridized for 16 hr at 45C on GeneChip Human Genome U133 plus 2.0 array.	GeneChips were scanned using the Affymetrix GeneArray scanner	EBA_41	The data was normalized by Robust Multi-Array average (RMA) algorithm (Genespring software; Agilent)	GPL570	Sophie,,Rousseaux	U1209	IAB	INSERM-UGA	Bd de la Chantourne	La Tronche	38706	France	ftp://ftp.ncbi.nlm.nih.gov/geo/samples/GSM748nnn/GSM748286/suppl/GSM748286.CEL.gz	54675
GSM748287	Public on May 24 2013	Jun 26 2011	Aug 06 2014	RNA	1	Lung Tumour	Homo sapiens	tissue: lung tumour	age at surgery: 58	gender: F	histology: SQC	pt stage: T3	pn stage: N1	pm stage: M0	follow-up time (months): 26	status: DEAD	disease free survival in months: 15	relapse (event=1; no event=0): 1	total RNA	Trizol extraction of total RNA was performed according to the manufacturer's instructions.	Biotin	Biotinylated cRNA were prepared according to the standard Affymetrix protocol from 6 ug total RNA (Expression Analysis Technical Manual, 2001, Affymetrix).	9606	20 ug of cDNA were hybridized for 16 hr at 45C on GeneChip Human Genome U133 plus 2.0 array.	GeneChips were scanned using the Affymetrix GeneArray scanner	EBA_51	The data was normalized by Robust Multi-Array average (RMA) algorithm (Genespring software; Agilent)	GPL570	Sophie,,Rousseaux	U1209	IAB	INSERM-UGA	Bd de la Chantourne	La Tronche	38706	France	ftp://ftp.ncbi.nlm.nih.gov/geo/samples/GSM748nnn/GSM748287/suppl/GSM748287.CEL.gz	54675
GSM748288	Public on May 24 2013	Jun 26 2011	Aug 06 2014	RNA	1	Lung Tumour	Homo sapiens	tissue: lung tumour	age at surgery: 66	gender: F	histology: SQC	pt stage: T2	pn stage: N1	pm stage: M0	follow-up time (months): 13	status: DEAD	disease free survival in months: 5	relapse (event=1; no event=0): 1	total RNA	Trizol extraction of total RNA was performed according to the manufacturer's instructions.	Biotin	Biotinylated cRNA were prepared according to the standard Affymetrix protocol from 6 ug total RNA (Expression Analysis Technical Manual, 2001, Affymetrix).	9606	20 ug of cDNA were hybridized for 16 hr at 45C on GeneChip Human Genome U133 plus 2.0 array.	GeneChips were scanned using the Affymetrix GeneArray scanner	EBA_53	The data was normalized by Robust Multi-Array average (RMA) algorithm (Genespring software; Agilent)	GPL570	Sophie,,Rousseaux	U1209	IAB	INSERM-UGA	Bd de la Chantourne	La Tronche	38706	France	ftp://ftp.ncbi.nlm.nih.gov/geo/samples/GSM748nnn/GSM748288/suppl/GSM748288.CEL.gz	54675
GSM748291	Public on May 24 2013	Jun 26 2011	Aug 06 2014	RNA	1	Lung Tumour	Homo sapiens	tissue: lung tumour	age at surgery: 65	gender: M	histology: BAS	pt stage: T1	pn stage: N0	pm stage: M0	follow-up time (months): 42	status: DEAD	disease free survival in months: 3	relapse (event=1; no event=0): 1	total RNA	Trizol extraction of total RNA was performed according to the manufacturer's instructions.	Biotin	Biotinylated cRNA were prepared according to the standard Affymetrix protocol from 6 ug total RNA (Expression Analysis Technical Manual, 2001, Affymetrix).	9606	20 ug of cDNA were hybridized for 16 hr at 45C on GeneChip Human Genome U133 plus 2.0 array.	GeneChips were scanned using the Affymetrix GeneArray scanner	EBA_62	The data was normalized by Robust Multi-Array average (RMA) algorithm (Genespring software; Agilent)	GPL570	Sophie,,Rousseaux	U1209	IAB	INSERM-UGA	Bd de la Chantourne	La Tronche	38706	France	ftp://ftp.ncbi.nlm.nih.gov/geo/samples/GSM748nnn/GSM748291/suppl/GSM748291.CEL.gz	54675
GSM748292	Public on May 24 2013	Jun 26 2011	Aug 06 2014	RNA	1	Lung Tumour	Homo sapiens	tissue: lung tumour	age at surgery: 64	gender: M	histology: BAS	pt stage: T1	pn stage: N0	pm stage: M0	follow-up time (months): 179	status: DEAD	disease free survival in months: 179	relapse (event=1; no event=0): 0	total RNA	Trizol extraction of total RNA was performed according to the manufacturer's instructions.	Biotin	Biotinylated cRNA were prepared according to the standard Affymetrix protocol from 6 ug total RNA (Expression Analysis Technical Manual, 2001, Affymetrix).	9606	20 ug of cDNA were hybridized for 16 hr at 45C on GeneChip Human Genome U133 plus 2.0 array.	GeneChips were scanned using the Affymetrix GeneArray scanner	EBA_64	The data was normalized by Robust Multi-Array average (RMA) algorithm (Genespring software; Agilent)	GPL570	Sophie,,Rousseaux	U1209	IAB	INSERM-UGA	Bd de la Chantourne	La Tronche	38706	France	ftp://ftp.ncbi.nlm.nih.gov/geo/samples/GSM748nnn/GSM748292/suppl/GSM748292.CEL.gz	54675
GSM748294	Public on May 24 2013	Jun 26 2011	Aug 06 2014	RNA	1	Lung Tumour	Homo sapiens	tissue: lung tumour	age at surgery: 66	gender: M	histology: BAS	pt stage: T2	pn stage: N1	pm stage: M0	follow-up time (months): 48	status: DEAD	disease free survival in months: 48	relapse (event=1; no event=0): 0	total RNA	Trizol extraction of total RNA was performed according to the manufacturer's instructions.	Biotin	Biotinylated cRNA were prepared according to the standard Affymetrix protocol from 6 ug total RNA (Expression Analysis Technical Manual, 2001, Affymetrix).	9606	20 ug of cDNA were hybridized for 16 hr at 45C on GeneChip Human Genome U133 plus 2.0 array.	GeneChips were scanned using the Affymetrix GeneArray scanner	EBA_68	The data was normalized by Robust Multi-Array average (RMA) algorithm (Genespring software; Agilent)	GPL570	Sophie,,Rousseaux	U1209	IAB	INSERM-UGA	Bd de la Chantourne	La Tronche	38706	France	ftp://ftp.ncbi.nlm.nih.gov/geo/samples/GSM748nnn/GSM748294/suppl/GSM748294.CEL.gz	54675
GSM748295	Public on May 24 2013	Jun 26 2011	Aug 06 2014	RNA	1	Lung Tumour	Homo sapiens	tissue: lung tumour	age at surgery: 70	gender: M	histology: BAS	pt stage: T1	pn stage: N1	pm stage: M0	follow-up time (months): 50	status: DEAD	disease free survival in months: 50	relapse (event=1; no event=0): 0	total RNA	Trizol extraction of total RNA was performed according to the manufacturer's instructions.	Biotin	Biotinylated cRNA were prepared according to the standard Affymetrix protocol from 6 ug total RNA (Expression Analysis Technical Manual, 2001, Affymetrix).	9606	20 ug of cDNA were hybridized for 16 hr at 45C on GeneChip Human Genome U133 plus 2.0 array.	GeneChips were scanned using the Affymetrix GeneArray scanner	EBA_69	The data was normalized by Robust Multi-Array average (RMA) algorithm (Genespring software; Agilent)	GPL570	Sophie,,Rousseaux	U1209	IAB	INSERM-UGA	Bd de la Chantourne	La Tronche	38706	France	ftp://ftp.ncbi.nlm.nih.gov/geo/samples/GSM748nnn/GSM748295/suppl/GSM748295.CEL.gz	54675
GSM748296	Public on May 24 2013	Jun 26 2011	Aug 06 2014	RNA	1	Lung Tumour	Homo sapiens	tissue: lung tumour	age at surgery: 50	gender: M	histology: LCNE	pt stage: T3	pn stage: N0	pm stage: M0	follow-up time (months): 3	status: ALIVE	disease free survival in months: 3	relapse (event=1; no event=0): 0	total RNA	Trizol extraction of total RNA was performed according to the manufacturer's instructions.	Biotin	Biotinylated cRNA were prepared according to the standard Affymetrix protocol from 6 ug total RNA (Expression Analysis Technical Manual, 2001, Affymetrix).	9606	20 ug of cDNA were hybridized for 16 hr at 45C on GeneChip Human Genome U133 plus 2.0 array.	GeneChips were scanned using the Affymetrix GeneArray scanner	EBA_73	The data was normalized by Robust Multi-Array average (RMA) algorithm (Genespring software; Agilent)	GPL570	Sophie,,Rousseaux	U1209	IAB	INSERM-UGA	Bd de la Chantourne	La Tronche	38706	France	ftp://ftp.ncbi.nlm.nih.gov/geo/samples/GSM748nnn/GSM748296/suppl/GSM748296.CEL.gz	54675
GSM748297	Public on May 24 2013	Jun 26 2011	Aug 06 2014	RNA	1	Lung Tumour	Homo sapiens	tissue: lung tumour	age at surgery: 75	gender: M	histology: LCNE	pt stage: T2	pn stage: N1	pm stage: M0	follow-up time (months): 8	status: DEAD	disease free survival in months: 5	relapse (event=1; no event=0): 1	total RNA	Trizol extraction of total RNA was performed according to the manufacturer's instructions.	Biotin	Biotinylated cRNA were prepared according to the standard Affymetrix protocol from 6 ug total RNA (Expression Analysis Technical Manual, 2001, Affymetrix).	9606	20 ug of cDNA were hybridized for 16 hr at 45C on GeneChip Human Genome U133 plus 2.0 array.	GeneChips were scanned using the Affymetrix GeneArray scanner	EBA_75	The data was normalized by Robust Multi-Array average (RMA) algorithm (Genespring software; Agilent)	GPL570	Sophie,,Rousseaux	U1209	IAB	INSERM-UGA	Bd de la Chantourne	La Tronche	38706	France	ftp://ftp.ncbi.nlm.nih.gov/geo/samples/GSM748nnn/GSM748297/suppl/GSM748297.CEL.gz	54675
GSM748298	Public on May 24 2013	Jun 26 2011	Aug 06 2014	RNA	1	Lung Tumour	Homo sapiens	tissue: lung tumour	age at surgery: 65	gender: F	histology: LCNE	pt stage: T1	pn stage: N1	pm stage: M0	follow-up time (months): 188	status: ALIVE	disease free survival in months: 188	relapse (event=1; no event=0): 0	total RNA	Trizol extraction of total RNA was performed according to the manufacturer's instructions.	Biotin	Biotinylated cRNA were prepared according to the standard Affymetrix protocol from 6 ug total RNA (Expression Analysis Technical Manual, 2001, Affymetrix).	9606	20 ug of cDNA were hybridized for 16 hr at 45C on GeneChip Human Genome U133 plus 2.0 array.	GeneChips were scanned using the Affymetrix GeneArray scanner	EBA_80	The data was normalized by Robust Multi-Array average (RMA) algorithm (Genespring software; Agilent)	GPL570	Sophie,,Rousseaux	U1209	IAB	INSERM-UGA	Bd de la Chantourne	La Tronche	38706	France	ftp://ftp.ncbi.nlm.nih.gov/geo/samples/GSM748nnn/GSM748298/suppl/GSM748298.CEL.gz	54675
GSM748299	Public on May 24 2013	Jun 26 2011	Aug 06 2014	RNA	1	Lung Tumour	Homo sapiens	tissue: lung tumour	age at surgery: 79	gender: M	histology: LCNE	pt stage: T2	pn stage: N2	pm stage: M0	follow-up time (months): 2	status: DEAD	disease free survival in months: 2	relapse (event=1; no event=0): 1	total RNA	Trizol extraction of total RNA was performed according to the manufacturer's instructions.	Biotin	Biotinylated cRNA were prepared according to the standard Affymetrix protocol from 6 ug total RNA (Expression Analysis Technical Manual, 2001, Affymetrix).	9606	20 ug of cDNA were hybridized for 16 hr at 45C on GeneChip Human Genome U133 plus 2.0 array.	GeneChips were scanned using the Affymetrix GeneArray scanner	EBA_81	The data was normalized by Robust Multi-Array average (RMA) algorithm (Genespring software; Agilent)	GPL570	Sophie,,Rousseaux	U1209	IAB	INSERM-UGA	Bd de la Chantourne	La Tronche	38706	France	ftp://ftp.ncbi.nlm.nih.gov/geo/samples/GSM748nnn/GSM748299/suppl/GSM748299.CEL.gz	54675
GSM748300	Public on May 24 2013	Jun 26 2011	Aug 06 2014	RNA	1	Lung Tumour	Homo sapiens	tissue: lung tumour	age at surgery: 80	gender: M	histology: LCNE	pt stage: T2	pn stage: N0	pm stage: M0	follow-up time (months): 9	status: DEAD	disease free survival in months: 7	relapse (event=1; no event=0): 1	total RNA	Trizol extraction of total RNA was performed according to the manufacturer's instructions.	Biotin	Biotinylated cRNA were prepared according to the standard Affymetrix protocol from 6 ug total RNA (Expression Analysis Technical Manual, 2001, Affymetrix).	9606	20 ug of cDNA were hybridized for 16 hr at 45C on GeneChip Human Genome U133 plus 2.0 array.	GeneChips were scanned using the Affymetrix GeneArray scanner	EBA_82	The data was normalized by Robust Multi-Array average (RMA) algorithm (Genespring software; Agilent)	GPL570	Sophie,,Rousseaux	U1209	IAB	INSERM-UGA	Bd de la Chantourne	La Tronche	38706	France	ftp://ftp.ncbi.nlm.nih.gov/geo/samples/GSM748nnn/GSM748300/suppl/GSM748300.CEL.gz	54675
GSM748301	Public on May 24 2013	Jun 26 2011	Aug 06 2014	RNA	1	Lung Tumour	Homo sapiens	tissue: lung tumour	age at surgery: 44	gender: M	histology: BAS	pt stage: T1	pn stage: N1	pm stage: M0	follow-up time (months): 29	status: DEAD	disease free survival in months: 24	relapse (event=1; no event=0): 1	total RNA	Trizol extraction of total RNA was performed according to the manufacturer's instructions.	Biotin	Biotinylated cRNA were prepared according to the standard Affymetrix protocol from 6 ug total RNA (Expression Analysis Technical Manual, 2001, Affymetrix).	9606	20 ug of cDNA were hybridized for 16 hr at 45C on GeneChip Human Genome U133 plus 2.0 array.	GeneChips were scanned using the Affymetrix GeneArray scanner	LBA_001	The data was normalized by Robust Multi-Array average (RMA) algorithm (Genespring software; Agilent)	GPL570	Sophie,,Rousseaux	U1209	IAB	INSERM-UGA	Bd de la Chantourne	La Tronche	38706	France	ftp://ftp.ncbi.nlm.nih.gov/geo/samples/GSM748nnn/GSM748301/suppl/GSM748301.CEL.gz	54675
GSM748302	Public on May 24 2013	Jun 26 2011	Aug 06 2014	RNA	1	Lung Tumour	Homo sapiens	tissue: lung tumour	age at surgery: 68	gender: M	histology: BAS	pt stage: T1	pn stage: N0	pm stage: M0	follow-up time (months): 91	status: ALIVE	disease free survival in months: 91	relapse (event=1; no event=0): 0	total RNA	Trizol extraction of total RNA was performed according to the manufacturer's instructions.	Biotin	Biotinylated cRNA were prepared according to the standard Affymetrix protocol from 6 ug total RNA (Expression Analysis Technical Manual, 2001, Affymetrix).	9606	20 ug of cDNA were hybridized for 16 hr at 45C on GeneChip Human Genome U133 plus 2.0 array.	GeneChips were scanned using the Affymetrix GeneArray scanner	LBA_003	The data was normalized by Robust Multi-Array average (RMA) algorithm (Genespring software; Agilent)	GPL570	Sophie,,Rousseaux	U1209	IAB	INSERM-UGA	Bd de la Chantourne	La Tronche	38706	France	ftp://ftp.ncbi.nlm.nih.gov/geo/samples/GSM748nnn/GSM748302/suppl/GSM748302.CEL.gz	54675
GSM748303	Public on May 24 2013	Jun 26 2011	Aug 06 2014	RNA	1	Lung Tumour	Homo sapiens	tissue: lung tumour	age at surgery: 55	gender: M	histology: BAS	pt stage: T2	pn stage: N1	pm stage: M0	follow-up time (months): 83	status: ALIVE	disease free survival in months: 17	relapse (event=1; no event=0): 1	total RNA	Trizol extraction of total RNA was performed according to the manufacturer's instructions.	Biotin	Biotinylated cRNA were prepared according to the standard Affymetrix protocol from 6 ug total RNA (Expression Analysis Technical Manual, 2001, Affymetrix).	9606	20 ug of cDNA were hybridized for 16 hr at 45C on GeneChip Human Genome U133 plus 2.0 array.	GeneChips were scanned using the Affymetrix GeneArray scanner	LBA_004	The data was normalized by Robust Multi-Array average (RMA) algorithm (Genespring software; Agilent)	GPL570	Sophie,,Rousseaux	U1209	IAB	INSERM-UGA	Bd de la Chantourne	La Tronche	38706	France	ftp://ftp.ncbi.nlm.nih.gov/geo/samples/GSM748nnn/GSM748303/suppl/GSM748303.CEL.gz	54675
GSM748304	Public on May 24 2013	Jun 26 2011	Aug 06 2014	RNA	1	Lung Tumour	Homo sapiens	tissue: lung tumour	age at surgery: 67	gender: M	histology: BAS	pt stage: T3	pn stage: N0	pm stage: M0	follow-up time (months): 13	status: DEAD	disease free survival in months: 13	relapse (event=1; no event=0): 1	total RNA	Trizol extraction of total RNA was performed according to the manufacturer's instructions.	Biotin	Biotinylated cRNA were prepared according to the standard Affymetrix protocol from 6 ug total RNA (Expression Analysis Technical Manual, 2001, Affymetrix).	9606	20 ug of cDNA were hybridized for 16 hr at 45C on GeneChip Human Genome U133 plus 2.0 array.	GeneChips were scanned using the Affymetrix GeneArray scanner	LBA_005	The data was normalized by Robust Multi-Array average (RMA) algorithm (Genespring software; Agilent)	GPL570	Sophie,,Rousseaux	U1209	IAB	INSERM-UGA	Bd de la Chantourne	La Tronche	38706	France	ftp://ftp.ncbi.nlm.nih.gov/geo/samples/GSM748nnn/GSM748304/suppl/GSM748304.CEL.gz	54675
GSM748305	Public on May 24 2013	Jun 26 2011	Aug 06 2014	RNA	1	Lung Tumour	Homo sapiens	tissue: lung tumour	age at surgery: 56	gender: M	histology: BAS	pt stage: T3	pn stage: N1	pm stage: M0	follow-up time (months): 10	status: DEAD	disease free survival in months: 7	relapse (event=1; no event=0): 1	total RNA	Trizol extraction of total RNA was performed according to the manufacturer's instructions.	Biotin	Biotinylated cRNA were prepared according to the standard Affymetrix protocol from 6 ug total RNA (Expression Analysis Technical Manual, 2001, Affymetrix).	9606	20 ug of cDNA were hybridized for 16 hr at 45C on GeneChip Human Genome U133 plus 2.0 array.	GeneChips were scanned using the Affymetrix GeneArray scanner	LBA_006	The data was normalized by Robust Multi-Array average (RMA) algorithm (Genespring software; Agilent)	GPL570	Sophie,,Rousseaux	U1209	IAB	INSERM-UGA	Bd de la Chantourne	La Tronche	38706	France	ftp://ftp.ncbi.nlm.nih.gov/geo/samples/GSM748nnn/GSM748305/suppl/GSM748305.CEL.gz	54675
GSM748306	Public on May 24 2013	Jun 26 2011	Aug 06 2014	RNA	1	Lung Tumour	Homo sapiens	tissue: lung tumour	age at surgery: 82	gender: M	histology: BAS	pt stage: T2	pn stage: N1	pm stage: M0	follow-up time (months): 40	status: DEAD	disease free survival in months: 22	relapse (event=1; no event=0): 1	total RNA	Trizol extraction of total RNA was performed according to the manufacturer's instructions.	Biotin	Biotinylated cRNA were prepared according to the standard Affymetrix protocol from 6 ug total RNA (Expression Analysis Technical Manual, 2001, Affymetrix).	9606	20 ug of cDNA were hybridized for 16 hr at 45C on GeneChip Human Genome U133 plus 2.0 array.	GeneChips were scanned using the Affymetrix GeneArray scanner	LBA_007	The data was normalized by Robust Multi-Array average (RMA) algorithm (Genespring software; Agilent)	GPL570	Sophie,,Rousseaux	U1209	IAB	INSERM-UGA	Bd de la Chantourne	La Tronche	38706	France	ftp://ftp.ncbi.nlm.nih.gov/geo/samples/GSM748nnn/GSM748306/suppl/GSM748306.CEL.gz	54675
GSM748307	Public on May 24 2013	Jun 26 2011	Aug 06 2014	RNA	1	Lung Tumour	Homo sapiens	tissue: lung tumour	age at surgery: 57	gender: M	histology: BAS	pt stage: T3	pn stage: N1	pm stage: M0	follow-up time (months): 76	status: DEAD	disease free survival in months: 76	relapse (event=1; no event=0): 0	total RNA	Trizol extraction of total RNA was performed according to the manufacturer's instructions.	Biotin	Biotinylated cRNA were prepared according to the standard Affymetrix protocol from 6 ug total RNA (Expression Analysis Technical Manual, 2001, Affymetrix).	9606	20 ug of cDNA were hybridized for 16 hr at 45C on GeneChip Human Genome U133 plus 2.0 array.	GeneChips were scanned using the Affymetrix GeneArray scanner	LBA_008	The data was normalized by Robust Multi-Array average (RMA) algorithm (Genespring software; Agilent)	GPL570	Sophie,,Rousseaux	U1209	IAB	INSERM-UGA	Bd de la Chantourne	La Tronche	38706	France	ftp://ftp.ncbi.nlm.nih.gov/geo/samples/GSM748nnn/GSM748307/suppl/GSM748307.CEL.gz	54675
GSM748308	Public on May 24 2013	Jun 26 2011	Aug 06 2014	RNA	1	Lung Tumour	Homo sapiens	tissue: lung tumour	age at surgery: 64	gender: M	histology: BAS	pt stage: T3	pn stage: N1	pm stage: M0	follow-up time (months): 27	status: DEAD	disease free survival in months: 27	relapse (event=1; no event=0): 1	total RNA	Trizol extraction of total RNA was performed according to the manufacturer's instructions.	Biotin	Biotinylated cRNA were prepared according to the standard Affymetrix protocol from 6 ug total RNA (Expression Analysis Technical Manual, 2001, Affymetrix).	9606	20 ug of cDNA were hybridized for 16 hr at 45C on GeneChip Human Genome U133 plus 2.0 array.	GeneChips were scanned using the Affymetrix GeneArray scanner	LBA_009	The data was normalized by Robust Multi-Array average (RMA) algorithm (Genespring software; Agilent)	GPL570	Sophie,,Rousseaux	U1209	IAB	INSERM-UGA	Bd de la Chantourne	La Tronche	38706	France	ftp://ftp.ncbi.nlm.nih.gov/geo/samples/GSM748nnn/GSM748308/suppl/GSM748308.CEL.gz	54675
GSM748309	Public on May 24 2013	Jun 26 2011	Aug 06 2014	RNA	1	Lung Tumour	Homo sapiens	tissue: lung tumour	age at surgery: 54	gender: M	histology: BAS	pt stage: T1	pn stage: N1	pm stage: M0	follow-up time (months): 9	status: DEAD	disease free survival in months: 4	relapse (event=1; no event=0): 1	total RNA	Trizol extraction of total RNA was performed according to the manufacturer's instructions.	Biotin	Biotinylated cRNA were prepared according to the standard Affymetrix protocol from 6 ug total RNA (Expression Analysis Technical Manual, 2001, Affymetrix).	9606	20 ug of cDNA were hybridized for 16 hr at 45C on GeneChip Human Genome U133 plus 2.0 array.	GeneChips were scanned using the Affymetrix GeneArray scanner	LBA_010	The data was normalized by Robust Multi-Array average (RMA) algorithm (Genespring software; Agilent)	GPL570	Sophie,,Rousseaux	U1209	IAB	INSERM-UGA	Bd de la Chantourne	La Tronche	38706	France	ftp://ftp.ncbi.nlm.nih.gov/geo/samples/GSM748nnn/GSM748309/suppl/GSM748309.CEL.gz	54675
GSM748310	Public on May 24 2013	Jun 26 2011	Aug 06 2014	RNA	1	Lung Tumour	Homo sapiens	tissue: lung tumour	age at surgery: 64	gender: M	histology: BAS	pt stage: T1	pn stage: N0	pm stage: M0	follow-up time (months): 63	status: DEAD	disease free survival in months: 58	relapse (event=1; no event=0): 1	total RNA	Trizol extraction of total RNA was performed according to the manufacturer's instructions.	Biotin	Biotinylated cRNA were prepared according to the standard Affymetrix protocol from 6 ug total RNA (Expression Analysis Technical Manual, 2001, Affymetrix).	9606	20 ug of cDNA were hybridized for 16 hr at 45C on GeneChip Human Genome U133 plus 2.0 array.	GeneChips were scanned using the Affymetrix GeneArray scanner	LBA_011	The data was normalized by Robust Multi-Array average (RMA) algorithm (Genespring software; Agilent)	GPL570	Sophie,,Rousseaux	U1209	IAB	INSERM-UGA	Bd de la Chantourne	La Tronche	38706	France	ftp://ftp.ncbi.nlm.nih.gov/geo/samples/GSM748nnn/GSM748310/suppl/GSM748310.CEL.gz	54675
GSM748311	Public on May 24 2013	Jun 26 2011	Aug 06 2014	RNA	1	Lung Tumour	Homo sapiens	tissue: lung tumour	age at surgery: 50	gender: M	histology: BAS	pt stage: T2	pn stage: N1	pm stage: M1	follow-up time (months): 54	status: DEAD	disease free survival in months: 48	relapse (event=1; no event=0): 1	total RNA	Trizol extraction of total RNA was performed according to the manufacturer's instructions.	Biotin	Biotinylated cRNA were prepared according to the standard Affymetrix protocol from 6 ug total RNA (Expression Analysis Technical Manual, 2001, Affymetrix).	9606	20 ug of cDNA were hybridized for 16 hr at 45C on GeneChip Human Genome U133 plus 2.0 array.	GeneChips were scanned using the Affymetrix GeneArray scanner	LBA_012	The data was normalized by Robust Multi-Array average (RMA) algorithm (Genespring software; Agilent)	GPL570	Sophie,,Rousseaux	U1209	IAB	INSERM-UGA	Bd de la Chantourne	La Tronche	38706	France	ftp://ftp.ncbi.nlm.nih.gov/geo/samples/GSM748nnn/GSM748311/suppl/GSM748311.CEL.gz	54675
GSM748312	Public on May 24 2013	Jun 26 2011	Aug 06 2014	RNA	1	Lung Tumour	Homo sapiens	tissue: lung tumour	age at surgery: 60	gender: M	histology: SQC	pt stage: T1	pn stage: N0	pm stage: M0	follow-up time (months): 14	status: DEAD	disease free survival in months: 13	relapse (event=1; no event=0): 1	total RNA	Trizol extraction of total RNA was performed according to the manufacturer's instructions.	Biotin	Biotinylated cRNA were prepared according to the standard Affymetrix protocol from 6 ug total RNA (Expression Analysis Technical Manual, 2001, Affymetrix).	9606	20 ug of cDNA were hybridized for 16 hr at 45C on GeneChip Human Genome U133 plus 2.0 array.	GeneChips were scanned using the Affymetrix GeneArray scanner	LBA_013	The data was normalized by Robust Multi-Array average (RMA) algorithm (Genespring software; Agilent)	GPL570	Sophie,,Rousseaux	U1209	IAB	INSERM-UGA	Bd de la Chantourne	La Tronche	38706	France	ftp://ftp.ncbi.nlm.nih.gov/geo/samples/GSM748nnn/GSM748312/suppl/GSM748312.CEL.gz	54675
GSM748313	Public on May 24 2013	Jun 26 2011	Aug 06 2014	RNA	1	Lung Tumour	Homo sapiens	tissue: lung tumour	age at surgery: 57	gender: M	histology: BAS	pt stage: T3	pn stage: N2	pm stage: M0	follow-up time (months): 11	status: DEAD	disease free survival in months: 3	relapse (event=1; no event=0): 1	total RNA	Trizol extraction of total RNA was performed according to the manufacturer's instructions.	Biotin	Biotinylated cRNA were prepared according to the standard Affymetrix protocol from 6 ug total RNA (Expression Analysis Technical Manual, 2001, Affymetrix).	9606	20 ug of cDNA were hybridized for 16 hr at 45C on GeneChip Human Genome U133 plus 2.0 array.	GeneChips were scanned using the Affymetrix GeneArray scanner	LBA_014	The data was normalized by Robust Multi-Array average (RMA) algorithm (Genespring software; Agilent)	GPL570	Sophie,,Rousseaux	U1209	IAB	INSERM-UGA	Bd de la Chantourne	La Tronche	38706	France	ftp://ftp.ncbi.nlm.nih.gov/geo/samples/GSM748nnn/GSM748313/suppl/GSM748313.CEL.gz	54675
GSM748314	Public on May 24 2013	Jun 26 2011	Aug 06 2014	RNA	1	Lung Tumour	Homo sapiens	tissue: lung tumour	age at surgery: 65	gender: M	histology: BAS	pt stage: T3	pn stage: N1	pm stage: M0	follow-up time (months): 143	status: DEAD	disease free survival in months: 143	relapse (event=1; no event=0): 0	total RNA	Trizol extraction of total RNA was performed according to the manufacturer's instructions.	Biotin	Biotinylated cRNA were prepared according to the standard Affymetrix protocol from 6 ug total RNA (Expression Analysis Technical Manual, 2001, Affymetrix).	9606	20 ug of cDNA were hybridized for 16 hr at 45C on GeneChip Human Genome U133 plus 2.0 array.	GeneChips were scanned using the Affymetrix GeneArray scanner	LBA_015	The data was normalized by Robust Multi-Array average (RMA) algorithm (Genespring software; Agilent)	GPL570	Sophie,,Rousseaux	U1209	IAB	INSERM-UGA	Bd de la Chantourne	La Tronche	38706	France	ftp://ftp.ncbi.nlm.nih.gov/geo/samples/GSM748nnn/GSM748314/suppl/GSM748314.CEL.gz	54675
GSM748315	Public on May 24 2013	Jun 26 2011	Aug 06 2014	RNA	1	Lung Tumour	Homo sapiens	tissue: lung tumour	age at surgery: 62	gender: M	histology: BAS	pt stage: T4	pn stage: N2	pm stage: M0	follow-up time (months): 26	status: DEAD	disease free survival in months: 10	relapse (event=1; no event=0): 1	total RNA	Trizol extraction of total RNA was performed according to the manufacturer's instructions.	Biotin	Biotinylated cRNA were prepared according to the standard Affymetrix protocol from 6 ug total RNA (Expression Analysis Technical Manual, 2001, Affymetrix).	9606	20 ug of cDNA were hybridized for 16 hr at 45C on GeneChip Human Genome U133 plus 2.0 array.	GeneChips were scanned using the Affymetrix GeneArray scanner	LBA_016	The data was normalized by Robust Multi-Array average (RMA) algorithm (Genespring software; Agilent)	GPL570	Sophie,,Rousseaux	U1209	IAB	INSERM-UGA	Bd de la Chantourne	La Tronche	38706	France	ftp://ftp.ncbi.nlm.nih.gov/geo/samples/GSM748nnn/GSM748315/suppl/GSM748315.CEL.gz	54675
GSM748316	Public on May 24 2013	Jun 26 2011	Aug 06 2014	RNA	1	Lung Tumour	Homo sapiens	tissue: lung tumour	age at surgery: 65	gender: F	histology: BAS	pt stage: T3	pn stage: N2	pm stage: M0	follow-up time (months): 21	status: DEAD	disease free survival in months: 19	relapse (event=1; no event=0): 1	total RNA	Trizol extraction of total RNA was performed according to the manufacturer's instructions.	Biotin	Biotinylated cRNA were prepared according to the standard Affymetrix protocol from 6 ug total RNA (Expression Analysis Technical Manual, 2001, Affymetrix).	9606	20 ug of cDNA were hybridized for 16 hr at 45C on GeneChip Human Genome U133 plus 2.0 array.	GeneChips were scanned using the Affymetrix GeneArray scanner	LBA_018	The data was normalized by Robust Multi-Array average (RMA) algorithm (Genespring software; Agilent)	GPL570	Sophie,,Rousseaux	U1209	IAB	INSERM-UGA	Bd de la Chantourne	La Tronche	38706	France	ftp://ftp.ncbi.nlm.nih.gov/geo/samples/GSM748nnn/GSM748316/suppl/GSM748316.CEL.gz	54675
GSM748317	Public on May 24 2013	Jun 26 2011	Aug 06 2014	RNA	1	Lung Tumour	Homo sapiens	tissue: lung tumour	age at surgery: 69	gender: M	histology: BAS	pt stage: T4	pn stage: N1	pm stage: M0	follow-up time (months): 9	status: DEAD	disease free survival in months: 5	relapse (event=1; no event=0): 1	total RNA	Trizol extraction of total RNA was performed according to the manufacturer's instructions.	Biotin	Biotinylated cRNA were prepared according to the standard Affymetrix protocol from 6 ug total RNA (Expression Analysis Technical Manual, 2001, Affymetrix).	9606	20 ug of cDNA were hybridized for 16 hr at 45C on GeneChip Human Genome U133 plus 2.0 array.	GeneChips were scanned using the Affymetrix GeneArray scanner	LBA_019	The data was normalized by Robust Multi-Array average (RMA) algorithm (Genespring software; Agilent)	GPL570	Sophie,,Rousseaux	U1209	IAB	INSERM-UGA	Bd de la Chantourne	La Tronche	38706	France	ftp://ftp.ncbi.nlm.nih.gov/geo/samples/GSM748nnn/GSM748317/suppl/GSM748317.CEL.gz	54675
GSM748318	Public on May 24 2013	Jun 26 2011	Aug 06 2014	RNA	1	Lung Tumour	Homo sapiens	tissue: lung tumour	age at surgery: 77	gender: M	histology: BAS	pt stage: T3	pn stage: N1	pm stage: M0	follow-up time (months): 134	status: DEAD	disease free survival in months: 134	relapse (event=1; no event=0): 0	total RNA	Trizol extraction of total RNA was performed according to the manufacturer's instructions.	Biotin	Biotinylated cRNA were prepared according to the standard Affymetrix protocol from 6 ug total RNA (Expression Analysis Technical Manual, 2001, Affymetrix).	9606	20 ug of cDNA were hybridized for 16 hr at 45C on GeneChip Human Genome U133 plus 2.0 array.	GeneChips were scanned using the Affymetrix GeneArray scanner	LBA_020	The data was normalized by Robust Multi-Array average (RMA) algorithm (Genespring software; Agilent)	GPL570	Sophie,,Rousseaux	U1209	IAB	INSERM-UGA	Bd de la Chantourne	La Tronche	38706	France	ftp://ftp.ncbi.nlm.nih.gov/geo/samples/GSM748nnn/GSM748318/suppl/GSM748318.CEL.gz	54675
GSM748319	Public on May 24 2013	Jun 26 2011	Aug 06 2014	RNA	1	Lung Tumour	Homo sapiens	tissue: lung tumour	age at surgery: 71	gender: M	histology: BAS	pt stage: T2	pn stage: N1	pm stage: M0	follow-up time (months): 0	status: DEAD	disease free survival in months: 0	relapse (event=1; no event=0): 0	total RNA	Trizol extraction of total RNA was performed according to the manufacturer's instructions.	Biotin	Biotinylated cRNA were prepared according to the standard Affymetrix protocol from 6 ug total RNA (Expression Analysis Technical Manual, 2001, Affymetrix).	9606	20 ug of cDNA were hybridized for 16 hr at 45C on GeneChip Human Genome U133 plus 2.0 array.	GeneChips were scanned using the Affymetrix GeneArray scanner	LBA_021	The data was normalized by Robust Multi-Array average (RMA) algorithm (Genespring software; Agilent)	GPL570	Sophie,,Rousseaux	U1209	IAB	INSERM-UGA	Bd de la Chantourne	La Tronche	38706	France	ftp://ftp.ncbi.nlm.nih.gov/geo/samples/GSM748nnn/GSM748319/suppl/GSM748319.CEL.gz	54675
GSM748320	Public on May 24 2013	Jun 26 2011	Aug 06 2014	RNA	1	Lung Tumour	Homo sapiens	tissue: lung tumour	age at surgery: 55	gender: M	histology: BAS	pt stage: T1	pn stage: N1	pm stage: M0	follow-up time (months): 23	status: DEAD	disease free survival in months: 16	relapse (event=1; no event=0): 1	total RNA	Trizol extraction of total RNA was performed according to the manufacturer's instructions.	Biotin	Biotinylated cRNA were prepared according to the standard Affymetrix protocol from 6 ug total RNA (Expression Analysis Technical Manual, 2001, Affymetrix).	9606	20 ug of cDNA were hybridized for 16 hr at 45C on GeneChip Human Genome U133 plus 2.0 array.	GeneChips were scanned using the Affymetrix GeneArray scanner	LBA_022	The data was normalized by Robust Multi-Array average (RMA) algorithm (Genespring software; Agilent)	GPL570	Sophie,,Rousseaux	U1209	IAB	INSERM-UGA	Bd de la Chantourne	La Tronche	38706	France	ftp://ftp.ncbi.nlm.nih.gov/geo/samples/GSM748nnn/GSM748320/suppl/GSM748320.CEL.gz	54675
GSM748321	Public on May 24 2013	Jun 26 2011	Aug 06 2014	RNA	1	Lung Tumour	Homo sapiens	tissue: lung tumour	age at surgery: 50	gender: M	histology: BAS	pt stage: T4	pn stage: N1	pm stage: M0	follow-up time (months): 34	status: DEAD	disease free survival in months: 34	relapse (event=1; no event=0): 0	total RNA	Trizol extraction of total RNA was performed according to the manufacturer's instructions.	Biotin	Biotinylated cRNA were prepared according to the standard Affymetrix protocol from 6 ug total RNA (Expression Analysis Technical Manual, 2001, Affymetrix).	9606	20 ug of cDNA were hybridized for 16 hr at 45C on GeneChip Human Genome U133 plus 2.0 array.	GeneChips were scanned using the Affymetrix GeneArray scanner	LBA_023	The data was normalized by Robust Multi-Array average (RMA) algorithm (Genespring software; Agilent)	GPL570	Sophie,,Rousseaux	U1209	IAB	INSERM-UGA	Bd de la Chantourne	La Tronche	38706	France	ftp://ftp.ncbi.nlm.nih.gov/geo/samples/GSM748nnn/GSM748321/suppl/GSM748321.CEL.gz	54675
GSM748323	Public on May 24 2013	Jun 26 2011	Aug 06 2014	RNA	1	Lung Tumour	Homo sapiens	tissue: lung tumour	age at surgery: 50	gender: M	histology: BAS	pt stage: T3	pn stage: N1	pm stage: M0	follow-up time (months): 5	status: DEAD	disease free survival in months: 5	relapse (event=1; no event=0): 0	total RNA	Trizol extraction of total RNA was performed according to the manufacturer's instructions.	Biotin	Biotinylated cRNA were prepared according to the standard Affymetrix protocol from 6 ug total RNA (Expression Analysis Technical Manual, 2001, Affymetrix).	9606	20 ug of cDNA were hybridized for 16 hr at 45C on GeneChip Human Genome U133 plus 2.0 array.	GeneChips were scanned using the Affymetrix GeneArray scanner	LBA_026	The data was normalized by Robust Multi-Array average (RMA) algorithm (Genespring software; Agilent)	GPL570	Sophie,,Rousseaux	U1209	IAB	INSERM-UGA	Bd de la Chantourne	La Tronche	38706	France	ftp://ftp.ncbi.nlm.nih.gov/geo/samples/GSM748nnn/GSM748323/suppl/GSM748323.CEL.gz	54675
GSM748324	Public on May 24 2013	Jun 26 2011	Aug 06 2014	RNA	1	Lung Tumour	Homo sapiens	tissue: lung tumour	age at surgery: 73	gender: M	histology: BAS	pt stage: T1	pn stage: N0	pm stage: M0	follow-up time (months): 52	status: DEAD	disease free survival in months: 52	relapse (event=1; no event=0): 0	total RNA	Trizol extraction of total RNA was performed according to the manufacturer's instructions.	Biotin	Biotinylated cRNA were prepared according to the standard Affymetrix protocol from 6 ug total RNA (Expression Analysis Technical Manual, 2001, Affymetrix).	9606	20 ug of cDNA were hybridized for 16 hr at 45C on GeneChip Human Genome U133 plus 2.0 array.	GeneChips were scanned using the Affymetrix GeneArray scanner	LBA_028	The data was normalized by Robust Multi-Array average (RMA) algorithm (Genespring software; Agilent)	GPL570	Sophie,,Rousseaux	U1209	IAB	INSERM-UGA	Bd de la Chantourne	La Tronche	38706	France	ftp://ftp.ncbi.nlm.nih.gov/geo/samples/GSM748nnn/GSM748324/suppl/GSM748324.CEL.gz	54675
GSM748325	Public on May 24 2013	Jun 26 2011	Aug 06 2014	RNA	1	Lung Tumour	Homo sapiens	tissue: lung tumour	age at surgery: 66	gender: M	histology: BAS	pt stage: T2	pn stage: N0	pm stage: M0	follow-up time (months): 17	status: DEAD	disease free survival in months: 8	relapse (event=1; no event=0): 1	total RNA	Trizol extraction of total RNA was performed according to the manufacturer's instructions.	Biotin	Biotinylated cRNA were prepared according to the standard Affymetrix protocol from 6 ug total RNA (Expression Analysis Technical Manual, 2001, Affymetrix).	9606	20 ug of cDNA were hybridized for 16 hr at 45C on GeneChip Human Genome U133 plus 2.0 array.	GeneChips were scanned using the Affymetrix GeneArray scanner	LBA_029	The data was normalized by Robust Multi-Array average (RMA) algorithm (Genespring software; Agilent)	GPL570	Sophie,,Rousseaux	U1209	IAB	INSERM-UGA	Bd de la Chantourne	La Tronche	38706	France	ftp://ftp.ncbi.nlm.nih.gov/geo/samples/GSM748nnn/GSM748325/suppl/GSM748325.CEL.gz	54675
GSM748326	Public on May 24 2013	Jun 26 2011	Aug 06 2014	RNA	1	Lung Tumour	Homo sapiens	tissue: lung tumour	age at surgery: 79	gender: M	histology: BAS	pt stage: T1	pn stage: N0	pm stage: M0	follow-up time (months): 11	status: DEAD	disease free survival in months: 11	relapse (event=1; no event=0): 0	total RNA	Trizol extraction of total RNA was performed according to the manufacturer's instructions.	Biotin	Biotinylated cRNA were prepared according to the standard Affymetrix protocol from 6 ug total RNA (Expression Analysis Technical Manual, 2001, Affymetrix).	9606	20 ug of cDNA were hybridized for 16 hr at 45C on GeneChip Human Genome U133 plus 2.0 array.	GeneChips were scanned using the Affymetrix GeneArray scanner	LBA_030	The data was normalized by Robust Multi-Array average (RMA) algorithm (Genespring software; Agilent)	GPL570	Sophie,,Rousseaux	U1209	IAB	INSERM-UGA	Bd de la Chantourne	La Tronche	38706	France	ftp://ftp.ncbi.nlm.nih.gov/geo/samples/GSM748nnn/GSM748326/suppl/GSM748326.CEL.gz	54675
GSM748327	Public on May 24 2013	Jun 26 2011	Aug 06 2014	RNA	1	Lung Tumour	Homo sapiens	tissue: lung tumour	age at surgery: 53	gender: F	histology: BAS	pt stage: T2	pn stage: N1	pm stage: M0	follow-up time (months): 34	status: DEAD	disease free survival in months: 28	relapse (event=1; no event=0): 1	total RNA	Trizol extraction of total RNA was performed according to the manufacturer's instructions.	Biotin	Biotinylated cRNA were prepared according to the standard Affymetrix protocol from 6 ug total RNA (Expression Analysis Technical Manual, 2001, Affymetrix).	9606	20 ug of cDNA were hybridized for 16 hr at 45C on GeneChip Human Genome U133 plus 2.0 array.	GeneChips were scanned using the Affymetrix GeneArray scanner	LBA_031	The data was normalized by Robust Multi-Array average (RMA) algorithm (Genespring software; Agilent)	GPL570	Sophie,,Rousseaux	U1209	IAB	INSERM-UGA	Bd de la Chantourne	La Tronche	38706	France	ftp://ftp.ncbi.nlm.nih.gov/geo/samples/GSM748nnn/GSM748327/suppl/GSM748327.CEL.gz	54675
GSM748328	Public on May 24 2013	Jun 26 2011	Aug 06 2014	RNA	1	Lung Tumour	Homo sapiens	tissue: lung tumour	age at surgery: 58	gender: M	histology: BAS	pt stage: T2	pn stage: N0	pm stage: M0	follow-up time (months): 3	status: DEAD	disease free survival in months: 3	relapse (event=1; no event=0): 0	total RNA	Trizol extraction of total RNA was performed according to the manufacturer's instructions.	Biotin	Biotinylated cRNA were prepared according to the standard Affymetrix protocol from 6 ug total RNA (Expression Analysis Technical Manual, 2001, Affymetrix).	9606	20 ug of cDNA were hybridized for 16 hr at 45C on GeneChip Human Genome U133 plus 2.0 array.	GeneChips were scanned using the Affymetrix GeneArray scanner	LBA_032	The data was normalized by Robust Multi-Array average (RMA) algorithm (Genespring software; Agilent)	GPL570	Sophie,,Rousseaux	U1209	IAB	INSERM-UGA	Bd de la Chantourne	La Tronche	38706	France	ftp://ftp.ncbi.nlm.nih.gov/geo/samples/GSM748nnn/GSM748328/suppl/GSM748328.CEL.gz	54675
GSM748329	Public on May 24 2013	Jun 26 2011	Aug 06 2014	RNA	1	Lung Tumour	Homo sapiens	tissue: lung tumour	age at surgery: 70	gender: M	histology: BAS	pt stage: T2	pn stage: N1	pm stage: M0	follow-up time (months): 2	status: DEAD	disease free survival in months: 2	relapse (event=1; no event=0): 0	total RNA	Trizol extraction of total RNA was performed according to the manufacturer's instructions.	Biotin	Biotinylated cRNA were prepared according to the standard Affymetrix protocol from 6 ug total RNA (Expression Analysis Technical Manual, 2001, Affymetrix).	9606	20 ug of cDNA were hybridized for 16 hr at 45C on GeneChip Human Genome U133 plus 2.0 array.	GeneChips were scanned using the Affymetrix GeneArray scanner	LBA_034	The data was normalized by Robust Multi-Array average (RMA) algorithm (Genespring software; Agilent)	GPL570	Sophie,,Rousseaux	U1209	IAB	INSERM-UGA	Bd de la Chantourne	La Tronche	38706	France	ftp://ftp.ncbi.nlm.nih.gov/geo/samples/GSM748nnn/GSM748329/suppl/GSM748329.CEL.gz	54675
GSM748330	Public on May 24 2013	Jun 26 2011	Aug 06 2014	RNA	1	Lung Tumour	Homo sapiens	tissue: lung tumour	age at surgery: 64	gender: M	histology: BAS	pt stage: T4	pn stage: N2	pm stage: M0	follow-up time (months): 8	status: DEAD	disease free survival in months: 8	relapse (event=1; no event=0): 0	total RNA	Trizol extraction of total RNA was performed according to the manufacturer's instructions.	Biotin	Biotinylated cRNA were prepared according to the standard Affymetrix protocol from 6 ug total RNA (Expression Analysis Technical Manual, 2001, Affymetrix).	9606	20 ug of cDNA were hybridized for 16 hr at 45C on GeneChip Human Genome U133 plus 2.0 array.	GeneChips were scanned using the Affymetrix GeneArray scanner	LBA_036	The data was normalized by Robust Multi-Array average (RMA) algorithm (Genespring software; Agilent)	GPL570	Sophie,,Rousseaux	U1209	IAB	INSERM-UGA	Bd de la Chantourne	La Tronche	38706	France	ftp://ftp.ncbi.nlm.nih.gov/geo/samples/GSM748nnn/GSM748330/suppl/GSM748330.CEL.gz	54675
GSM748331	Public on May 24 2013	Jun 26 2011	Aug 06 2014	RNA	1	Lung Tumour	Homo sapiens	tissue: lung tumour	age at surgery: 82	gender: M	histology: BAS	pt stage: T1	pn stage: N0	pm stage: M0	follow-up time (months): 0	status: DEAD	disease free survival in months: 0	relapse (event=1; no event=0): 0	total RNA	Trizol extraction of total RNA was performed according to the manufacturer's instructions.	Biotin	Biotinylated cRNA were prepared according to the standard Affymetrix protocol from 6 ug total RNA (Expression Analysis Technical Manual, 2001, Affymetrix).	9606	20 ug of cDNA were hybridized for 16 hr at 45C on GeneChip Human Genome U133 plus 2.0 array.	GeneChips were scanned using the Affymetrix GeneArray scanner	LBA_037	The data was normalized by Robust Multi-Array average (RMA) algorithm (Genespring software; Agilent)	GPL570	Sophie,,Rousseaux	U1209	IAB	INSERM-UGA	Bd de la Chantourne	La Tronche	38706	France	ftp://ftp.ncbi.nlm.nih.gov/geo/samples/GSM748nnn/GSM748331/suppl/GSM748331.CEL.gz	54675
GSM748332	Public on May 24 2013	Jun 26 2011	Aug 06 2014	RNA	1	Lung Tumour	Homo sapiens	tissue: lung tumour	age at surgery: 77	gender: M	histology: BAS	pt stage: T2	pn stage: N2	pm stage: M0	follow-up time (months): 27	status: DEAD	disease free survival in months: 27	relapse (event=1; no event=0): 0	total RNA	Trizol extraction of total RNA was performed according to the manufacturer's instructions.	Biotin	Biotinylated cRNA were prepared according to the standard Affymetrix protocol from 6 ug total RNA (Expression Analysis Technical Manual, 2001, Affymetrix).	9606	20 ug of cDNA were hybridized for 16 hr at 45C on GeneChip Human Genome U133 plus 2.0 array.	GeneChips were scanned using the Affymetrix GeneArray scanner	LBA_038	The data was normalized by Robust Multi-Array average (RMA) algorithm (Genespring software; Agilent)	GPL570	Sophie,,Rousseaux	U1209	IAB	INSERM-UGA	Bd de la Chantourne	La Tronche	38706	France	ftp://ftp.ncbi.nlm.nih.gov/geo/samples/GSM748nnn/GSM748332/suppl/GSM748332.CEL.gz	54675
GSM748333	Public on May 24 2013	Jun 26 2011	Aug 06 2014	RNA	1	Lung Tumour	Homo sapiens	tissue: lung tumour	age at surgery: 61	gender: M	histology: BAS	pt stage: T3	pn stage: N1	pm stage: M0	follow-up time (months): 45	status: DEAD	disease free survival in months: 41	relapse (event=1; no event=0): 1	total RNA	Trizol extraction of total RNA was performed according to the manufacturer's instructions.	Biotin	Biotinylated cRNA were prepared according to the standard Affymetrix protocol from 6 ug total RNA (Expression Analysis Technical Manual, 2001, Affymetrix).	9606	20 ug of cDNA were hybridized for 16 hr at 45C on GeneChip Human Genome U133 plus 2.0 array.	GeneChips were scanned using the Affymetrix GeneArray scanner	LBA_039	The data was normalized by Robust Multi-Array average (RMA) algorithm (Genespring software; Agilent)	GPL570	Sophie,,Rousseaux	U1209	IAB	INSERM-UGA	Bd de la Chantourne	La Tronche	38706	France	ftp://ftp.ncbi.nlm.nih.gov/geo/samples/GSM748nnn/GSM748333/suppl/GSM748333.CEL.gz	54675
GSM748334	Public on May 24 2013	Jun 26 2011	Aug 06 2014	RNA	1	Lung Tumour	Homo sapiens	tissue: lung tumour	age at surgery: 70	gender: M	histology: BAS	pt stage: T1	pn stage: N1	pm stage: M0	follow-up time (months): 100	status: DEAD	disease free survival in months: 93	relapse (event=1; no event=0): 1	total RNA	Trizol extraction of total RNA was performed according to the manufacturer's instructions.	Biotin	Biotinylated cRNA were prepared according to the standard Affymetrix protocol from 6 ug total RNA (Expression Analysis Technical Manual, 2001, Affymetrix).	9606	20 ug of cDNA were hybridized for 16 hr at 45C on GeneChip Human Genome U133 plus 2.0 array.	GeneChips were scanned using the Affymetrix GeneArray scanner	LBA_041	The data was normalized by Robust Multi-Array average (RMA) algorithm (Genespring software; Agilent)	GPL570	Sophie,,Rousseaux	U1209	IAB	INSERM-UGA	Bd de la Chantourne	La Tronche	38706	France	ftp://ftp.ncbi.nlm.nih.gov/geo/samples/GSM748nnn/GSM748334/suppl/GSM748334.CEL.gz	54675
GSM748335	Public on May 24 2013	Jun 26 2011	Aug 06 2014	RNA	1	Lung Tumour	Homo sapiens	tissue: lung tumour	age at surgery: 71	gender: M	histology: BAS	pt stage: T2	pn stage: N0	pm stage: M0	follow-up time (months): 88	status: DEAD	disease free survival in months: 88	relapse (event=1; no event=0): 0	total RNA	Trizol extraction of total RNA was performed according to the manufacturer's instructions.	Biotin	Biotinylated cRNA were prepared according to the standard Affymetrix protocol from 6 ug total RNA (Expression Analysis Technical Manual, 2001, Affymetrix).	9606	20 ug of cDNA were hybridized for 16 hr at 45C on GeneChip Human Genome U133 plus 2.0 array.	GeneChips were scanned using the Affymetrix GeneArray scanner	LBA_042	The data was normalized by Robust Multi-Array average (RMA) algorithm (Genespring software; Agilent)	GPL570	Sophie,,Rousseaux	U1209	IAB	INSERM-UGA	Bd de la Chantourne	La Tronche	38706	France	ftp://ftp.ncbi.nlm.nih.gov/geo/samples/GSM748nnn/GSM748335/suppl/GSM748335.CEL.gz	54675
GSM748336	Public on May 24 2013	Jun 26 2011	Aug 06 2014	RNA	1	Lung Tumour	Homo sapiens	tissue: lung tumour	age at surgery: 67	gender: F	histology: LCNE	pt stage: T3	pn stage: N2	pm stage: M0	follow-up time (months): 7	status: DEAD	disease free survival in months: 5	relapse (event=1; no event=0): 1	total RNA	Trizol extraction of total RNA was performed according to the manufacturer's instructions.	Biotin	Biotinylated cRNA were prepared according to the standard Affymetrix protocol from 6 ug total RNA (Expression Analysis Technical Manual, 2001, Affymetrix).	9606	20 ug of cDNA were hybridized for 16 hr at 45C on GeneChip Human Genome U133 plus 2.0 array.	GeneChips were scanned using the Affymetrix GeneArray scanner	LBA_044	The data was normalized by Robust Multi-Array average (RMA) algorithm (Genespring software; Agilent)	GPL570	Sophie,,Rousseaux	U1209	IAB	INSERM-UGA	Bd de la Chantourne	La Tronche	38706	France	ftp://ftp.ncbi.nlm.nih.gov/geo/samples/GSM748nnn/GSM748336/suppl/GSM748336.CEL.gz	54675
GSM748337	Public on May 24 2013	Jun 26 2011	Aug 06 2014	RNA	1	Lung Tumour	Homo sapiens	tissue: lung tumour	age at surgery: 74	gender: M	histology: LCNE	pt stage: T2	pn stage: N2	pm stage: M1	follow-up time (months): 3	status: DEAD	disease free survival in months: 2	relapse (event=1; no event=0): 1	total RNA	Trizol extraction of total RNA was performed according to the manufacturer's instructions.	Biotin	Biotinylated cRNA were prepared according to the standard Affymetrix protocol from 6 ug total RNA (Expression Analysis Technical Manual, 2001, Affymetrix).	9606	20 ug of cDNA were hybridized for 16 hr at 45C on GeneChip Human Genome U133 plus 2.0 array.	GeneChips were scanned using the Affymetrix GeneArray scanner	LBA_046	The data was normalized by Robust Multi-Array average (RMA) algorithm (Genespring software; Agilent)	GPL570	Sophie,,Rousseaux	U1209	IAB	INSERM-UGA	Bd de la Chantourne	La Tronche	38706	France	ftp://ftp.ncbi.nlm.nih.gov/geo/samples/GSM748nnn/GSM748337/suppl/GSM748337.CEL.gz	54675
GSM748338	Public on May 24 2013	Jun 26 2011	Aug 06 2014	RNA	1	Lung Tumour	Homo sapiens	tissue: lung tumour	age at surgery: 61	gender: M	histology: LCNE	pt stage: T2	pn stage: N0	pm stage: M0	follow-up time (months): 1	status: DEAD	disease free survival in months: 1	relapse (event=1; no event=0): 0	total RNA	Trizol extraction of total RNA was performed according to the manufacturer's instructions.	Biotin	Biotinylated cRNA were prepared according to the standard Affymetrix protocol from 6 ug total RNA (Expression Analysis Technical Manual, 2001, Affymetrix).	9606	20 ug of cDNA were hybridized for 16 hr at 45C on GeneChip Human Genome U133 plus 2.0 array.	GeneChips were scanned using the Affymetrix GeneArray scanner	LBA_047	The data was normalized by Robust Multi-Array average (RMA) algorithm (Genespring software; Agilent)	GPL570	Sophie,,Rousseaux	U1209	IAB	INSERM-UGA	Bd de la Chantourne	La Tronche	38706	France	ftp://ftp.ncbi.nlm.nih.gov/geo/samples/GSM748nnn/GSM748338/suppl/GSM748338.CEL.gz	54675
GSM748339	Public on May 24 2013	Jun 26 2011	Aug 06 2014	RNA	1	Lung Tumour	Homo sapiens	tissue: lung tumour	age at surgery: 47	gender: M	histology: LCNE	pt stage: T4	pn stage: N2	pm stage: M0	follow-up time (months): 4	status: DEAD	disease free survival in months: 2	relapse (event=1; no event=0): 1	total RNA	Trizol extraction of total RNA was performed according to the manufacturer's instructions.	Biotin	Biotinylated cRNA were prepared according to the standard Affymetrix protocol from 6 ug total RNA (Expression Analysis Technical Manual, 2001, Affymetrix).	9606	20 ug of cDNA were hybridized for 16 hr at 45C on GeneChip Human Genome U133 plus 2.0 array.	GeneChips were scanned using the Affymetrix GeneArray scanner	LBA_051	The data was normalized by Robust Multi-Array average (RMA) algorithm (Genespring software; Agilent)	GPL570	Sophie,,Rousseaux	U1209	IAB	INSERM-UGA	Bd de la Chantourne	La Tronche	38706	France	ftp://ftp.ncbi.nlm.nih.gov/geo/samples/GSM748nnn/GSM748339/suppl/GSM748339.CEL.gz	54675
GSM748341	Public on May 24 2013	Jun 26 2011	Aug 06 2014	RNA	1	Lung Tumour	Homo sapiens	tissue: lung tumour	age at surgery: 46	gender: M	histology: LCNE	pt stage: T1	pn stage: N2	pm stage: M0	follow-up time (months): 206	status: ALIVE	disease free survival in months: 206	relapse (event=1; no event=0): 0	total RNA	Trizol extraction of total RNA was performed according to the manufacturer's instructions.	Biotin	Biotinylated cRNA were prepared according to the standard Affymetrix protocol from 6 ug total RNA (Expression Analysis Technical Manual, 2001, Affymetrix).	9606	20 ug of cDNA were hybridized for 16 hr at 45C on GeneChip Human Genome U133 plus 2.0 array.	GeneChips were scanned using the Affymetrix GeneArray scanner	LBA_053	The data was normalized by Robust Multi-Array average (RMA) algorithm (Genespring software; Agilent)	GPL570	Sophie,,Rousseaux	U1209	IAB	INSERM-UGA	Bd de la Chantourne	La Tronche	38706	France	ftp://ftp.ncbi.nlm.nih.gov/geo/samples/GSM748nnn/GSM748341/suppl/GSM748341.CEL.gz	54675
GSM748342	Public on May 24 2013	Jun 26 2011	Aug 06 2014	RNA	1	Lung Tumour	Homo sapiens	tissue: lung tumour	age at surgery: 63	gender: M	histology: LCNE	pt stage: T2	pn stage: N0	pm stage: M0	follow-up time (months): 104	status: DEAD	disease free survival in months: 104	relapse (event=1; no event=0): 0	total RNA	Trizol extraction of total RNA was performed according to the manufacturer's instructions.	Biotin	Biotinylated cRNA were prepared according to the standard Affymetrix protocol from 6 ug total RNA (Expression Analysis Technical Manual, 2001, Affymetrix).	9606	20 ug of cDNA were hybridized for 16 hr at 45C on GeneChip Human Genome U133 plus 2.0 array.	GeneChips were scanned using the Affymetrix GeneArray scanner	LBA_054	The data was normalized by Robust Multi-Array average (RMA) algorithm (Genespring software; Agilent)	GPL570	Sophie,,Rousseaux	U1209	IAB	INSERM-UGA	Bd de la Chantourne	La Tronche	38706	France	ftp://ftp.ncbi.nlm.nih.gov/geo/samples/GSM748nnn/GSM748342/suppl/GSM748342.CEL.gz	54675
GSM748343	Public on May 24 2013	Jun 26 2011	Aug 06 2014	RNA	1	Lung Tumour	Homo sapiens	tissue: lung tumour	age at surgery: 69	gender: M	histology: LCNE	pt stage: T4	pn stage: N3	pm stage: M0	follow-up time (months): 7	status: DEAD	disease free survival in months: 4	relapse (event=1; no event=0): 1	total RNA	Trizol extraction of total RNA was performed according to the manufacturer's instructions.	Biotin	Biotinylated cRNA were prepared according to the standard Affymetrix protocol from 6 ug total RNA (Expression Analysis Technical Manual, 2001, Affymetrix).	9606	20 ug of cDNA were hybridized for 16 hr at 45C on GeneChip Human Genome U133 plus 2.0 array.	GeneChips were scanned using the Affymetrix GeneArray scanner	LBA_055	The data was normalized by Robust Multi-Array average (RMA) algorithm (Genespring software; Agilent)	GPL570	Sophie,,Rousseaux	U1209	IAB	INSERM-UGA	Bd de la Chantourne	La Tronche	38706	France	ftp://ftp.ncbi.nlm.nih.gov/geo/samples/GSM748nnn/GSM748343/suppl/GSM748343.CEL.gz	54675
GSM748344	Public on May 24 2013	Jun 26 2011	Aug 06 2014	RNA	1	Lung Tumour	Homo sapiens	tissue: lung tumour	age at surgery: 54	gender: M	histology: LCNE	pt stage: T4	pn stage: N2	pm stage: M0	follow-up time (months): 140	status: DEAD	disease free survival in months: 79	relapse (event=1; no event=0): 1	total RNA	Trizol extraction of total RNA was performed according to the manufacturer's instructions.	Biotin	Biotinylated cRNA were prepared according to the standard Affymetrix protocol from 6 ug total RNA (Expression Analysis Technical Manual, 2001, Affymetrix).	9606	20 ug of cDNA were hybridized for 16 hr at 45C on GeneChip Human Genome U133 plus 2.0 array.	GeneChips were scanned using the Affymetrix GeneArray scanner	LBA_056	The data was normalized by Robust Multi-Array average (RMA) algorithm (Genespring software; Agilent)	GPL570	Sophie,,Rousseaux	U1209	IAB	INSERM-UGA	Bd de la Chantourne	La Tronche	38706	France	ftp://ftp.ncbi.nlm.nih.gov/geo/samples/GSM748nnn/GSM748344/suppl/GSM748344.CEL.gz	54675
GSM748345	Public on May 24 2013	Jun 26 2011	Aug 06 2014	RNA	1	Lung Tumour	Homo sapiens	tissue: lung tumour	age at surgery: 45	gender: M	histology: LCNE	pt stage: T4	pn stage: N2	pm stage: M0	follow-up time (months): 9	status: DEAD	disease free survival in months: 9	relapse (event=1; no event=0): 0	total RNA	Trizol extraction of total RNA was performed according to the manufacturer's instructions.	Biotin	Biotinylated cRNA were prepared according to the standard Affymetrix protocol from 6 ug total RNA (Expression Analysis Technical Manual, 2001, Affymetrix).	9606	20 ug of cDNA were hybridized for 16 hr at 45C on GeneChip Human Genome U133 plus 2.0 array.	GeneChips were scanned using the Affymetrix GeneArray scanner	LBA_058	The data was normalized by Robust Multi-Array average (RMA) algorithm (Genespring software; Agilent)	GPL570	Sophie,,Rousseaux	U1209	IAB	INSERM-UGA	Bd de la Chantourne	La Tronche	38706	France	ftp://ftp.ncbi.nlm.nih.gov/geo/samples/GSM748nnn/GSM748345/suppl/GSM748345.CEL.gz	54675
GSM748346	Public on May 24 2013	Jun 26 2011	Aug 06 2014	RNA	1	Lung Tumour	Homo sapiens	tissue: lung tumour	age at surgery: 58	gender: M	histology: LCNE	pt stage: T2	pn stage: N0	pm stage: M0	follow-up time (months): 23	status: DEAD	disease free survival in months: 15	relapse (event=1; no event=0): 1	total RNA	Trizol extraction of total RNA was performed according to the manufacturer's instructions.	Biotin	Biotinylated cRNA were prepared according to the standard Affymetrix protocol from 6 ug total RNA (Expression Analysis Technical Manual, 2001, Affymetrix).	9606	20 ug of cDNA were hybridized for 16 hr at 45C on GeneChip Human Genome U133 plus 2.0 array.	GeneChips were scanned using the Affymetrix GeneArray scanner	LBA_059	The data was normalized by Robust Multi-Array average (RMA) algorithm (Genespring software; Agilent)	GPL570	Sophie,,Rousseaux	U1209	IAB	INSERM-UGA	Bd de la Chantourne	La Tronche	38706	France	ftp://ftp.ncbi.nlm.nih.gov/geo/samples/GSM748nnn/GSM748346/suppl/GSM748346.CEL.gz	54675
GSM748347	Public on May 24 2013	Jun 26 2011	Aug 06 2014	RNA	1	Lung Tumour	Homo sapiens	tissue: lung tumour	age at surgery: 55	gender: M	histology: LCNE	pt stage: T3	pn stage: N3	pm stage: M0	follow-up time (months): 11	status: DEAD	disease free survival in months: 8	relapse (event=1; no event=0): 1	total RNA	Trizol extraction of total RNA was performed according to the manufacturer's instructions.	Biotin	Biotinylated cRNA were prepared according to the standard Affymetrix protocol from 6 ug total RNA (Expression Analysis Technical Manual, 2001, Affymetrix).	9606	20 ug of cDNA were hybridized for 16 hr at 45C on GeneChip Human Genome U133 plus 2.0 array.	GeneChips were scanned using the Affymetrix GeneArray scanner	LBA_060	The data was normalized by Robust Multi-Array average (RMA) algorithm (Genespring software; Agilent)	GPL570	Sophie,,Rousseaux	U1209	IAB	INSERM-UGA	Bd de la Chantourne	La Tronche	38706	France	ftp://ftp.ncbi.nlm.nih.gov/geo/samples/GSM748nnn/GSM748347/suppl/GSM748347.CEL.gz	54675
GSM748348	Public on May 24 2013	Jun 26 2011	Aug 06 2014	RNA	1	Lung Tumour	Homo sapiens	tissue: lung tumour	age at surgery: 54	gender: M	histology: LCNE	pt stage: T3	pn stage: N3	pm stage: M0	follow-up time (months): 11	status: DEAD	disease free survival in months: 10	relapse (event=1; no event=0): 1	total RNA	Trizol extraction of total RNA was performed according to the manufacturer's instructions.	Biotin	Biotinylated cRNA were prepared according to the standard Affymetrix protocol from 6 ug total RNA (Expression Analysis Technical Manual, 2001, Affymetrix).	9606	20 ug of cDNA were hybridized for 16 hr at 45C on GeneChip Human Genome U133 plus 2.0 array.	GeneChips were scanned using the Affymetrix GeneArray scanner	LBA_063	The data was normalized by Robust Multi-Array average (RMA) algorithm (Genespring software; Agilent)	GPL570	Sophie,,Rousseaux	U1209	IAB	INSERM-UGA	Bd de la Chantourne	La Tronche	38706	France	ftp://ftp.ncbi.nlm.nih.gov/geo/samples/GSM748nnn/GSM748348/suppl/GSM748348.CEL.gz	54675
GSM748349	Public on May 24 2013	Jun 26 2011	Aug 06 2014	RNA	1	Lung Tumour	Homo sapiens	tissue: lung tumour	age at surgery: 72	gender: M	histology: LCNE	pt stage: T2	pn stage: N0	pm stage: M0	follow-up time (months): 174	status: DEAD	disease free survival in months: 6	relapse (event=1; no event=0): 1	total RNA	Trizol extraction of total RNA was performed according to the manufacturer's instructions.	Biotin	Biotinylated cRNA were prepared according to the standard Affymetrix protocol from 6 ug total RNA (Expression Analysis Technical Manual, 2001, Affymetrix).	9606	20 ug of cDNA were hybridized for 16 hr at 45C on GeneChip Human Genome U133 plus 2.0 array.	GeneChips were scanned using the Affymetrix GeneArray scanner	LBA_064	The data was normalized by Robust Multi-Array average (RMA) algorithm (Genespring software; Agilent)	GPL570	Sophie,,Rousseaux	U1209	IAB	INSERM-UGA	Bd de la Chantourne	La Tronche	38706	France	ftp://ftp.ncbi.nlm.nih.gov/geo/samples/GSM748nnn/GSM748349/suppl/GSM748349.CEL.gz	54675
GSM748350	Public on May 24 2013	Jun 26 2011	Aug 06 2014	RNA	1	Lung Tumour	Homo sapiens	tissue: lung tumour	age at surgery: 74	gender: M	histology: LCNE	pt stage: T2	pn stage: N1	pm stage: M0	follow-up time (months): 8	status: DEAD	disease free survival in months: 5	relapse (event=1; no event=0): 1	total RNA	Trizol extraction of total RNA was performed according to the manufacturer's instructions.	Biotin	Biotinylated cRNA were prepared according to the standard Affymetrix protocol from 6 ug total RNA (Expression Analysis Technical Manual, 2001, Affymetrix).	9606	20 ug of cDNA were hybridized for 16 hr at 45C on GeneChip Human Genome U133 plus 2.0 array.	GeneChips were scanned using the Affymetrix GeneArray scanner	LBA_065	The data was normalized by Robust Multi-Array average (RMA) algorithm (Genespring software; Agilent)	GPL570	Sophie,,Rousseaux	U1209	IAB	INSERM-UGA	Bd de la Chantourne	La Tronche	38706	France	ftp://ftp.ncbi.nlm.nih.gov/geo/samples/GSM748nnn/GSM748350/suppl/GSM748350.CEL.gz	54675
GSM748351	Public on May 24 2013	Jun 26 2011	Aug 06 2014	RNA	1	Lung Tumour	Homo sapiens	tissue: lung tumour	age at surgery: 59	gender: F	histology: LCNE	pt stage: T3	pn stage: N1	pm stage: M0	follow-up time (months): 105	status: DEAD	disease free survival in months: 63	relapse (event=1; no event=0): 1	total RNA	Trizol extraction of total RNA was performed according to the manufacturer's instructions.	Biotin	Biotinylated cRNA were prepared according to the standard Affymetrix protocol from 6 ug total RNA (Expression Analysis Technical Manual, 2001, Affymetrix).	9606	20 ug of cDNA were hybridized for 16 hr at 45C on GeneChip Human Genome U133 plus 2.0 array.	GeneChips were scanned using the Affymetrix GeneArray scanner	LBA_066	The data was normalized by Robust Multi-Array average (RMA) algorithm (Genespring software; Agilent)	GPL570	Sophie,,Rousseaux	U1209	IAB	INSERM-UGA	Bd de la Chantourne	La Tronche	38706	France	ftp://ftp.ncbi.nlm.nih.gov/geo/samples/GSM748nnn/GSM748351/suppl/GSM748351.CEL.gz	54675
GSM748352	Public on May 24 2013	Jun 26 2011	Aug 06 2014	RNA	1	Lung Tumour	Homo sapiens	tissue: lung tumour	age at surgery: 39	gender: M	histology: LCNE	pt stage: T4	pn stage: N2	pm stage: M0	follow-up time (months): 29	status: DEAD	disease free survival in months: 9	relapse (event=1; no event=0): 1	total RNA	Trizol extraction of total RNA was performed according to the manufacturer's instructions.	Biotin	Biotinylated cRNA were prepared according to the standard Affymetrix protocol from 6 ug total RNA (Expression Analysis Technical Manual, 2001, Affymetrix).	9606	20 ug of cDNA were hybridized for 16 hr at 45C on GeneChip Human Genome U133 plus 2.0 array.	GeneChips were scanned using the Affymetrix GeneArray scanner	LBA_067	The data was normalized by Robust Multi-Array average (RMA) algorithm (Genespring software; Agilent)	GPL570	Sophie,,Rousseaux	U1209	IAB	INSERM-UGA	Bd de la Chantourne	La Tronche	38706	France	ftp://ftp.ncbi.nlm.nih.gov/geo/samples/GSM748nnn/GSM748352/suppl/GSM748352.CEL.gz	54675
GSM748353	Public on May 24 2013	Jun 26 2011	Aug 06 2014	RNA	1	Lung Tumour	Homo sapiens	tissue: lung tumour	age at surgery: 65	gender: M	histology: LCNE	pt stage: T4	pn stage: N2	pm stage: M0	follow-up time (months): 118	status: DEAD	disease free survival in months: 20	relapse (event=1; no event=0): 1	total RNA	Trizol extraction of total RNA was performed according to the manufacturer's instructions.	Biotin	Biotinylated cRNA were prepared according to the standard Affymetrix protocol from 6 ug total RNA (Expression Analysis Technical Manual, 2001, Affymetrix).	9606	20 ug of cDNA were hybridized for 16 hr at 45C on GeneChip Human Genome U133 plus 2.0 array.	GeneChips were scanned using the Affymetrix GeneArray scanner	LBA_069	The data was normalized by Robust Multi-Array average (RMA) algorithm (Genespring software; Agilent)	GPL570	Sophie,,Rousseaux	U1209	IAB	INSERM-UGA	Bd de la Chantourne	La Tronche	38706	France	ftp://ftp.ncbi.nlm.nih.gov/geo/samples/GSM748nnn/GSM748353/suppl/GSM748353.CEL.gz	54675
GSM748354	Public on May 24 2013	Jun 26 2011	Aug 06 2014	RNA	1	Lung Tumour	Homo sapiens	tissue: lung tumour	age at surgery: 62	gender: M	histology: LCNE	pt stage: T4	pn stage: N1	pm stage: M0	follow-up time (months): 7	status: DEAD	disease free survival in months: 7	relapse (event=1; no event=0): 0	total RNA	Trizol extraction of total RNA was performed according to the manufacturer's instructions.	Biotin	Biotinylated cRNA were prepared according to the standard Affymetrix protocol from 6 ug total RNA (Expression Analysis Technical Manual, 2001, Affymetrix).	9606	20 ug of cDNA were hybridized for 16 hr at 45C on GeneChip Human Genome U133 plus 2.0 array.	GeneChips were scanned using the Affymetrix GeneArray scanner	LBA_070	The data was normalized by Robust Multi-Array average (RMA) algorithm (Genespring software; Agilent)	GPL570	Sophie,,Rousseaux	U1209	IAB	INSERM-UGA	Bd de la Chantourne	La Tronche	38706	France	ftp://ftp.ncbi.nlm.nih.gov/geo/samples/GSM748nnn/GSM748354/suppl/GSM748354.CEL.gz	54675
GSM748355	Public on May 24 2013	Jun 26 2011	Aug 06 2014	RNA	1	Lung Tumour	Homo sapiens	tissue: lung tumour	age at surgery: 77	gender: M	histology: LCNE	pt stage: T2	pn stage: N0	pm stage: M0	follow-up time (months): 81	status: DEAD	disease free survival in months: 81	relapse (event=1; no event=0): 0	total RNA	Trizol extraction of total RNA was performed according to the manufacturer's instructions.	Biotin	Biotinylated cRNA were prepared according to the standard Affymetrix protocol from 6 ug total RNA (Expression Analysis Technical Manual, 2001, Affymetrix).	9606	20 ug of cDNA were hybridized for 16 hr at 45C on GeneChip Human Genome U133 plus 2.0 array.	GeneChips were scanned using the Affymetrix GeneArray scanner	LBA_071	The data was normalized by Robust Multi-Array average (RMA) algorithm (Genespring software; Agilent)	GPL570	Sophie,,Rousseaux	U1209	IAB	INSERM-UGA	Bd de la Chantourne	La Tronche	38706	France	ftp://ftp.ncbi.nlm.nih.gov/geo/samples/GSM748nnn/GSM748355/suppl/GSM748355.CEL.gz	54675
GSM748356	Public on May 24 2013	Jun 26 2011	Aug 06 2014	RNA	1	Lung Tumour	Homo sapiens	tissue: lung tumour	age at surgery: 53	gender: M	histology: LCNE	pt stage: T2	pn stage: N0	pm stage: M0	follow-up time (months): 18	status: DEAD	disease free survival in months: na	relapse (event=1; no event=0): na	total RNA	Trizol extraction of total RNA was performed according to the manufacturer's instructions.	Biotin	Biotinylated cRNA were prepared according to the standard Affymetrix protocol from 6 ug total RNA (Expression Analysis Technical Manual, 2001, Affymetrix).	9606	20 ug of cDNA were hybridized for 16 hr at 45C on GeneChip Human Genome U133 plus 2.0 array.	GeneChips were scanned using the Affymetrix GeneArray scanner	LBA_072	The data was normalized by Robust Multi-Array average (RMA) algorithm (Genespring software; Agilent)	GPL570	Sophie,,Rousseaux	U1209	IAB	INSERM-UGA	Bd de la Chantourne	La Tronche	38706	France	ftp://ftp.ncbi.nlm.nih.gov/geo/samples/GSM748nnn/GSM748356/suppl/GSM748356.CEL.gz	54675
GSM748357	Public on May 24 2013	Jun 26 2011	Aug 06 2014	RNA	1	Lung Tumour	Homo sapiens	tissue: lung tumour	age at surgery: 52	gender: M	histology: LCNE	pt stage: T1	pn stage: N0	pm stage: M0	follow-up time (months): 6	status: DEAD	disease free survival in months: 2	relapse (event=1; no event=0): 1	total RNA	Trizol extraction of total RNA was performed according to the manufacturer's instructions.	Biotin	Biotinylated cRNA were prepared according to the standard Affymetrix protocol from 6 ug total RNA (Expression Analysis Technical Manual, 2001, Affymetrix).	9606	20 ug of cDNA were hybridized for 16 hr at 45C on GeneChip Human Genome U133 plus 2.0 array.	GeneChips were scanned using the Affymetrix GeneArray scanner	LBA_077	The data was normalized by Robust Multi-Array average (RMA) algorithm (Genespring software; Agilent)	GPL570	Sophie,,Rousseaux	U1209	IAB	INSERM-UGA	Bd de la Chantourne	La Tronche	38706	France	ftp://ftp.ncbi.nlm.nih.gov/geo/samples/GSM748nnn/GSM748357/suppl/GSM748357.CEL.gz	54675
GSM748358	Public on May 24 2013	Jun 26 2011	Aug 06 2014	RNA	1	Lung Tumour	Homo sapiens	tissue: lung tumour	age at surgery: 66	gender: F	histology: LCNE	pt stage: T2	pn stage: N2	pm stage: M0	follow-up time (months): 118	status: DEAD	disease free survival in months: 103	relapse (event=1; no event=0): 1	total RNA	Trizol extraction of total RNA was performed according to the manufacturer's instructions.	Biotin	Biotinylated cRNA were prepared according to the standard Affymetrix protocol from 6 ug total RNA (Expression Analysis Technical Manual, 2001, Affymetrix).	9606	20 ug of cDNA were hybridized for 16 hr at 45C on GeneChip Human Genome U133 plus 2.0 array.	GeneChips were scanned using the Affymetrix GeneArray scanner	LBA_085	The data was normalized by Robust Multi-Array average (RMA) algorithm (Genespring software; Agilent)	GPL570	Sophie,,Rousseaux	U1209	IAB	INSERM-UGA	Bd de la Chantourne	La Tronche	38706	France	ftp://ftp.ncbi.nlm.nih.gov/geo/samples/GSM748nnn/GSM748358/suppl/GSM748358.CEL.gz	54675
GSM748359	Public on May 24 2013	Jun 26 2011	Aug 06 2014	RNA	1	Lung Tumour	Homo sapiens	tissue: lung tumour	age at surgery: 71	gender: M	histology: LCNE	pt stage: T3	pn stage: N2	pm stage: M0	follow-up time (months): 6	status: DEAD	disease free survival in months: 6	relapse (event=1; no event=0): 0	total RNA	Trizol extraction of total RNA was performed according to the manufacturer's instructions.	Biotin	Biotinylated cRNA were prepared according to the standard Affymetrix protocol from 6 ug total RNA (Expression Analysis Technical Manual, 2001, Affymetrix).	9606	20 ug of cDNA were hybridized for 16 hr at 45C on GeneChip Human Genome U133 plus 2.0 array.	GeneChips were scanned using the Affymetrix GeneArray scanner	LBA_086	The data was normalized by Robust Multi-Array average (RMA) algorithm (Genespring software; Agilent)	GPL570	Sophie,,Rousseaux	U1209	IAB	INSERM-UGA	Bd de la Chantourne	La Tronche	38706	France	ftp://ftp.ncbi.nlm.nih.gov/geo/samples/GSM748nnn/GSM748359/suppl/GSM748359.CEL.gz	54675
GSM748360	Public on May 24 2013	Jun 26 2011	Aug 06 2014	RNA	1	Lung Tumour	Homo sapiens	tissue: lung tumour	age at surgery: 49	gender: M	histology: LCNE	pt stage: T2	pn stage: N1	pm stage: M0	follow-up time (months): 111	status: ALIVE	disease free survival in months: 111	relapse (event=1; no event=0): 0	total RNA	Trizol extraction of total RNA was performed according to the manufacturer's instructions.	Biotin	Biotinylated cRNA were prepared according to the standard Affymetrix protocol from 6 ug total RNA (Expression Analysis Technical Manual, 2001, Affymetrix).	9606	20 ug of cDNA were hybridized for 16 hr at 45C on GeneChip Human Genome U133 plus 2.0 array.	GeneChips were scanned using the Affymetrix GeneArray scanner	LBA_088	The data was normalized by Robust Multi-Array average (RMA) algorithm (Genespring software; Agilent)	GPL570	Sophie,,Rousseaux	U1209	IAB	INSERM-UGA	Bd de la Chantourne	La Tronche	38706	France	ftp://ftp.ncbi.nlm.nih.gov/geo/samples/GSM748nnn/GSM748360/suppl/GSM748360.CEL.gz	54675
GSM748361	Public on May 24 2013	Jun 26 2011	Aug 06 2014	RNA	1	Lung Tumour	Homo sapiens	tissue: lung tumour	age at surgery: 77	gender: M	histology: LCNE	pt stage: T1	pn stage: N0	pm stage: M0	follow-up time (months): 19	status: DEAD	disease free survival in months: 7	relapse (event=1; no event=0): 1	total RNA	Trizol extraction of total RNA was performed according to the manufacturer's instructions.	Biotin	Biotinylated cRNA were prepared according to the standard Affymetrix protocol from 6 ug total RNA (Expression Analysis Technical Manual, 2001, Affymetrix).	9606	20 ug of cDNA were hybridized for 16 hr at 45C on GeneChip Human Genome U133 plus 2.0 array.	GeneChips were scanned using the Affymetrix GeneArray scanner	LBA_090	The data was normalized by Robust Multi-Array average (RMA) algorithm (Genespring software; Agilent)	GPL570	Sophie,,Rousseaux	U1209	IAB	INSERM-UGA	Bd de la Chantourne	La Tronche	38706	France	ftp://ftp.ncbi.nlm.nih.gov/geo/samples/GSM748nnn/GSM748361/suppl/GSM748361.CEL.gz	54675
GSM748362	Public on May 24 2013	Jun 26 2011	Aug 06 2014	RNA	1	Lung Tumour	Homo sapiens	tissue: lung tumour	age at surgery: 67	gender: F	histology: LCNE	pt stage: T3	pn stage: N0	pm stage: M0	follow-up time (months): 116	status: ALIVE	disease free survival in months: 41	relapse (event=1; no event=0): 1	total RNA	Trizol extraction of total RNA was performed according to the manufacturer's instructions.	Biotin	Biotinylated cRNA were prepared according to the standard Affymetrix protocol from 6 ug total RNA (Expression Analysis Technical Manual, 2001, Affymetrix).	9606	20 ug of cDNA were hybridized for 16 hr at 45C on GeneChip Human Genome U133 plus 2.0 array.	GeneChips were scanned using the Affymetrix GeneArray scanner	LBA_091	The data was normalized by Robust Multi-Array average (RMA) algorithm (Genespring software; Agilent)	GPL570	Sophie,,Rousseaux	U1209	IAB	INSERM-UGA	Bd de la Chantourne	La Tronche	38706	France	ftp://ftp.ncbi.nlm.nih.gov/geo/samples/GSM748nnn/GSM748362/suppl/GSM748362.CEL.gz	54675
GSM748363	Public on May 24 2013	Jun 26 2011	Aug 06 2014	RNA	1	Lung Tumour	Homo sapiens	tissue: lung tumour	age at surgery: 56	gender: M	histology: LCNE	pt stage: T2	pn stage: N1	pm stage: M0	follow-up time (months): 8	status: DEAD	disease free survival in months: 8	relapse (event=1; no event=0): 0	total RNA	Trizol extraction of total RNA was performed according to the manufacturer's instructions.	Biotin	Biotinylated cRNA were prepared according to the standard Affymetrix protocol from 6 ug total RNA (Expression Analysis Technical Manual, 2001, Affymetrix).	9606	20 ug of cDNA were hybridized for 16 hr at 45C on GeneChip Human Genome U133 plus 2.0 array.	GeneChips were scanned using the Affymetrix GeneArray scanner	LBA_092	The data was normalized by Robust Multi-Array average (RMA) algorithm (Genespring software; Agilent)	GPL570	Sophie,,Rousseaux	U1209	IAB	INSERM-UGA	Bd de la Chantourne	La Tronche	38706	France	ftp://ftp.ncbi.nlm.nih.gov/geo/samples/GSM748nnn/GSM748363/suppl/GSM748363.CEL.gz	54675
GSM748364	Public on May 24 2013	Jun 26 2011	Aug 06 2014	RNA	1	Lung Tumour	Homo sapiens	tissue: lung tumour	age at surgery: 51	gender: M	histology: LCNE	pt stage: T3	pn stage: N0	pm stage: M0	follow-up time (months): 20	status: DEAD	disease free survival in months: 10	relapse (event=1; no event=0): 1	total RNA	Trizol extraction of total RNA was performed according to the manufacturer's instructions.	Biotin	Biotinylated cRNA were prepared according to the standard Affymetrix protocol from 6 ug total RNA (Expression Analysis Technical Manual, 2001, Affymetrix).	9606	20 ug of cDNA were hybridized for 16 hr at 45C on GeneChip Human Genome U133 plus 2.0 array.	GeneChips were scanned using the Affymetrix GeneArray scanner	LBA_096	The data was normalized by Robust Multi-Array average (RMA) algorithm (Genespring software; Agilent)	GPL570	Sophie,,Rousseaux	U1209	IAB	INSERM-UGA	Bd de la Chantourne	La Tronche	38706	France	ftp://ftp.ncbi.nlm.nih.gov/geo/samples/GSM748nnn/GSM748364/suppl/GSM748364.CEL.gz	54675
GSM748365	Public on May 24 2013	Jun 26 2011	Aug 06 2014	RNA	1	Lung Tumour	Homo sapiens	tissue: lung tumour	age at surgery: 60	gender: M	histology: LCNE	pt stage: T1	pn stage: N2	pm stage: M0	follow-up time (months): 6	status: DEAD	disease free survival in months: 4	relapse (event=1; no event=0): 1	total RNA	Trizol extraction of total RNA was performed according to the manufacturer's instructions.	Biotin	Biotinylated cRNA were prepared according to the standard Affymetrix protocol from 6 ug total RNA (Expression Analysis Technical Manual, 2001, Affymetrix).	9606	20 ug of cDNA were hybridized for 16 hr at 45C on GeneChip Human Genome U133 plus 2.0 array.	GeneChips were scanned using the Affymetrix GeneArray scanner	LBA_098	The data was normalized by Robust Multi-Array average (RMA) algorithm (Genespring software; Agilent)	GPL570	Sophie,,Rousseaux	U1209	IAB	INSERM-UGA	Bd de la Chantourne	La Tronche	38706	France	ftp://ftp.ncbi.nlm.nih.gov/geo/samples/GSM748nnn/GSM748365/suppl/GSM748365.CEL.gz	54675
GSM748366	Public on May 24 2013	Jun 26 2011	Aug 06 2014	RNA	1	Lung Tumour	Homo sapiens	tissue: lung tumour	age at surgery: 66	gender: M	histology: LCNE	pt stage: T1	pn stage: N0	pm stage: M0	follow-up time (months): 2	status: DEAD	disease free survival in months: 1	relapse (event=1; no event=0): 1	total RNA	Trizol extraction of total RNA was performed according to the manufacturer's instructions.	Biotin	Biotinylated cRNA were prepared according to the standard Affymetrix protocol from 6 ug total RNA (Expression Analysis Technical Manual, 2001, Affymetrix).	9606	20 ug of cDNA were hybridized for 16 hr at 45C on GeneChip Human Genome U133 plus 2.0 array.	GeneChips were scanned using the Affymetrix GeneArray scanner	LBA_100	The data was normalized by Robust Multi-Array average (RMA) algorithm (Genespring software; Agilent)	GPL570	Sophie,,Rousseaux	U1209	IAB	INSERM-UGA	Bd de la Chantourne	La Tronche	38706	France	ftp://ftp.ncbi.nlm.nih.gov/geo/samples/GSM748nnn/GSM748366/suppl/GSM748366.CEL.gz	54675
GSM1465989	Public on Aug 07 2014	Aug 05 2014	Aug 07 2014	RNA	1	Lung Tumour	Homo sapiens	tissue: Lung Tumour	age at surgery: 60	gender: F	histology: ADC	pt stage: T1	pn stage: N0	pm stage: M0	follow-up time (months): 221	status: ALIVE	disease free survival in months: 221	relapse (event=1; no event=0): 0	total RNA	Trizol extraction of total RNA was performed according to the manufacturer's instructions.	Biotin	Biotinylated cRNA were prepared according to the standard Affymetrix protocol from 6 ug total RNA (Expression Analysis Technical Manual, 2001, Affymetrix).	9606	20 ug of cDNA were hybridized for 16 hr at 45C on GeneChip Human Genome U133 plus 2.0 array.	GeneChips were scanned using the Affymetrix GeneArray scanner	EBA_014	The data was normalized by Robust Multi-Array average (RMA) algorithm (Genespring software; Agilente)	GPL570	Sophie,,Rousseaux	U1209	IAB	INSERM-UGA	Bd de la Chantourne	La Tronche	38706	France	ftp://ftp.ncbi.nlm.nih.gov/geo/samples/GSM1465nnn/GSM1465989/suppl/GSM1465989_EBA_014_U133_2.CEL.gz	54675
GSM1465990	Public on Aug 07 2014	Aug 05 2014	Aug 07 2014	RNA	1	Lung Tumour	Homo sapiens	tissue: Lung Tumour	age at surgery: 52	gender: M	histology: LCNE	pt stage: T3	pn stage: N2	pm stage: M0	follow-up time (months): 11	status: DEAD	disease free survival in months: na	relapse (event=1; no event=0): na	total RNA	Trizol extraction of total RNA was performed according to the manufacturer's instructions.	Biotin	Biotinylated cRNA were prepared according to the standard Affymetrix protocol from 6 ug total RNA (Expression Analysis Technical Manual, 2001, Affymetrix).	9606	20 ug of cDNA were hybridized for 16 hr at 45C on GeneChip Human Genome U133 plus 2.0 array.	GeneChips were scanned using the Affymetrix GeneArray scanner	EBA_074b	The data was normalized by Robust Multi-Array average (RMA) algorithm (Genespring software; Agilente)	GPL570	Sophie,,Rousseaux	U1209	IAB	INSERM-UGA	Bd de la Chantourne	La Tronche	38706	France	ftp://ftp.ncbi.nlm.nih.gov/geo/samples/GSM1465nnn/GSM1465990/suppl/GSM1465990_EBA_074b_U133_2.CEL.gz	54675
GSM1465991	Public on Aug 07 2014	Aug 05 2014	Aug 07 2014	RNA	1	Lung Tumour	Homo sapiens	tissue: Lung Tumour	age at surgery: 66	gender: M	histology: LCNE	pt stage: T2	pn stage: N0	pm stage: M0	follow-up time (months): 57	status: DEAD	disease free survival in months: 57	relapse (event=1; no event=0): 0	total RNA	Trizol extraction of total RNA was performed according to the manufacturer's instructions.	Biotin	Biotinylated cRNA were prepared according to the standard Affymetrix protocol from 6 ug total RNA (Expression Analysis Technical Manual, 2001, Affymetrix).	9606	20 ug of cDNA were hybridized for 16 hr at 45C on GeneChip Human Genome U133 plus 2.0 array.	GeneChips were scanned using the Affymetrix GeneArray scanner	EBA_086	The data was normalized by Robust Multi-Array average (RMA) algorithm (Genespring software; Agilente)	GPL570	Sophie,,Rousseaux	U1209	IAB	INSERM-UGA	Bd de la Chantourne	La Tronche	38706	France	ftp://ftp.ncbi.nlm.nih.gov/geo/samples/GSM1465nnn/GSM1465991/suppl/GSM1465991_EBA_086_U133_2.CEL.gz	54675
GSM1465992	Public on Aug 07 2014	Aug 05 2014	Aug 07 2014	RNA	1	Lung Tumour	Homo sapiens	tissue: Lung Tumour	age at surgery: 70	gender: F	histology: CARCI	pt stage: T4	pn stage: N3	pm stage: M0	follow-up time (months): 43	status: DEAD	disease free survival in months: 43	relapse (event=1; no event=0): 1	total RNA	Trizol extraction of total RNA was performed according to the manufacturer's instructions.	Biotin	Biotinylated cRNA were prepared according to the standard Affymetrix protocol from 6 ug total RNA (Expression Analysis Technical Manual, 2001, Affymetrix).	9606	20 ug of cDNA were hybridized for 16 hr at 45C on GeneChip Human Genome U133 plus 2.0 array.	GeneChips were scanned using the Affymetrix GeneArray scanner	EBA_111b	The data was normalized by Robust Multi-Array average (RMA) algorithm (Genespring software; Agilente)	GPL570	Sophie,,Rousseaux	U1209	IAB	INSERM-UGA	Bd de la Chantourne	La Tronche	38706	France	ftp://ftp.ncbi.nlm.nih.gov/geo/samples/GSM1465nnn/GSM1465992/suppl/GSM1465992_EBA_111b_U133_2.CEL.gz	54675
GSM1465993	Public on Aug 07 2014	Aug 05 2014	Aug 07 2014	RNA	1	Lung Tumour	Homo sapiens	tissue: Lung Tumour	age at surgery: 82	gender: M	histology: SQC	pt stage: T2	pn stage: N0	pm stage: M0	follow-up time (months): 95	status: DEAD	disease free survival in months: 14	relapse (event=1; no event=0): 1	total RNA	Trizol extraction of total RNA was performed according to the manufacturer's instructions.	Biotin	Biotinylated cRNA were prepared according to the standard Affymetrix protocol from 6 ug total RNA (Expression Analysis Technical Manual, 2001, Affymetrix).	9606	20 ug of cDNA were hybridized for 16 hr at 45C on GeneChip Human Genome U133 plus 2.0 array.	GeneChips were scanned using the Affymetrix GeneArray scanner	EBA_143b	The data was normalized by Robust Multi-Array average (RMA) algorithm (Genespring software; Agilente)	GPL570	Sophie,,Rousseaux	U1209	IAB	INSERM-UGA	Bd de la Chantourne	La Tronche	38706	France	ftp://ftp.ncbi.nlm.nih.gov/geo/samples/GSM1465nnn/GSM1465993/suppl/GSM1465993_EBA_143b_U133_2.CEL.gz	54675
GSM1465994	Public on Aug 07 2014	Aug 05 2014	Aug 07 2014	RNA	1	Lung Tumour	Homo sapiens	tissue: Lung Tumour	age at surgery: 63	gender: M	histology: SQC	pt stage: T2	pn stage: N1	pm stage: M0	follow-up time (months): 34	status: DEAD	disease free survival in months: 11	relapse (event=1; no event=0): 1	total RNA	Trizol extraction of total RNA was performed according to the manufacturer's instructions.	Biotin	Biotinylated cRNA were prepared according to the standard Affymetrix protocol from 6 ug total RNA (Expression Analysis Technical Manual, 2001, Affymetrix).	9606	20 ug of cDNA were hybridized for 16 hr at 45C on GeneChip Human Genome U133 plus 2.0 array.	GeneChips were scanned using the Affymetrix GeneArray scanner	EBA_151	The data was normalized by Robust Multi-Array average (RMA) algorithm (Genespring software; Agilente)	GPL570	Sophie,,Rousseaux	U1209	IAB	INSERM-UGA	Bd de la Chantourne	La Tronche	38706	France	ftp://ftp.ncbi.nlm.nih.gov/geo/samples/GSM1465nnn/GSM1465994/suppl/GSM1465994_EBA_151_U133_2.CEL.gz	54675
GSM1465995	Public on Aug 07 2014	Aug 05 2014	Aug 07 2014	RNA	1	Lung Tumour	Homo sapiens	tissue: Lung Tumour	age at surgery: 76	gender: M	histology: LCNE	pt stage: T2	pn stage: N1	pm stage: MX	follow-up time (months): 12	status: ALIVE	disease free survival in months: 12	relapse (event=1; no event=0): 0	total RNA	Trizol extraction of total RNA was performed according to the manufacturer's instructions.	Biotin	Biotinylated cRNA were prepared according to the standard Affymetrix protocol from 6 ug total RNA (Expression Analysis Technical Manual, 2001, Affymetrix).	9606	20 ug of cDNA were hybridized for 16 hr at 45C on GeneChip Human Genome U133 plus 2.0 array.	GeneChips were scanned using the Affymetrix GeneArray scanner	EBA_304	The data was normalized by Robust Multi-Array average (RMA) algorithm (Genespring software; Agilente)	GPL570	Sophie,,Rousseaux	U1209	IAB	INSERM-UGA	Bd de la Chantourne	La Tronche	38706	France	ftp://ftp.ncbi.nlm.nih.gov/geo/samples/GSM1465nnn/GSM1465995/suppl/GSM1465995_EBA_304_U133_2.CEL.gz	54675
GSM1465996	Public on Aug 07 2014	Aug 05 2014	Aug 07 2014	RNA	1	Lung Tumour	Homo sapiens	tissue: Lung Tumour	age at surgery: 75	gender: M	histology: LCNE	pt stage: T2	pn stage: N0	pm stage: MX	follow-up time (months): 33	status: DEAD	disease free survival in months: 33	relapse (event=1; no event=0): 0	total RNA	Trizol extraction of total RNA was performed according to the manufacturer's instructions.	Biotin	Biotinylated cRNA were prepared according to the standard Affymetrix protocol from 6 ug total RNA (Expression Analysis Technical Manual, 2001, Affymetrix).	9606	20 ug of cDNA were hybridized for 16 hr at 45C on GeneChip Human Genome U133 plus 2.0 array.	GeneChips were scanned using the Affymetrix GeneArray scanner	EBA_309	The data was normalized by Robust Multi-Array average (RMA) algorithm (Genespring software; Agilente)	GPL570	Sophie,,Rousseaux	U1209	IAB	INSERM-UGA	Bd de la Chantourne	La Tronche	38706	France	ftp://ftp.ncbi.nlm.nih.gov/geo/samples/GSM1465nnn/GSM1465996/suppl/GSM1465996_EBA_309_U133_2.CEL.gz	54675
GSM1465997	Public on Aug 07 2014	Aug 05 2014	Aug 07 2014	RNA	1	Lung Tumour	Homo sapiens	tissue: Lung Tumour	age at surgery: 65	gender: M	histology: LCNE	pt stage: T2	pn stage: N0	pm stage: MX	follow-up time (months): 24	status: ALIVE	disease free survival in months: 24	relapse (event=1; no event=0): 0	total RNA	Trizol extraction of total RNA was performed according to the manufacturer's instructions.	Biotin	Biotinylated cRNA were prepared according to the standard Affymetrix protocol from 6 ug total RNA (Expression Analysis Technical Manual, 2001, Affymetrix).	9606	20 ug of cDNA were hybridized for 16 hr at 45C on GeneChip Human Genome U133 plus 2.0 array.	GeneChips were scanned using the Affymetrix GeneArray scanner	EBA_313	The data was normalized by Robust Multi-Array average (RMA) algorithm (Genespring software; Agilente)	GPL570	Sophie,,Rousseaux	U1209	IAB	INSERM-UGA	Bd de la Chantourne	La Tronche	38706	France	ftp://ftp.ncbi.nlm.nih.gov/geo/samples/GSM1465nnn/GSM1465997/suppl/GSM1465997_EBA_313_U133_2.CEL.gz	54675
GSM1465998	Public on Aug 07 2014	Aug 05 2014	Aug 07 2014	RNA	1	Lung Tumour	Homo sapiens	tissue: Lung Tumour	age at surgery: 48	gender: M	histology: SQC	pt stage: T1	pn stage: N0	pm stage: M0	follow-up time (months): 200	status: ALIVE	disease free survival in months: 200	relapse (event=1; no event=0): 0	total RNA	Trizol extraction of total RNA was performed according to the manufacturer's instructions.	Biotin	Biotinylated cRNA were prepared according to the standard Affymetrix protocol from 6 ug total RNA (Expression Analysis Technical Manual, 2001, Affymetrix).	9606	20 ug of cDNA were hybridized for 16 hr at 45C on GeneChip Human Genome U133 plus 2.0 array.	GeneChips were scanned using the Affymetrix GeneArray scanner	EBA_36	The data was normalized by Robust Multi-Array average (RMA) algorithm (Genespring software; Agilente)	GPL570	Sophie,,Rousseaux	U1209	IAB	INSERM-UGA	Bd de la Chantourne	La Tronche	38706	France	ftp://ftp.ncbi.nlm.nih.gov/geo/samples/GSM1465nnn/GSM1465998/suppl/GSM1465998_EBA_36_U133_2.CEL.gz	54675
GSM1465999	Public on Aug 07 2014	Aug 05 2014	Aug 07 2014	RNA	1	Lung Tumour	Homo sapiens	tissue: Lung Tumour	age at surgery: 72	gender: M	histology: BAS	pt stage: T2	pn stage: N0	pm stage: M0	follow-up time (months): 80	status: DEAD	disease free survival in months: 73	relapse (event=1; no event=0): 1	total RNA	Trizol extraction of total RNA was performed according to the manufacturer's instructions.	Biotin	Biotinylated cRNA were prepared according to the standard Affymetrix protocol from 6 ug total RNA (Expression Analysis Technical Manual, 2001, Affymetrix).	9606	20 ug of cDNA were hybridized for 16 hr at 45C on GeneChip Human Genome U133 plus 2.0 array.	GeneChips were scanned using the Affymetrix GeneArray scanner	EBA_70	The data was normalized by Robust Multi-Array average (RMA) algorithm (Genespring software; Agilente)	GPL570	Sophie,,Rousseaux	U1209	IAB	INSERM-UGA	Bd de la Chantourne	La Tronche	38706	France	ftp://ftp.ncbi.nlm.nih.gov/geo/samples/GSM1465nnn/GSM1465999/suppl/GSM1465999_EBA_70_U133_2.CEL.gz	54675
