# Supplementary material for: Exploring the methylation status of CFTR and PKIA genes as potential biomarkers for lung adenocarcinoma
Source: Orphanet J Rare Dis. 2023 Aug 29;18:246. doi: 10.1186/s13023-023-02807-1 (PMC10466921; doi:10.1186/s13023-023-02807-1)
Supplement: Supplementary file 7 — Supplementary Material 7 [file 13023_2023_2807_MOESM7_ESM.txt]

geneNames	GSM748053	GSM748054	GSM748055	GSM748056	GSM748057	GSM748058	GSM748059	GSM748060	GSM748061	GSM748062	GSM748063	GSM748064	GSM748065	GSM748066	GSM748067	GSM748068	GSM748069	GSM748070	GSM748071	GSM748072	GSM748073	GSM748074	GSM748075	GSM748076	GSM748077	GSM748078	GSM748079	GSM748080	GSM748081	GSM748083	GSM748084	GSM748085	GSM748086	GSM748087	GSM748088	GSM748089	GSM748090	GSM748091	GSM748092	GSM748093	GSM748094	GSM748095	GSM748096	GSM748097	GSM748098	GSM748099	GSM748100	GSM748101	GSM748102
A1BG	6.3564844	6.264742	5.387503	6.0131903	5.907008	6.4136677	5.295559	5.461304	5.1813326	5.862173	5.6373444	6.312849	6.793999	6.322489	7.1393824	7.003293	6.3229084	5.854091	5.722676	5.6805897	5.7516036	5.806509	6.1295757	5.5115676	5.460955	5.573448	5.9779525	5.68882	6.147347	5.9597545	6.421649	6.113769	5.4856877	5.8030996	5.6396284	6.214485	6.304481	5.962073	6.0192146	6.0161457	5.295576	5.564365	6.2543387	5.1360226	5.6895313	5.3968263	6.231966	6.222009	6.5427036
A1BG-AS1	4.1596756	4.50351	4.2684345	4.4567432	4.8122435	4.3073664	4.135736	4.033533	4.170122	4.401143	4.278001	4.4540086	5.045933	4.4116755	5.2423673	4.751953	4.7758427	4.1866264	4.4942346	3.9014566	4.5584884	4.1509132	4.399797	4.0314293	4.23285	4.2259474	4.6950364	4.226192	4.229374	4.4196086	4.747792	4.560955	4.175602	4.6085677	4.4103274	4.6494293	4.491998	4.385509	4.415059	4.212763	4.257605	4.184538	4.4367924	4.158784	4.385186	4.4280148	4.654442	4.420059	4.787509
A1CF	3.7699157	3.63797555	3.9285663	3.76974735	4.0705396	3.8126092	3.73186665	3.73812805	3.8797846	3.8350212	3.6636465	3.77692335	3.8566933	3.8980279	3.84722335	3.889484	3.85700525	3.8011817	3.90846385	3.684192	3.8564195	3.81274035	3.8451705	3.87871815	4.3029746	3.73394475	3.667965	5.52812	4.5689838	7.7238205	3.78067565	4.0725777	3.9011461	3.86379435	3.910698	3.852797	3.9738202	3.6237718	3.8319655	3.74045095	3.8108028	3.70728005	3.86750925	3.76393895	3.6773962	3.9189693	4.052064	3.8609984	3.81739725
A2M	8.4361045	8.390676	8.3702595	8.59693575	8.193452	8.5294063	6.67901825	8.57869425	6.952037	6.8137932	7.22448085	8.24641635	7.7542955	7.74536385	7.1256818	8.22057965	8.286965	8.73585435	8.45500125	8.2336855	7.8920135	8.0339475	8.12769625	7.47608925	8.2724693	8.48265115	8.4815025	8.2989345	8.162492	8.3430782	7.78068325	8.407713	8.0896805	8.21252865	7.3206818	8.29532725	8.36886765	7.7462047	7.654606	7.87428565	7.97055125	7.4322847	7.52362825	6.7935205	7.0893915	8.7544595	7.799981	8.601823	8.084578
A2M-AS1	5.659007	4.7495284	4.5184145	5.112013	4.299673	5.187088	3.8874598	5.733086	3.732063	4.2296996	4.265806	4.447669	4.492893	4.5003915	4.238971	4.656238	5.199062	6.05642	4.948206	4.325127	4.332098	4.4155235	4.6711473	4.318493	4.6449876	5.2771025	4.839219	4.2048435	3.814395	5.1538987	5.0986834	4.466188	4.281451	5.4023848	4.7923326	4.7217703	4.984177	4.984952	4.453786	4.7606797	4.367866	3.9196694	4.5166817	4.4113197	4.558735	5.2109437	4.5064154	5.543276	4.6799216
A2ML1	3.58407855	3.5768155	3.6819677	4.34943865	4.38412145	3.64330765	5.0847085	3.5769933	5.983355	7.27903185	4.7468488	3.8884546	4.30405735	3.8811752	3.9065083	3.7632053	3.9357323	3.7823757	3.5844742	4.37899565	3.7769042	6.6016525	3.69026255	4.2258125	3.7391801	3.7522973	3.85231435	3.63044145	3.79548895	3.44075865	5.6942818	3.50911275	3.7239306	3.62824575	5.65804225	3.6970662	3.61424935	3.7108458	3.66964115	4.3947318	3.68782855	5.22777485	3.84968685	5.58979105	5.0988241	3.9318053	3.85562115	3.71608745	3.7345433
A2MP1	3.7035596	3.682918	3.7275949	4.060285	3.9687586	3.8184338	3.7382298	3.453076	3.871995	3.856228	3.775817	3.662084	3.72503	4.556332	3.523241	3.6204367	3.6364558	3.7756414	3.7475271	3.8444376	4.0666523	3.6418908	3.5783708	3.8587914	3.7384615	3.9147217	3.6485398	3.6453779	3.7951624	3.592567	3.8649347	3.78072	3.8638844	3.8277125	3.7899504	3.718069	3.939137	3.7418423	3.7265463	3.9723606	3.9512825	3.8102877	3.6811905	3.7157714	3.7158093	3.9854734	3.789115	4.061458	4.1843596
A4GALT	6.0848303	6.1094513	5.593982	6.4749846	6.5132184	5.580322	6.5714483	6.1270585	6.4752374	6.4841623	5.975792	5.7468905	5.797278	5.6506934	6.184516	5.9259133	5.601926	6.0055304	6.0339637	6.188753	6.25809	6.291245	5.7704554	6.145461	5.9369836	5.9771066	5.8672347	5.7907596	5.964627	6.199773	6.5291114	6.0260253	5.7252927	6.104659	6.450004	6.0247374	5.794191	6.2008214	6.023219	6.48747	5.598571	6.9502716	6.4619846	7.20837	6.9186854	6.2053075	5.733305	5.884441	6.5728617
A4GNT	4.016612	3.9621935	4.082603	4.111486	4.292104	3.9777324	3.9100435	3.7758324	4.0872498	4.1996794	3.969168	4.0758324	4.124898	3.890291	3.846998	3.9917767	4.0551863	4.379872	3.997325	4.0107384	4.2743206	4.109429	3.749496	3.8651285	3.8061008	3.817959	3.8433182	3.9496787	4.0617876	3.9507535	3.787784	4.0793877	4.02491	3.8966064	3.9894176	3.827537	3.865842	4.0116563	3.8490667	3.7531307	4.3906794	4.1024275	3.8354316	4.0945177	3.8761382	3.9571285	4.0518045	4.1030016	3.9637747
AA06	4.70524	4.3244133	4.232667	4.498298	5.24024	4.3341694	4.472	4.2862935	4.579819	4.227427	4.6518197	4.5892215	4.36116	4.5320272	4.7355123	4.5894203	4.6611695	4.534654	4.502121	4.861193	4.5382853	4.561378	4.32655	4.4294796	4.553929	4.570197	4.6664476	4.527693	4.4187903	4.5797753	4.578567	4.7675085	4.415313	4.1849236	4.3148775	4.533639	4.7841687	4.5741916	4.4448547	4.473316	4.620352	4.2495875	4.593609	4.034656	4.3279634	4.5301514	4.5450225	4.397805	4.6864867
AAAS	6.801227	6.9254265	6.8997426	7.231304	7.1478925	7.1141057	7.0862308	6.944484	7.140136	7.248595	7.3102126	7.01411	7.563141	7.1597314	7.4000216	7.2189355	6.929968	6.977725	7.082155	7.011942	7.0674486	7.1084723	7.167365	7.5090365	7.346392	6.9413686	7.1591563	7.2698236	7.303444	6.763747	7.432218	7.0498376	6.8144135	7.034274	7.4889135	7.2951436	6.9759707	7.0635962	7.3508015	6.850484	7.1928873	7.260602	7.7309318	7.068385	7.3395734	6.710854	7.355936	7.055918	7.2442875
AACS	7.1991568	7.560226	7.411866	7.957598	7.0933776	7.3618107	8.729218	7.392392	9.40913	8.745062	8.311516	8.223213	8.909988	8.09352	8.261803	8.185436	7.450113	7.046989	7.059839	7.3954816	8.093527	8.658809	7.5893006	8.498825	7.8320622	7.6566353	7.198107	7.712876	8.639475	7.045989	7.8497505	8.158242	7.1857214	7.4863186	7.730315	7.587015	8.2973175	7.9729176	9.196782	7.8966393	8.00673	8.139933	7.7604184	8.285778	8.342747	7.1835823	7.781768	7.6409245	7.9990454
AACSP1	3.1341288	2.978707	3.2441857	3.0280018	3.1301825	3.2467637	3.2154598	2.7935095	3.0279317	3.4000835	2.979382	3.2733042	3.017263	3.3225274	3.2845354	3.0678458	3.0657108	3.1565127	2.9581914	3.0354729	3.0028856	2.9538076	2.9488297	3.0517817	3.4401658	3.104964	2.8796077	2.8033416	3.2772174	3.0209062	3.0457165	3.18276	2.965785	3.1192129	3.1330066	3.9492831	2.9751651	3.019517	3.0484889	3.1205328	3.014312	3.1454206	2.9893067	3.0080776	3.0321033	3.0795436	3.1916926	3.001003	3.1611955
AADAC	10.05658	4.582511	4.748891	7.6091757	4.3800244	5.7403193	8.053588	6.7071953	4.06257	7.036117	6.7381735	5.3934693	6.5308967	3.7397296	5.9423122	6.3927693	6.101783	6.5441647	5.2314596	7.51229	3.8996766	5.882914	4.6892986	9.334457	5.193531	9.108574	5.9811788	4.340577	6.4258237	5.398613	3.9836557	4.3997335	5.047282	7.368126	7.9657326	5.7525444	6.1751766	5.382044	4.707574	5.6861725	3.6962872	6.5895557	5.057205	8.434586	5.4764237	6.661425	4.616717	5.1425138	5.9671435
AADACL2	2.9869792	3.2014065	3.1166654	3.452793	3.3599937	3.0277648	3.5379682	3.4155982	4.55227	8.6499	4.088605	3.033742	3.06931	3.1595411	4.7347746	3.06191	3.3652625	3.071602	2.9605067	4.8829436	3.0671942	3.14785	3.0565958	3.564553	3.0941103	3.4004147	3.0037768	3.0852175	2.9723015	3.096351	3.0103834	2.965035	3.15316	3.2143369	3.0106945	3.009096	3.1692908	3.5214844	3.226042	3.3214085	3.3965693	3.1539469	3.249897	6.357865	6.549611	3.0748765	3.580433	3.1964755	3.1435354
AADACP1	3.7574127	3.478853	3.1899734	4.3382254	3.2168133	3.5212584	7.4166126	4.1944065	3.4943469	6.8631577	3.8433762	3.2504277	3.9251032	3.2583714	4.512224	8.104519	4.109727	3.0789201	3.177432	5.7632694	3.428152	4.5663137	3.3943214	6.842662	3.8062193	3.9327335	3.3266854	3.3405778	5.5223856	3.443764	3.6703203	2.983778	3.0581498	3.5657785	5.1316767	3.1738923	3.3339906	3.7602992	3.2828345	3.8714356	3.3822827	6.87658	4.370015	6.5168457	5.157435	5.1804824	3.778506	3.32903	3.314559
AADAT	6.0331244	5.4758425	6.1157293	5.340252	4.9662786	5.895271	5.7324586	5.3711576	4.8334403	4.870736	5.2539444	6.546697	5.2106605	4.9020185	5.681635	4.7674813	5.1188254	5.601642	5.7203803	5.961202	4.6864347	4.4338446	5.383212	5.412394	5.2532287	5.6644	4.8605714	5.480228	5.8912153	5.079094	4.957909	5.579213	5.250336	5.291171	5.3408337	4.9204307	6.633379	6.7100616	6.672947	5.3871703	5.1507254	5.0938087	5.038901	5.405063	5.0719	5.34365	5.9706197	6.424989	4.509043
AAED1	7.116243	8.0437155	7.5716014	7.3190236	7.1758943	7.199543	7.156426	8.199472	7.4804935	6.995201	7.2949452	7.6429787	7.72505	9.247883	8.05117	8.079298	7.9121704	7.5217814	7.9861374	6.9294457	7.4836736	7.1524096	8.359692	7.161702	7.627697	7.156332	8.324084	7.6584773	7.467246	7.93683	8.298416	7.1735806	7.0962505	7.0866117	7.4310403	8.390487	7.108481	8.587717	8.133471	8.146965	7.822024	8.250214	8.15378	7.7574596	7.4190717	7.434043	8.907992	8.014544	7.5634522
AAGAB	5.93132536666667	6.23594033333333	5.80980083333333	6.05692533333333	6.10698293333333	5.8801369	6.0365137	5.86239816666667	6.46137616666667	5.9597101	6.04499836666667	5.87077	5.9428472	6.13184473333333	6.14308573333333	6.0479721	6.2397928	6.0616097	5.94871596666667	6.4440838	5.8171172	6.23487273333333	5.79608996666667	6.49304343333333	6.3627345	5.89889796666667	6.0649545	6.11245683333333	6.64122523333333	6.3053723	6.3034256	6.25215833333333	5.62656283333333	6.14583626666667	6.56214806666667	6.05154393333333	5.82552366666667	5.8828866	6.49698533333333	6.05190546666667	6.09820403333333	6.12844886666667	6.1423838	6.58769953333333	6.46183733333333	6.19624236666667	6.6754742	6.15464233333333	5.71358213333333
AAK1	5.45836937142857	5.37338818571429	5.31964551428571	5.53825845714286	5.55105642857143	5.46572907142857	5.23268075714286	5.2412938	5.47691257142857	5.45105508571429	5.33885885714286	5.05327337142857	5.21762154285714	5.43747431428571	5.55277708571429	5.27616797142857	5.35135772857143	5.44737974285714	5.34735994285714	5.22287024285714	5.2330968	5.32304498571429	5.13932014285714	5.3473938	5.12234037142857	5.31783402857143	5.13501221428572	5.2290951	5.24478001428572	5.27938464285714	5.33272978571429	5.3189942	5.12791011428571	5.39022134285714	5.49311372857143	5.23991398571429	5.340867	5.01768912857143	5.2052173	5.3284237	5.2708087	5.4331531	5.29988855714286	5.52131842857143	5.6207568	5.7761915	5.59043394285714	5.27540135714286	5.23920892857143
AAMDC	5.74998666666667	6.68878643333333	5.80695673333333	5.5415578	5.503689	5.5626201	6.0081661	6.35830266666667	5.53158016666667	5.17400286666667	5.64294866666667	5.77230353333333	5.41745266666667	6.000703	5.74316976666667	7.7879985	5.73902146666667	6.14044073333333	5.94291876666667	5.67618706666667	6.27166483333333	5.52748213333333	5.70265806666667	5.76846873333333	5.42371943333333	5.82147823333333	6.020668	5.77031863333333	4.88804633333333	5.8867633	5.63095896666667	5.69405966666667	5.4865566	5.25143843333333	5.12727076666667	5.88913896666667	5.5018149	6.21187933333333	6.3454852	5.5664537	6.11371976666667	5.30587826666667	5.48863953333333	5.40037606666667	6.03782563333333	5.70130926666667	5.92974553333333	6.1395807	5.26572826666667
AAMP	8.509306	8.50693	8.764187	8.6517105	8.500325	8.4660845	9.076004	8.418618	8.213774	8.761395	8.7939005	8.63364	8.873755	9.025847	9.000543	8.844692	8.991835	8.434114	8.7095175	9.077989	8.880824	8.844788	8.933346	8.653669	9.106553	8.465588	8.44102	8.6371765	9.211356	8.473392	8.762162	8.940675	8.71791	8.112934	8.319107	8.659476	9.057472	9.111494	9.161585	8.419117	8.646285	8.296793	8.874314	8.909916	8.644543	8.511603	8.783047	8.720209	9.260267
AANAT	3.409878	3.6751852	3.533863	3.6965444	3.9526954	3.6450922	3.6416857	3.5746233	3.4820633	3.4709187	3.878812	3.6848745	3.6384604	3.7693613	3.749854	3.7056117	3.618342	3.5712428	3.7456734	3.6182976	3.9079075	4.004982	3.6159112	3.449077	3.460816	3.6788306	3.7420514	3.5548418	3.6659505	3.523178	3.8835876	3.4322708	3.796772	3.7529247	3.553798	3.7448256	4.2067604	3.502546	3.409878	3.5312514	3.327415	3.5661438	3.608255	3.6276045	3.5793757	3.4618843	3.558727	3.4101374	3.7542577
AAR2	7.624234	8.027412	7.9596095	7.419132	7.27758	7.783899	8.279085	7.901241	8.05969	7.922731	7.8849263	7.789392	8.000818	7.5787444	7.8202147	8.050407	7.573112	7.5355425	7.6513515	7.188666	7.6909604	7.4371862	8.007935	7.4784904	7.6948657	7.920809	7.7579503	7.79751	7.523828	7.721878	7.8638034	7.562373	7.590819	7.644566	7.408776	7.6744685	7.7033587	7.919279	8.502635	7.8376737	7.6513095	7.2408032	7.821113	7.5143857	8.058041	7.736563	7.257145	7.5204415	7.827566
AARS	9.03067	8.40316	9.267025	9.487222	9.472376	8.914335	9.101948	8.624179	9.172609	8.899827	9.060773	8.536073	8.769416	9.439908	9.051013	8.9661665	9.154195	8.757947	8.707174	8.701336	8.653617	8.376162	8.566642	9.330265	8.442375	8.796845	9.173192	9.321923	9.061693	8.504971	8.7693405	9.119006	8.721261	8.317474	8.9836445	9.154514	8.94289	8.762991	8.967241	9.582578	8.794714	9.192092	9.4321	9.260095	8.962383	8.557673	8.7838955	8.727954	9.07661
AARS2	6.5913824	6.2794678	6.79406595	6.1499102	6.41032875	6.1821855	6.45388885	6.4009569	6.2006102	6.27945135	6.0107708	6.2043209	6.67065145	6.1633885	6.3347677	6.28947875	6.1591742	6.4857592	6.2883855	6.69379325	6.34724355	6.00587605	6.3254435	6.70538385	6.22658865	6.57456	6.458502	6.37672875	6.3846922	6.27505915	6.35088065	6.40649585	6.3739493	6.69798925	6.3191495	6.191042	5.95951795	6.22544935	6.83097615	6.51660155	6.41527935	6.1119471	6.5426892	6.4815465	6.340681	6.2346847	6.869813	6.40412585	6.3040268
AASDH	6.6087423	6.0840094	6.7545042	5.62934585	6.2433691	6.18051565	6.30425465	6.3161099	6.6915487	6.62406315	6.154898	6.3814279	5.5274307	6.624872	6.6262467	6.50323105	6.09815135	6.20674335	6.2606863	6.1113525	5.97104775	6.17590735	6.1486125	6.55846715	5.82701115	6.12988805	6.3044723	6.2452465	5.62054775	6.06456165	5.732081	5.8316885	6.150913	6.11768825	5.7877407	6.52386665	6.18922305	5.591054	6.009542	6.6737261	6.2182148	6.24751635	6.8312869	7.3400495	6.74823635	6.1856325	5.5987015	6.282742	5.9762697
AASDHPPT	6.81991833333333	6.9849685	7.04767443333333	6.64009923333333	6.30628776666667	6.779161	7.29468886666667	6.59379166666667	7.76355356666667	7.00352616666667	7.06397276666667	7.37875956666667	6.9031469	6.8552261	6.94177833333333	6.34204916666667	7.02608346666667	6.37509213333333	6.65032046666667	7.1689664	7.1083471	6.81384343333333	6.72084603333333	7.254633	6.90587163333333	6.51376126666667	7.025026	6.8758265	6.89010126666667	6.85898356666667	7.0846139	6.7791737	6.82453723333333	6.1431054	6.371534	6.84534483333333	7.1406311	6.87752326666667	7.24257426666667	6.89254066666667	7.20658866666667	6.65451993333333	7.18916416666667	6.77203023333333	6.89134943333333	6.53118646666667	6.5868538	6.62106376666667	6.70449233333333
AASS	5.01550055	4.25132965	5.2991465	5.06775665	5.25471765	4.8632164	6.017418	6.05433175	3.89600915	5.3643203	6.1456428	5.5874975	6.68773865	4.4466481	5.4723127	4.5306325	5.75509315	5.408207	4.8904152	5.361867	3.9913063	6.41350985	4.9377948	5.5874817	5.124433	4.5726755	5.51112085	4.3838145	4.42611625	4.90271065	5.03130865	5.1534135	4.6300398	5.956546	5.728548	4.90472025	5.05792285	5.20035265	5.47159985	5.98075365	5.093853	5.9785387	5.6139156	5.192928	6.07495	5.247934	4.33710455	5.83240035	4.77416775
AATF	7.739663	8.701288	8.784894	8.46503	7.965618	8.041387	9.047978	7.9061875	8.92299	8.512607	9.144218	8.537127	8.674366	9.436794	8.697537	9.103764	8.497034	7.9495354	8.026016	8.128204	8.153862	8.298226	8.629308	8.659367	8.315886	8.320614	8.334288	8.381591	8.255432	8.2250805	7.932498	8.320172	8.276289	8.16684	8.54118	8.660902	8.231768	8.94066	8.780777	8.543457	8.37969	8.760083	8.2217045	8.734613	8.886375	7.989628	8.001781	8.543821	8.259587
AATK	6.8569684	6.9536953	7.0434704	6.8102503	8.018334	7.02753	6.378459	7.0099516	6.9164915	7.03692	7.100092	7.0260043	7.228999	6.755988	6.872291	6.4796257	7.2322693	7.268917	7.248702	6.9864235	6.4561167	6.9230638	7.039864	6.9617357	7.0564914	7.267833	6.69899	6.926829	7.5195174	6.963069	7.2349787	7.928159	7.930398	7.385148	6.8206253	6.940609	7.5263424	7.3430586	6.5895386	7.141566	7.2259088	6.852775	6.991526	6.9192533	6.95401	7.5168176	7.0807934	6.864928	7.210565
AB488780	6.263692	5.564722	6.3844852	5.8897066	6.5443892	5.7254624	5.523905	6.0839386	6.395677	5.724265	6.1393156	5.982233	5.512814	6.1356435	5.7915235	5.743174	5.771754	6.0213666	5.880229	5.6446157	5.675961	5.688727	5.872981	5.7952824	6.1465993	6.185499	5.882113	6.1093574	5.863075	6.3166366	5.772972	6.3420715	6.2355947	5.668134	5.7122536	6.172741	5.8845363	6.892623	5.5169377	5.4330416	6.1150665	5.652817	5.9244576	5.118143	5.573123	6.198068	6.6777563	5.689368	5.7680984
ABAT	6.57640266666667	6.37253893333333	7.32157933333333	5.04462843333333	6.62862946666667	6.9268775	6.9938289	6.27811136666667	5.24663153333333	6.43264813333333	5.42730766666667	6.75624723333333	5.4413742	4.82558456666667	4.93542693333333	5.12155536666667	5.0388976	6.32044026666667	6.60935166666667	4.7763682	5.40193936666667	6.81104966666667	6.19185383333333	5.67072543333333	6.56176466666667	6.03934526666667	5.69886833333333	5.65491416666667	5.89877576666667	6.82502346666667	5.71850156666667	6.22839596666667	5.02055396666667	6.76568783333333	5.24479093333333	5.8709087	6.73869483333333	5.04689623333333	6.1714302	5.66706643333333	5.72491966666667	5.51959126666667	6.1612486	6.0939128	4.98078273333333	5.77303196666667	4.85852763333333	5.9433404	6.12984423333333
ABCA1	5.972046875	6.243416675	5.728447175	6.31471025	5.121943375	6.0727125	5.8545036	6.2173025	5.9210211	6.1341783	6.8174627	5.85777755	6.2606822	6.332371225	6.3062505	5.921997025	5.8912095	6.42075625	6.1896304	6.506023575	6.179684625	6.200819275	6.263087375	5.87368525	6.1305497	5.97432875	6.594744925	6.34551925	5.758555875	6.518935975	6.409048325	6.095226975	5.75565775	6.42442315	7.180602925	6.19371275	5.600428075	5.95644335	6.049178175	6.292406125	6.27878555	6.606665225	6.402695825	5.96981095	5.994434975	6.514691675	5.922721625	6.214316775	6.102843
ABCA11P	5.4960566	6.2538424	5.188621	4.8180285	5.5193734	5.4882183	5.9549584	6.046569	6.308677	5.909805	5.572648	5.6712327	5.1879168	6.3314686	5.684238	5.348666	4.956499	5.8403854	5.158969	5.3488817	4.501975	5.499923	6.3867073	6.3291044	5.818026	6.042131	5.3081937	4.987996	4.7565675	5.776382	5.4502163	5.0892243	5.3169193	5.632632	4.8414335	5.8260274	5.7824	5.0741205	5.4278584	4.9259963	5.1837554	4.5421305	5.2654305	4.7633142	4.380673	4.9241	5.4151506	6.0572257	5.223026
ABCA12	3.8089628	5.200783	4.228133	6.5647097	3.1135082	3.2908463	7.2520676	3.0084603	6.0497355	8.421134	5.792218	4.242566	3.9794576	2.8999784	5.2645426	8.90712	4.840453	3.0922275	4.577528	6.2165008	5.3821917	7.558301	3.639232	5.7845826	2.9570904	3.2134187	3.2999783	6.068645	6.0706835	3.6825168	4.6226044	4.555509	6.2679677	3.028853	6.5142975	3.0819852	3.6718104	7.3955665	2.8608408	5.148407	4.4462214	4.700477	4.484122	7.641178	6.4476	5.6847816	3.0229976	4.30448	2.8542774
ABCA13	4.38516096666667	2.96903076666667	3.05128026666667	4.6658914	2.69327296666667	3.54888273333333	6.7868978	3.49745756666667	3.5402236	3.6721134	5.83403133333333	3.10100063333333	5.17674763333333	2.94562276666667	4.72691646666667	5.967835	4.20674913333333	2.78783876666667	2.7766526	4.29425866666667	2.8594555	6.64664023333333	3.30263476666667	4.68545333333333	5.96532323333333	3.55783003333333	3.16516206666667	3.6483481	3.12656116666667	3.035993	4.1846002	3.01473283333333	3.84034613333333	2.9737788	7.91446466666667	2.89129716666667	4.87048546666667	6.3378512	2.8351295	3.99288816666667	3.0007876	6.5391746	4.42530343333333	4.6107899	6.56510323333333	4.30487616666667	4.90057686666667	3.15869586666667	2.7193479
ABCA17P	3.9634438	6.948776	4.9140587	3.579158	3.8397212	3.812619	3.4947116	4.0552664	3.7156432	7.69038	4.3782673	4.379348	4.046789	3.6868145	3.5775232	3.5544324	4.2629175	3.8656654	3.813378	3.4706614	4.1736608	3.702406	4.0507126	3.936614	5.1109056	3.7718046	4.6465163	3.5766482	3.4221406	4.0476007	3.5100563	4.206103	3.574514	4.1999435	3.8976228	3.3455775	4.0750976	3.824332	4.038228	3.8170917	4.149637	3.3104122	4.0148516	3.683998	3.3930407	4.079406	4.3926325	4.0911126	4.030223
ABCA2	4.9734192	5.0099621	5.06504343333333	5.07616866666667	5.45388926666667	4.95877766666667	5.07182983333333	4.9912969	5.32365513333333	5.19973963333333	5.10041083333333	5.3052845	5.20793613333333	5.4754658	4.9989331	5.55677523333333	4.9501276	5.02007573333333	5.16797	4.8376378	5.27787496666667	5.2857559	5.33174106666667	5.00696246666667	5.41805966666667	5.178093	5.12386353333333	5.15446203333333	5.33689766666667	5.3904913	4.95230533333333	5.1129559	5.30976456666667	5.1480352	4.9417229	5.3078857	5.12700156666667	5.1863537	4.93208443333333	5.12722776666667	5.18754843333333	4.77568956666667	5.30169103333333	5.1962262	5.0179329	4.99408833333333	5.05740873333333	4.84740376666667	5.38069933333333
ABCA3	8.893545	7.693543	8.654558	7.264898	8.402609	7.9303823	5.634754	9.700949	5.485534	5.7226806	6.5583315	9.397623	7.107895	7.0494614	5.300921	6.3145375	7.9407988	9.376921	8.381901	8.00802	6.1262355	6.665146	7.539938	6.965103	7.6453004	7.5576787	8.14002	7.2335396	7.280093	9.264193	6.1257515	7.6612954	8.020744	8.356224	6.0602965	7.3266187	8.0477295	6.545864	7.064884	7.0427327	8.052467	6.461848	6.5519204	5.9214087	5.403265	9.6532345	7.992233	7.93592	7.2005467
ABCA4	4.5264142	4.41874835	5.1341446	5.2127262	4.2870658	6.37904615	5.45170915	3.91472915	4.23855105	3.9814024	4.0721919	5.421394	4.6938784	4.13848105	4.5581651	5.18354975	4.26169565	4.1278583	4.23591585	4.10023245	4.23411595	4.077593	4.4170414	4.177719	4.3771151	3.93711175	5.2695785	4.31792165	4.4505736	4.15169655	3.70881885	4.9947727	4.93629675	6.01961765	3.8928212	4.1530247	5.6181103	5.3705748	3.97656595	3.85017265	4.675436	4.0812999	4.0583416	3.9653603	4.06136395	4.0799904	4.4929852	4.7694055	3.9592471
ABCA5	5.54314435	5.161676	5.1522121	5.816009	5.28396345	5.3314705	6.5010605	6.0262048	6.560251	5.36154145	7.38273975	5.1683025	5.428921	4.23178255	7.46700915	4.80722475	5.6211436	6.0086279	5.2389255	5.7425525	5.25344725	5.79678575	5.33753015	5.34184655	6.9146385	5.6163635	5.07760845	5.02981435	4.3442869	5.26007845	5.42435015	4.727654	5.33617685	6.16867425	6.1885225	5.1517184	5.6123092	5.55147315	5.81710325	5.9161955	5.33192665	6.72665515	5.51062565	5.8486647	5.7554121	6.2437106	5.581115	5.89252535	4.9613252
ABCA6	4.5370216	4.3372097	3.781469	4.065532	3.571806	4.741658	3.0325518	6.2558656	3.5054655	3.0381145	3.5707967	4.2937098	3.9646654	2.9995515	3.351481	4.202506	3.6361423	6.4553695	5.4324017	3.9974165	3.8720126	3.9318447	3.6993477	3.6836355	5.625405	5.3500338	4.7613115	4.031558	3.2420254	4.825763	4.621563	3.9329739	3.345907	4.3746815	3.6482394	4.8680696	3.8233993	4.301296	3.5107286	3.6788568	3.356994	3.9644282	4.0478315	2.918139	3.4113848	4.905512	3.1532989	5.0900383	4.1389422
ABCA7	6.085008	6.929354	6.4135528	5.772662	6.408901	6.522716	5.923134	6.647068	5.696183	5.7155967	6.164257	6.211328	5.8890944	6.722045	5.717336	6.009257	7.094604	6.396627	6.126477	5.7233577	6.794048	5.9047933	8.341468	5.772639	6.103161	5.914198	5.8932657	5.8196197	6.7675	6.8558297	5.605368	6.3713923	6.661645	6.8335285	6.356903	5.9209614	5.694059	5.500143	5.462509	5.6721525	6.4425287	5.934222	5.77745	5.632442	5.8381057	6.993319	5.944581	6.5643287	6.525164
ABCA8	4.90490786666667	4.77572466666667	4.61253376666667	4.75872673333333	4.9688093	5.02419583333333	3.84874686666667	5.60845006666667	3.71417226666667	4.02658573333333	3.4795245	4.8635091	4.29173393333333	3.669971	3.67752233333333	4.08894396666667	4.4605198	5.6277564	5.20706756666667	4.58082313333333	4.22544366666667	4.64958063333333	4.09204373333333	4.13647343333333	4.74487933333333	5.18764113333333	4.64747806666667	4.8820467	4.8102904	4.5468294	4.6876838	4.66961603333333	4.363341	4.88778476666667	3.8844741	4.55841113333333	4.80791883333333	4.80812623333333	3.88971493333333	4.50871686666667	4.3386902	3.53857976666667	4.3978205	3.6574237	3.84132513333333	5.3894289	3.64701516666667	5.40768046666667	4.1087365
ABCA9	3.89132166666667	3.5877469	3.47977146666667	3.93691963333333	3.53633836666667	3.8108314	3.467214	4.6918915	3.50215023333333	3.49985243333333	3.5279463	3.89573393333333	3.7278008	3.59245873333333	3.67582353333333	3.90937783333333	3.80097023333333	4.43056463333333	3.82279213333333	3.65477643333333	3.60700816666667	3.9035879	3.40556203333333	3.65944106666667	3.90117	3.97032626666667	3.80114026666667	3.69048053333333	3.68192566666667	3.71331186666667	3.699092	3.87465183333333	3.5913263	3.87169526666667	3.80984846666667	3.93597263333333	3.69655353333333	3.70404926666667	3.6053329	3.63383793333333	3.68530436666667	3.46222286666667	3.7426096	3.39786526666667	3.52167866666667	4.1427106	3.70165896666667	4.03796513333333	3.81971623333333
ABCB1	3.63863445	4.00266585	3.81414955	4.4220415	3.86387485	3.63032175	3.5559845	5.3906861	3.3525838	3.46207595	3.4413686	4.03849885	3.4469464	3.4736936	3.48590385	3.93454585	3.8447125	5.35336575	3.69361935	3.91703815	3.56561625	3.89903345	3.5540576	3.71777285	3.7973214	4.0555478	4.22935715	4.0617548	3.5110588	5.27330235	3.5640274	4.0068217	3.59266615	3.747705	3.3906497	4.6430638	3.62707055	3.38183795	3.7166361	3.391132	3.8003911	3.4979932	3.6277996	3.6185261	3.63672485	3.70310715	3.4729693	3.9538561	4.2726389
ABCB10	7.4710455	6.855112	7.915276	7.3858314	7.036113	7.4275594	7.347422	7.526583	8.521847	6.8673215	7.8987646	8.215281	7.1028028	7.705536	8.249298	7.94757	7.213996	7.341596	7.4592137	7.8518915	6.760411	7.379823	7.170811	7.6815047	7.573646	7.0013843	7.35517	7.4540534	6.8786964	7.1412935	7.253676	7.3626084	7.548043	6.7496724	7.580589	7.626019	7.895145	7.8464317	7.8063397	7.784137	6.8714423	7.5894566	7.054816	8.1272335	7.8912697	6.9429445	7.2347627	7.4548073	7.4589324
ABCB11	3.7773932	3.5592469	3.81782945	3.7221935	3.8229097	3.6133293	3.6102214	3.56475025	3.9289526	3.74665355	3.5121565	3.5152735	3.70728875	3.83301435	3.649944	3.76516085	3.8217635	3.58696375	3.67508275	3.65755225	3.7067182	3.59155235	3.7434026	3.5968747	3.81656255	3.7119809	3.57853585	3.63660575	3.7781578	3.78454925	3.79859875	4.0064111	3.6478865	3.59287025	3.61482835	3.8929251	3.73656715	4.0516769	3.5820976	3.7022765	3.5531156	3.6138385	3.71751605	3.7592554	3.6422944	3.70091385	3.605724	3.6678537	3.78621215
ABCB4	3.7168181	4.05447115	3.79749545	3.83532965	3.77526675	3.49501	3.62349795	3.52388335	3.8372929	3.9763299	3.4887685	3.662725	3.72219375	3.83925565	3.59269295	4.00308375	3.777764	3.533733	3.73634005	3.5823223	3.69059155	3.88781915	3.83371925	3.5930951	3.53212655	4.0266994	4.09250685	3.63396265	4.371704	5.7631973	3.68589715	3.671368	3.5554247	3.77262005	3.6206919	4.07991585	4.0141189	4.10951555	3.91924115	3.6218034	3.44747015	3.5384668	3.52869585	3.5451339	3.5031797	3.6403321	3.7047124	4.1670268	3.8170801
ABCB5	3.490181425	3.4097853	3.487546025	3.66652375	3.6026868	3.451318575	3.257585375	3.3585744	3.529988	3.516309325	3.405415575	3.56813945	3.351733925	3.51523955	3.456913325	3.324966075	3.4066668	3.381633075	3.429843225	3.4885	3.464037325	3.575514075	3.3709229	3.50303805	3.686875975	3.5957406	3.3106171	3.41835915	3.547658125	3.5486528	3.48655225	3.476131475	3.530962075	3.404687325	3.605451175	3.51140685	3.539829	3.417901425	3.403481925	3.4910611	3.42283245	3.4949728	3.373400175	3.50425975	3.409457675	3.672142025	3.501378225	3.517967975	3.46486795
ABCB6	5.4810498	5.45286875	6.06561805	6.1493001	6.64788815	5.02136715	6.3668625	5.0991517	6.13043415	5.699438	6.33062735	5.688718	5.1989435	5.37765015	7.4829315	6.686909	5.59895435	5.126086	5.7173805	5.87744935	6.1134515	5.6384912	5.51771415	4.97251415	6.56909785	5.1559792	5.47794245	5.6377955	6.75189525	5.49271035	5.61483775	6.6000535	5.4978298	4.85241415	6.00043575	5.2189351	6.23036365	6.312963	6.044649	5.8886647	5.4103885	5.71121185	6.0482989	5.9197917	6.1299693	5.47511925	6.1070345	5.0317075	5.987268
ABCB7	8.171978	7.94815	8.306928	7.3754706	7.6608667	8.048877	7.6856527	8.034039	7.322781	7.250794	7.817456	8.280528	7.8370714	7.2958193	7.6744084	8.103162	7.6513886	7.8681087	8.058856	8.099613	8.176094	7.775661	8.041153	7.7166357	7.897328	7.803951	8.046929	8.059799	7.577899	8.119321	8.118342	8.2262335	7.901393	7.647935	7.7006516	8.033954	7.8155966	8.686056	8.663733	7.828944	8.781004	8.15545	8.187593	8.105729	7.931183	7.5168614	7.486052	7.7785125	8.085123
ABCB8	5.077489	5.1302567	5.2638502	5.13018515	5.5257853	5.0379035	4.9512675	4.97939705	5.249795	5.08615765	5.2458843	5.037621	5.21240965	5.34416225	5.6983755	5.20126415	5.07635495	4.9971483	5.0967692	5.14743535	5.07209345	5.33061525	5.1781015	5.109885	5.78467085	5.1674955	5.0111657	5.4051805	5.8631649	5.1229745	5.2011571	5.051395	5.3698552	5.26196875	5.22348645	4.9701824	5.0227555	5.0424934	5.1647175	5.03734525	5.3144527	4.90657805	5.020492	5.0219618	5.5917627	4.812237	5.578384	5.05535725	4.7405458
ABCB9	4.52199876666667	4.32064416666667	4.5858243	4.79251436666667	4.88173373333333	4.91553623333333	4.63057876666667	4.50043263333333	4.86971406666667	4.53118166666667	4.4543424	4.65195116666667	5.0995798	4.99229383333333	4.55036336666667	4.811281	4.66876763333333	4.54309323333333	4.42925746666667	4.6583423	4.84991993333333	4.61792463333333	4.5768242	4.59659916666667	4.65002376666667	4.77045333333333	4.2918714	4.68980423333333	4.72799393333333	4.46923666666667	4.42401246666667	4.75623023333333	4.757813	4.60733053333333	4.7276337	4.77398756666667	4.4070398	4.41472176666667	4.53208936666667	4.5165587	5.01959213333333	4.63926013333333	4.46088646666667	4.48712723333333	4.79326943333333	4.7571662	4.52306626666667	4.75882793333333	4.5419708
ABCC1	7.528566	7.0170153	7.05517825	9.2339185	7.7857809	7.6035465	8.8310295	7.4448167	7.9649295	8.9381255	10.1653055	6.92835715	8.187217	7.6090752	10.0954085	8.4376124	8.55016875	7.50701585	7.75758975	9.213636	6.4473355	7.9140922	7.52678485	7.9863497	8.0933638	7.2517125	7.2984155	7.72253285	8.2406	8.042105	7.6235198	7.802391	7.257321	7.6775623	9.691853	7.088892	8.23353815	8.90999675	7.2605813	9.5070035	7.1251315	9.4568835	8.526702	9.551692	10.1343695	8.3615403	7.7158501	7.15359915	7.3573
ABCC10	7.91902775	8.02439985	8.128751	7.56949435	6.7536743	7.37721975	7.5997025	7.250246	6.780604	6.392622	6.797826	6.7178726	7.643934	6.9092673	7.0630505	7.135891	7.02399935	7.225614	7.40457475	7.35911415	6.9075102	6.9090768	7.27471355	7.551401	6.93279865	7.33339725	7.08094215	7.34538335	7.5548363	7.26675625	7.41968585	7.207652	6.8977502	7.5241785	7.1710391	7.04173785	7.5140004	6.82660715	6.773961	6.9359062	7.04994385	6.78329285	7.518812	7.11106215	7.1701715	7.4137443	8.1781545	7.10374275	6.7230113
ABCC11	3.7837931	3.89400485	4.20240405	3.99879215	4.2869112	3.965037	3.9250474	3.79835555	4.28209695	4.0758401	3.8723041	3.84798055	4.02030585	3.9783913	4.0089853	3.73441195	4.0283847	3.8292806	3.8921986	4.01275585	4.12639005	4.15021535	3.87739625	3.9583932	3.84567975	3.85733185	3.91037025	3.84041665	4.18598995	3.9944366	3.8580814	3.93983235	3.88492645	3.94599975	3.98257575	3.8399688	4.07123735	3.9896975	3.8278216	3.9204934	3.8036744	3.97774385	4.093912	4.14078415	3.98754665	4.25157875	3.9862262	4.20936185	4.1069451
ABCC12	3.40110625	3.52498315	3.4748288	3.46927	3.4920032	3.59890145	3.5290689	3.30775105	3.6718185	3.44177305	3.6411307	3.41092525	3.45480385	3.41810815	3.6466365	3.362768	3.3697397	3.4473114	3.49700765	3.51670975	3.5750123	3.57894385	3.44590855	3.27014185	3.3789488	3.7243254	3.5322875	3.547677	3.45948185	3.21857215	3.543399	3.3140768	3.6145228	3.6684619	3.51067725	3.4033341	3.4912042	3.4274515	3.55374765	3.30162215	3.40075035	3.2505692	3.436477	3.67451	3.51610635	3.44147035	3.53561825	3.51204185	3.2632115
ABCC13	3.35793245	3.396632875	3.447665475	3.334670825	3.562778975	3.25870755	3.372987325	3.4968158	3.615912775	3.498712275	3.1350634	3.4336126	3.15880055	3.546915875	3.35465395	3.500909825	3.39499275	3.603306425	3.2259792	3.477955175	3.2906066	3.372264925	3.2737463	3.2733612	3.2405325	3.508883	3.39803305	3.1975342	3.431373025	3.6286277	3.297688975	3.8229673	3.391286975	3.348933425	3.27704655	3.292385775	3.3120754	3.57952635	3.3164967	3.330418075	3.4150133	3.393547925	3.238253	3.230517	3.253456525	3.6096137	3.5663183	3.21577865	3.311650425
ABCC2	3.6794896	3.7796319	3.8520017	6.120726	4.110661	3.3692954	3.9471662	3.6778374	4.1124525	3.923304	3.8321824	3.8442378	3.791566	3.6917682	3.5803351	5.7651205	3.8960526	3.5918329	3.7741332	3.7522192	3.8240838	3.8007262	3.9393303	3.6799655	4.161354	3.849906	3.6350632	5.551804	7.108451	6.8493376	3.756053	4.689131	4.021	3.7694345	6.6287804	3.9820325	6.780828	6.271788	3.4294481	3.8937185	3.532824	3.7250538	3.5600615	3.4231114	3.8892055	3.63243	3.4873304	3.397414	3.6518898
ABCC3	7.24087242	7.73234756	8.2720311	7.41625252	7.79953106	8.41428032	6.71695986	6.48948072	5.84277956	5.90210952	6.45991844	7.22170948	5.87007276	6.64831778	7.17907816	8.1062818	6.40823874	6.63569982	8.62320456	6.0671112	7.64927244	5.88390638	8.28837296	5.70044888	7.30217602	7.98824678	6.9546412	7.9017292	8.3955642	7.20499784	6.27565322	8.08069824	8.78555794	8.7327054	6.5783288	6.94122456	7.68253868	7.3982552	6.07163798	6.60178498	8.25905838	5.96852828	6.52000452	6.71905884	6.54323202	6.7717326	8.0380828	7.66698054	6.50266524
ABCC4	5.637331875	5.45021825	5.935713925	5.344507875	5.9861325	5.1734745	5.46276795	5.50554125	5.076310325	4.9877787	5.542955325	6.14118085	5.612001075	5.505650675	6.6012309	6.18661735	4.927483	5.023047	5.961722625	6.4150609	4.781233425	5.0313784	5.194558875	5.29187995	5.358766825	5.556445625	5.489891975	4.910903425	6.148806525	5.148732725	5.487759975	5.4066551	7.414548025	5.794475575	4.747816325	5.467281225	5.86302395	5.9454257	5.62119965	5.428263525	5.244058925	5.4179994	5.290612975	5.903824825	6.0397877	5.0201849	5.111697675	5.158826375	6.380236725
ABCC5	6.95117753333333	6.46362576666667	6.343779	7.428095	5.71055116666667	6.33574146666667	7.9794339	6.23640776666667	6.50301443333333	7.18396033333333	9.80670983333333	6.10048083333333	6.37568223333333	5.05705983333333	8.57263066666667	6.99662266666667	5.95559996666667	5.930543	5.78395666666667	9.4679239	5.4909359	7.99540166666667	6.0600145	7.27459966666667	6.2389183	5.78273716666667	6.0622408	5.97706443333333	6.94353	5.79827943333333	6.4994886	5.929295	5.633051	6.73648936666667	8.19820406666667	5.85232826666667	5.4325813	6.87369983333333	6.22066966666667	7.2295012	5.97935143333333	8.29328546666667	5.9376388	8.6511149	8.0258961	6.57309666666667	7.15410183333333	6.0468128	5.73409366666667
ABCC6P1	4.8809557	3.8083787	4.114764	3.2217183	3.7334979	5.4152403	3.260932	3.9954174	2.923644	3.3296757	3.2004051	3.76787	3.2308433	3.5560157	3.1359668	2.9538453	3.336741	4.150243	4.019704	3.3567092	3.5115876	3.1911986	3.7191455	3.181968	3.7135134	4.5621715	3.5065973	4.7100286	3.7742932	5.025061	3.341699	3.6552382	3.9590805	6.553706	3.237652	4.2305098	4.772775	3.6109724	3.5697184	3.3281639	4.526742	3.3267324	3.1481857	3.2093277	2.9720535	3.7430599	3.5486252	3.7617245	3.5815392
ABCC8	4.4612186	4.53291875	5.04739285	4.8265214	6.035727	4.638383	4.6983708	4.43369665	4.785514	4.983503	4.7941223	4.7530227	4.74548275	4.4681905	4.91450165	4.667202	4.7730825	4.98397255	4.512442	4.80245085	5.06870985	4.74055335	4.67563185	4.7527025	4.8953763	4.6513855	4.52943735	4.52150235	5.032972	4.9368093	4.701532	4.9674335	4.8490055	4.6162198	4.5967107	4.6762188	5.1762555	4.80079935	4.94501165	4.5901108	4.68223385	4.533865	4.579994	4.857271	4.8315847	5.051208	4.4618502	4.60415725	4.75479245
ABCC9	3.8333567	3.95533888	3.66156592	4.18735352	4.63479366	3.72598688	3.71182288	4.26053754	3.67526278	3.5883324	3.72821866	3.74933336	3.78714338	4.00860562	3.64619918	3.60625952	3.9801079	4.3117673	3.8228226	3.94099568	3.65803932	3.93724016	3.86915526	3.76932316	3.977018	4.00093326	3.98712102	3.9550761	3.74340322	4.01073436	4.0653105	5.06815642	3.80247932	3.84521932	3.85414466	3.95774352	4.40168334	3.85705228	3.89674932	3.72941874	3.89040442	3.74911856	4.1943326	3.63952958	3.60916602	4.46824452	3.81881128	3.898883	4.28001758
ABCD1	6.0977592	5.8315363	5.8722773	5.6685166	6.2108994	5.8673444	5.3952217	5.768138	5.5275607	5.495647	5.9258585	5.383033	5.8454514	6.410974	5.885778	5.769796	6.1017575	6.0340858	5.741165	5.939253	6.329872	5.443281	5.886819	6.0923033	6.530519	5.7889314	6.264692	5.7686067	6.177876	6.1465893	5.6790648	6.024649	6.21796	5.4860854	5.8308144	5.9930496	6.0919695	6.1677775	5.6364946	5.59113	5.752141	5.848146	5.9163365	5.908036	6.143737	5.91103	6.3719363	6.000009	6.032833
ABCD2	2.530795	2.764188	2.5968897	3.138269	2.736885	2.6896842	2.624678	2.8538985	2.5775597	2.6914048	2.7943587	2.8894782	2.7618241	2.8562303	2.7795868	2.8267531	2.6828058	2.754377	2.723715	2.8094928	2.9230013	2.6725457	2.7966788	2.7249463	2.654555	2.9323714	3.1618237	2.7469015	2.5812454	2.6360545	3.231384	2.8708487	2.9783714	2.6389964	3.0402288	3.9400077	2.9026165	2.788757	3.278034	2.6555722	2.7002282	2.6243522	2.8705304	2.6068344	2.4704442	2.7420354	2.9892032	3.2357488	2.7920933
ABCD3	9.4152035	8.12733025	9.1398515	7.756214	7.09657425	8.86322935	9.1284705	8.1981273	8.17607575	7.4924965	7.4111455	8.9569197	8.2337125	7.9502905	7.52334115	7.9705623	7.67302675	7.53776735	7.9353205	8.44710925	7.41271975	8.351632	7.5859755	8.727294	8.69352765	8.702373	8.921637	8.09600565	7.54623565	8.18524565	8.0459103	8.179145	8.479928	8.6723156	7.03692185	8.153149	7.89080885	7.958674	8.3075975	7.4061215	8.2775592	7.5133838	7.662306	7.10493425	7.799323	7.907909	6.47848635	7.8559753	8.23556
ABCD4	6.002842	5.9681435	5.8464749	5.92801165	5.63707045	5.92482855	6.0491922	5.8789425	5.3615615	5.687407	6.0367655	5.86558365	5.7681825	5.6079228	5.571922	5.80602115	5.7751595	6.08724125	6.0245722	5.69691335	5.82527665	5.534935	5.5693109	5.6581935	5.73541	5.82796505	5.787776	5.74471475	6.055938	5.85418425	5.63522505	5.667402	5.850943	5.8403367	5.57905735	5.92219675	5.958972	5.7563637	5.74448705	5.768692	6.08047845	5.745453	5.84417055	5.51681525	5.5508403	6.0231338	5.532924	5.7956965	5.82034445
ABCE1	8.447283	8.7449205	8.48811025	8.2117005	8.2838195	8.1698845	9.7240585	7.799994	9.357288	9.0926405	8.41379175	8.979194	8.87007625	9.1099405	8.916012	9.065197	9.099975	7.9090135	8.4412915	8.4279573	8.4496485	9.0312915	8.685833	10.2567155	8.6390755	8.144819	8.447763	8.4596905	8.4689005	8.4515575	8.5822115	8.370635	8.0396725	7.783189	8.4759525	8.7487065	8.483716	8.668463	8.81345225	8.9568595	8.20077825	8.4777465	8.854842	8.9965555	8.8961065	7.60158815	8.665759	8.0978085	8.238604
ABCF1	9.476251	8.956433	9.738385	8.633844	8.761828	8.493733	8.982991	8.472939	8.483693	9.311202	8.839319	8.202038	9.195872	8.598187	9.129699	8.683685	8.861298	8.301517	8.449514	9.351568	8.259427	8.28853	8.850645	9.391873	9.241703	8.553329	8.660585	9.1135	9.197993	8.811009	8.728798	8.570816	8.33329	8.629633	8.848905	8.317845	8.797368	8.981612	8.941364	8.611097	8.341216	8.626134	9.005797	9.124181	9.139915	8.44674	8.936351	8.373812	8.749695
ABCF2	6.13726942	6.33261278	6.05820414	6.2149579	6.60462146	6.02288892	5.84037234	6.0557645	6.8775617	6.39596732	6.37559116	6.074335	6.90591492	6.94516992	6.83180552	6.55771924	6.30041964	5.84649944	6.06812448	6.53923856	6.14846284	6.30671028	6.70948166	6.666805	6.09738634	5.98230334	6.27883104	6.20542988	6.41131416	6.28491516	6.5072384	6.3477063	6.03940886	6.0627548	6.39693012	6.0765776	5.84696104	6.23994156	6.18124446	6.67588718	5.8419502	6.29491166	6.27241844	6.21003144	6.84715042	5.8418064	6.29499332	6.25505278	6.22040532
ABCF3	7.382162	7.3347306	7.6355014	7.927178	7.29665	7.311784	8.245707	7.032107	8.194073	8.289768	10.279055	7.1226764	8.007851	7.4863534	8.708015	7.590217	7.574449	7.2965045	7.6146035	9.4016285	7.503279	8.478306	7.652496	8.295664	8.193373	7.4147525	7.3164563	7.467509	8.197933	7.181937	7.850057	7.6217275	7.480435	7.5329194	8.099745	7.5017076	7.1502337	7.83795	7.2350197	7.722951	7.2093687	8.48657	7.472553	8.558495	8.304712	7.70635	8.397526	7.444073	7.6629014
ABCG1	6.01694725	5.693082425	5.870049	6.41463015	5.26499215	6.6658817	5.93653265	7.33603135	6.8688844	6.421548825	5.952383075	6.9373851	6.572043625	5.979421	6.873881625	5.81664345	6.190166575	7.591879175	6.363026675	6.702830625	6.500644675	6.3659175	6.627521	5.5640725	6.23974415	5.8133924	6.655908875	6.808385375	5.36369565	7.511475	6.033452075	5.2436753	5.201072275	6.9475159	6.426051425	6.8466019	5.472240275	5.647268025	6.457784375	6.852223175	6.56211215	5.9744607	6.864404925	6.748614075	6.2156179	7.809022275	7.36552325	6.760239725	7.016654
ABCG2	5.5035214	5.8220057	6.10539	6.4880414	5.215222	5.66689	5.6458483	7.131627	4.3762064	5.56796	5.3299947	5.827195	5.247924	4.7796063	5.176704	8.439997	4.8805985	7.6135654	6.259202	6.205645	5.1920304	5.212461	5.7571383	5.347844	5.3648024	5.041547	6.1252694	5.084655	6.229915	6.546705	5.528907	5.4601665	4.640671	4.827512	4.7803	5.7544556	4.9725976	6.3398805	4.1400385	5.5309396	6.123204	4.9086046	5.0304914	7.2117167	5.714078	6.231683	4.4745765	5.616369	5.0542045
ABCG4	5.749283	5.638474	5.7375317	5.4578166	5.9210415	5.546062	5.6494493	5.246299	5.767473	5.730606	5.3754873	5.3887167	6.1701956	5.884474	5.357041	5.5465055	5.596229	5.687929	5.4408636	5.4102087	5.6928606	5.57565	5.805956	5.4750214	5.4373655	5.65488	5.4904675	5.6360927	5.751845	5.467738	5.350732	5.53395	5.4979224	5.6987867	5.6324058	5.4880943	5.4649954	5.456031	5.458154	5.4105515	5.739434	5.2751684	5.8591547	5.5810547	5.4731812	5.6671968	5.9267025	5.3860674	5.7205224
ABCG5	3.426754	3.359172	3.7218513	3.3699706	3.4923112	3.585332	3.4337308	3.296571	3.5244894	3.6039124	3.4892294	3.1785982	3.7220328	3.5773773	3.5254397	3.237843	3.817259	3.317014	3.2811913	3.3983634	3.686533	3.6487446	3.4158049	3.9601772	3.463363	3.3910737	3.5365446	3.3792179	3.62939	3.5270157	3.6357183	3.60451	3.9486625	3.4162064	3.3766994	3.5016315	3.6572936	3.594831	3.7761903	3.3351762	3.5195956	3.7840135	3.14135	3.615795	3.585183	3.645747	3.5189295	3.541476	3.6431203
ABCG8	4.2781916	4.2967157	4.1695166	4.471262	4.555855	3.967743	4.0306406	3.9016874	4.4964957	4.0175953	4.134057	4.1094136	4.186738	4.4873857	4.3904266	4.022395	4.210102	3.9214191	4.259158	4.2657623	4.2368116	4.246148	3.8806887	4.5075974	4.319782	3.9881601	4.3071985	4.728923	4.667065	4.32814	4.2827845	4.8053675	4.2032394	4.3610115	3.94314	4.3552437	4.2073216	4.328577	4.361492	4.2236843	4.143605	4.0573397	4.4215174	4.741323	4.167354	3.906156	4.5797973	4.210487	4.769014
ABHD1	4.03928696666667	4.2736952	4.3457856	4.2261881	4.4943021	4.09438496666667	4.20416126666667	4.01093753333333	4.20876083333333	4.04370976666667	4.2138047	4.19436463333333	4.2363735	4.01092516666667	4.1656903	4.22527856666667	4.05498106666667	4.03226763333333	4.08712713333333	4.222865	4.2005531	4.25152053333333	4.15839066666667	4.4015738	4.1499663	3.85463053333333	4.09437873333333	4.0314704	4.09489733333333	3.97368256666667	4.09131536666667	4.20437176666667	4.19481163333333	4.10655036666667	4.0457528	4.11138733333333	4.2960921	4.40093243333333	4.02307596666667	4.39263596666667	4.1362346	4.22111246666667	4.0547545	4.33741743333333	4.13899876666667	4.15274446666667	4.21924963333333	4.1748832	4.12724373333333
ABHD10	7.3620168	7.8016588	7.8621755	7.7067355	7.2003355	7.6128935	8.49812	7.51019885	7.828109	8.6224635	8.060544	8.37513725	8.4624855	8.3392395	7.977279	8.2127695	8.194408	7.7422458	7.553142	7.93690215	7.5123725	8.315778	8.0791625	8.7856095	7.76972015	7.7394245	7.8946255	7.58261965	7.72658325	7.2231453	7.8353716	7.3798208	7.59466865	7.6108005	7.4069545	8.4375315	7.21172035	8.576397	8.285364	8.374326	7.35923415	7.28641375	7.1192634	8.95960075	8.96108675	7.5786235	6.9794879	8.052479	8.118696
ABHD11	6.17830873333333	6.77985993333333	6.63240843333333	5.89542606666667	6.62921676666667	6.1781298	6.64740146666667	5.880349	6.652624	6.20032233333333	6.0313778	5.96171156666667	6.54388656666667	6.7646912	6.603017	6.09245503333333	6.29254666666667	5.49437876666667	5.94863576666667	7.14849966666667	6.20515336666667	6.5679842	6.01198163333333	6.49502123333333	6.55175843333333	6.09307166666667	6.09103233333333	6.53379966666667	6.001079	6.225238	5.8690815	6.4012852	6.24420366666667	6.63021856666667	6.81016273333333	6.46664256666667	6.35061066666667	6.69442146666667	5.62832473333333	6.70894166666667	6.19627146666667	6.46374543333333	6.39812613333333	7.19736653333333	6.49290013333333	5.8146955	6.01173833333333	6.21569966666667	6.13700023333333
ABHD12	8.29758923333333	8.74747166666667	7.74753913333333	7.64227333333333	8.1053456	8.36235596666667	8.28536386666667	7.84326166666667	7.27293933333333	8.02048306666667	7.7985555	7.76267843333333	8.22332	7.90838413333333	8.18597016666667	8.71373366666667	7.93105533333333	7.55417913333333	8.10840213333333	8.041084	8.50890766666667	7.8384425	8.262019	8.20906466666666	7.8952488	8.214971	8.1353275	8.22018056666667	8.46568483333333	7.39013423333333	7.88124366666667	7.73728786666667	7.33562433333333	7.09185196666667	7.44873166666667	8.382333	8.397874	8.2699955	8.26926393333333	8.83456366666667	7.3394016	7.40299366666667	7.85765243333333	8.1819121	8.36632083333333	7.69917456666667	8.26689846666667	7.99349833333333	8.54699673333333
ABHD13	4.66181215	5.50092375	4.5327847	5.2745455	4.4261685	5.01170725	5.0777115	5.96509125	5.0204382	4.93532945	5.15734675	5.6564314	5.1544876	4.42977905	5.157325	5.3029	4.92261935	5.202841	5.2662632	5.5587985	5.16856275	4.879528	5.060957	4.61945555	5.3136859	5.4038121	5.63904915	5.029237	4.0647855	5.10122	5.5651738	5.3870533	5.6163302	5.1668065	4.60642875	5.49535375	4.70185285	5.04122495	4.9552741	5.434607	5.26404835	4.9262575	5.30221175	5.3395308	5.2537365	4.9553063	4.68827245	5.3962626	5.46190185
ABHD14B	7.939354	6.98374	8.0940075	7.6158233	9.211027	8.364409	8.011162	8.710496	6.3817673	6.514467	7.1528053	8.07389	7.209284	7.838189	7.358643	7.637609	8.340567	8.171213	8.358551	6.9280124	7.4170237	6.917747	7.791789	6.9264646	8.003062	8.827531	8.041703	7.6023226	6.975087	7.705437	7.3957553	8.407476	8.64427	8.344365	8.078758	7.887028	7.85024	6.949108	7.510178	7.44166	8.663954	8.16214	6.8993325	6.99207	8.31407	8.204148	7.837538	8.249295	8.094662
ABHD15	6.1306915	6.008769	6.8441877	6.3763323	5.5852923	6.0363474	6.4850397	6.2214084	6.2488794	5.998254	7.265298	5.6399918	6.540033	6.909699	7.0000362	7.0686784	6.2474356	5.989091	6.514221	6.018901	5.5599127	6.4857717	6.5439014	6.0295877	6.5696707	6.5302973	6.558891	6.916351	6.203718	5.990283	5.841238	6.279846	5.955539	5.708145	6.764051	6.576881	6.5623846	6.4383535	6.489086	6.8002653	5.9934893	7.00194	5.915757	6.3670797	7.126249	6.047821	6.128267	6.716975	6.726262
ABHD16A	6.579371	5.9880263	6.59663665	6.2342832	6.284823	5.9285963	6.1331348	6.0857468	5.6878082	5.92350265	6.00170815	6.2073875	6.3904685	6.16831975	6.338532	6.4041007	6.3482423	6.06656885	6.365187	6.212789	6.12623435	5.6811202	6.31313325	5.888041	6.393462	6.3868605	6.31347275	6.09583665	6.28478095	6.6458063	6.2009325	6.310435	6.0580315	5.96754765	5.8280678	6.34776425	6.1076092	6.17149375	6.27701805	5.885588	6.26964545	5.849162	6.22226235	6.5292532	6.16471965	5.98526775	6.12453585	6.1215689	6.65020285
ABHD16B	3.8896284	4.483875	3.9212027	4.3544207	4.394247	4.0606055	4.047978	4.04167	4.588451	4.583189	4.120117	4.1948442	4.2232904	4.3864374	4.2929206	4.2593737	4.083189	3.8406126	4.0923634	4.200814	4.2147555	4.3468056	3.9950986	4.0358047	4.0274096	3.679962	4.3859777	4.003832	4.4499416	4.1663027	4.2356834	4.520004	4.4345093	4.162942	3.9083405	4.449005	4.1527267	4.309398	4.0700502	4.0864763	4.107395	4.079398	4.167078	4.151134	4.5483165	4.0048246	4.201823	4.022646	4.5787625
ABHD17A	9.269616	9.227645	8.489185	9.055048	9.127172	9.320267	9.510704	9.781703	9.223094	9.455284	9.57685	9.249226	9.623091	8.957347	9.347555	9.128378	9.191508	9.554976	9.2312975	9.433969	9.256069	9.369274	9.258809	9.640584	9.252	9.692809	9.488686	9.214564	8.865582	9.570654	9.501183	8.903175	9.077069	9.305505	9.34221	9.523367	9.00515	9.18375	9.329178	9.387044	9.311588	9.354373	9.00391	9.023876	9.60005	9.696937	9.557187	9.410196	9.149875
ABHD17B	5.66300756666667	6.07863343333333	5.8712746	5.899459	5.6597305	5.56227446666667	6.35135793333333	5.8056585	5.924936	6.66959716666667	6.14429406666667	6.02954206666667	6.1150833	5.63953043333333	6.52846246666667	5.79583856666667	5.58259933333333	5.59372093333333	5.79012796666667	5.970434	5.6173369	6.6227085	6.093936	6.0841185	5.6655363	6.08796863333333	5.8822039	5.70600706666667	5.50404383333333	5.93946666666667	6.06798706666667	5.61435586666667	6.19464586666667	5.63094806666667	6.05246643333333	6.0014269	5.9713258	5.988273	6.06626433333333	6.27862573333333	5.78521986666667	6.246627	5.74449156666667	6.77369643333333	6.9315924	5.5588044	5.44386306666667	5.72363146666667	5.73970106666667
ABHD17C	8.336664	8.690938	7.9674053	8.755741	7.5661674	8.72352	9.067108	8.267295	9.036088	8.637768	8.524101	8.76026	8.31287	8.530204	8.991499	7.8704505	8.311795	8.439167	9.826243	8.744254	7.5777316	9.202229	8.096883	9.595025	7.713294	9.151837	8.711477	8.78502	10.980981	10.362734	8.34546	9.742916	9.0457535	8.898339	9.416228	7.1660023	8.545261	8.123271	8.816696	8.909242	9.603537	9.186596	9.438155	10.223527	9.474497	8.781989	7.052982	8.807573	7.2675505
ABHD2	8.23407201666667	7.14450741666667	7.112565	7.57626351666667	7.61069076666667	7.46095308333333	7.6199811	7.42971691666667	6.25631995	5.71260623333333	6.54568803333333	6.7538421	7.2151014	6.48188208333333	8.36421466666667	7.99909871666667	6.94361535	7.01669963333333	8.6113915	7.38847188333333	6.71681738333333	6.69325495	6.85027236666667	7.00634861666667	8.09191738333333	7.58610516666667	7.47625233333333	8.0401315	8.46678266666667	7.55059835	6.43122831666667	8.2631646	6.87922338333333	7.64453081666667	7.87885163333333	7.10878145	7.85652711666667	7.62408768333334	7.88687253333333	7.15595046666667	7.78266135	6.47718385	6.96136646666667	7.2118952	7.59554755	7.69198023333333	7.49141456666667	6.68996458333333	7.28612315
ABHD3	7.907902	7.9932137	8.546711	8.840469	8.018693	7.8828783	9.215067	8.145779	8.215826	8.257514	8.623301	8.051765	8.6261425	7.7760825	10.35205	9.310281	8.217522	8.227803	8.099755	8.595316	8.268428	8.780806	8.502638	8.116331	8.385274	7.97943	8.193369	8.096953	8.567957	8.115855	8.37494	7.9125037	7.531211	7.736904	8.874577	8.549438	9.19563	9.092138	8.202019	8.310537	7.88498	8.590614	8.061521	8.416692	9.50649	7.9788165	8.370723	8.257018	8.573585
ABHD4	6.6497915	6.709321	6.81504875	6.6678046	7.0696048	6.73228315	7.7732865	6.4173579	6.468546	6.7289995	7.5112258	6.624696	6.4512033	6.5712767	7.9267255	6.9260047	6.360569	6.42067955	7.0736013	6.70143065	6.9461965	7.181191	6.72172785	6.9554967	7.2678408	6.4676635	6.65957885	6.8678043	7.1474922	6.95730445	6.812831	6.7943087	7.39086775	6.3273775	7.184417	6.7984115	7.50551885	7.0896555	6.8099265	7.1319582	6.5651082	6.427945	6.7256585	6.937055	7.1660445	6.76858535	6.88126875	6.40647795	6.43938855
ABHD5	5.508730625	5.722696525	5.148478	4.94612395	4.63921245	5.632940875	5.52285125	6.0002452	5.326704275	5.2583552	5.80874515	5.376848425	5.065251975	4.76367305	5.766643725	5.04904585	5.05987545	6.535022425	5.435357425	5.142022725	5.001539075	5.384434525	5.6524359	5.41977075	5.241589675	5.09372215	5.299925525	5.035290375	4.4400236	4.780575925	5.418191175	5.23676105	5.3896925	5.276331225	5.344043875	5.298189625	5.342033	5.1590199	5.200397525	5.39514	5.385106375	5.380997	5.118254425	5.473134275	5.795479025	5.69921745	5.414154825	5.00892715	5.2518603
ABHD6	5.133559575	5.210708025	4.928268	4.829100175	4.742964275	5.1989167	6.011176025	5.735337625	5.058772075	5.86346105	5.71181475	5.38894625	5.887256425	4.29871825	5.482525425	5.214230225	4.68879275	6.181130675	5.245553025	4.82729465	4.84243785	5.49138485	5.3515207	5.359710725	5.003646025	5.17215725	5.39642365	5.082796225	4.803697275	5.800860675	5.18997795	5.07799235	4.63045375	4.9640648	4.913177975	5.2312643	4.640329175	4.968976125	4.94652695	5.399404375	5.20205715	5.713500325	5.0853007	5.745384625	5.67243785	5.58272155	4.529163625	5.31073635	5.20088335
ABHD8	5.652644	5.361212	5.4205785	5.335941	5.9738116	5.6191893	5.8435545	5.850924	5.4380903	5.4882603	5.980691	5.5308456	5.5562487	5.2633123	5.97374	5.847844	5.592117	5.89813	5.6425962	6.051543	5.591317	5.6878242	5.956105	6.3072867	5.969106	6.176646	5.944141	5.3936515	5.7227654	5.5035486	5.9417167	6.1431537	6.1377807	5.9943295	5.198196	6.02087	5.4393253	5.5560536	5.9225206	5.7953134	5.792131	5.606234	5.560194	5.287061	6.0365853	6.193034	5.8409534	5.6492286	5.6803904
ABI1	7.11244853333333	6.82148916666667	6.85683583333333	6.8648542	6.60603286666667	6.77272013333333	7.30833793333333	6.95538683333333	7.08201846666667	6.60227953333333	6.72861116666667	7.19937836666667	6.98525386666667	6.78802833333333	6.9008437	7.124141	7.02828883333333	6.88989376666667	6.86394346666667	6.869827	7.02060103333333	7.60728633333333	7.14152366666667	7.345879	6.97150233333333	6.86304423333333	7.19346666666667	7.13885976666667	6.76757576666667	6.920084	7.0714026	6.66868843333333	6.68980306666667	6.777134	7.0870578	7.3284998	7.056999	7.0884342	6.82055653333333	6.97327233333333	6.92155853333333	7.51941886666667	7.05182333333333	7.41982576666667	7.47945556666667	6.83969293333333	6.84339566666667	7.0334828	7.01713446666667
ABI2	6.5336381	6.93084411428571	6.82122807142857	6.45836252857143	6.31064694285714	6.87635038571428	6.50516394285714	6.9820017	5.58955751428571	6.16209747142857	7.02213431428572	6.5982438	6.67775758571429	6.73737094285714	6.7925156	6.66451291428571	6.56691921428571	6.87434551428571	6.65612445714286	6.4865981	6.67650237142857	6.22824902857143	6.83162485714286	6.26912724285714	6.91554438571429	6.74524571428571	6.74287614285714	6.70377331428571	7.03020631428571	6.68035185714286	6.38915275714286	6.34590524285714	6.76124857142857	6.22402454285714	6.16932757142857	6.54678702857143	6.69640352857143	6.80147421428571	6.69846978571429	7.04161797142857	6.68499997142857	6.50220585714286	6.60789658571429	6.69720267142857	7.12409634285714	6.68322154285714	7.43828585714286	6.58664081428571	6.74649995714286
ABI3	6.5999265	6.6098037	6.6792374	7.1751223	6.5784087	6.653566	6.4273205	6.5719757	6.4719706	6.667829	6.5895667	6.9769583	6.9276123	6.695898	6.6812053	7.2362156	6.743143	6.7924395	6.8717985	6.7879415	7.002339	7.111703	7.140215	6.4304714	6.966292	6.985923	7.39618	6.762761	6.381856	6.98552	7.2468047	6.7790875	6.79775	7.1029625	6.779798	7.3459034	6.879647	7.0623727	6.9525695	7.005506	7.0150504	6.4928126	6.615194	6.380496	6.5124507	7.4617014	7.328282	7.1399307	7.2803464
ABI3BP	5.17471506666667	4.61954023333333	4.63149223333333	5.24859656666667	4.67136316666667	5.3884545	3.896526	6.44064023333333	4.47656233333333	4.5509091	4.2201193	5.09907403333333	4.5582625	4.49669003333333	4.0029755	4.93037936666667	5.06571136666667	6.19617183333333	5.20509476666667	4.74112446666667	4.94472813333333	4.8141576	4.63970693333333	4.5644706	4.83930986666667	5.34384253333333	5.02007916666667	5.04249836666667	4.21354796666667	4.97894396666667	4.61121356666667	4.50393453333333	4.74233236666667	5.22706016666667	4.64680713333333	5.0671181	4.5598984	4.20948153333333	4.47174423333333	4.7364414	4.63363783333333	4.56796703333333	4.48284683333333	3.28554493333333	3.662818	6.11666843333333	4.5135975	5.76291583333333	5.0333007
ABL1	8.180533	8.634811	8.061884	8.30763	7.9566026	8.065579	7.5133653	8.186136	8.029831	7.8186946	8.788286	7.9573846	7.7732754	7.772357	7.8931417	8.142163	7.7826414	7.700206	8.66132	7.8386817	7.600754	7.882067	8.508622	7.598443	7.963184	8.541654	8.078627	8.125224	7.8315115	8.566192	8.279171	7.6207495	8.016389	8.014333	8.260524	7.970257	7.835475	7.8628726	8.149681	8.215385	8.339195	7.9321585	8.592344	7.9738674	8.163679	8.185094	8.059621	7.952812	8.228264
ABL2	6.2867129	6.7831586	6.67004866666667	6.2716665	6.30664966666667	6.2075339	6.1172296	5.97400866666667	7.01645066666667	7.298603	6.29566253333333	6.293854	5.99821673333333	7.016036	6.199696	6.1294089	6.43192213333333	6.00884713333333	6.8156403	6.18769526666667	6.44998113333333	5.84004286666667	6.94728233333333	6.20865863333333	6.38258336666667	5.99131536666667	6.33659233333333	6.20944013333333	6.02357246666667	6.67144023333333	6.64225746666667	6.35438543333333	6.70274366666667	6.39854883333333	6.4378847	6.18123353333333	6.57970716666667	6.39470266666667	6.61651076666667	6.7913842	6.3180114	6.55469083333333	7.15716906666667	7.1218671	6.6018909	6.0712025	6.00400493333333	6.0029359	6.21989663333333
ABLIM1	7.5655119	7.5022568	7.444194	7.626672	8.649113	7.22236635	8.17737165	8.32499765	9.0780883	8.8995142	7.8502895	7.58938	6.38049385	6.89484425	8.2137896	7.3472553	6.56489585	8.1515122	8.3279955	7.4781195	6.9346955	8.306768	7.1461365	7.5532665	9.932595	7.6756575	7.087259	8.16127475	7.5703552	7.9395707	6.84130485	9.04785115	8.16449035	7.898216	7.0744635	7.06818465	8.7732707	8.164944	7.06984015	7.5328172	7.64936775	8.1944202	7.7498545	8.1559963	8.0437035	8.43448975	7.5927035	7.72490065	7.5074505
ABLIM2	4.70452594	4.91402254	5.19163822	4.9261461	5.30534682	4.785278	4.84200058	4.65997482	5.58733692	5.1751498	4.70239966	4.8168922	4.64218944	5.09024482	4.7159593	4.6760817	4.83343212	4.99742674	4.89024852	4.79735708	4.87305602	5.10240082	4.91852712	4.724779	4.77235548	4.6776849	4.66043272	5.03837432	5.1505228	5.33211164	4.74435652	5.08210902	4.95634188	4.8395343	4.65670086	4.80648232	5.14739588	4.68051012	5.5666683	4.86339954	4.74862374	4.91579542	4.84903344	5.0455302	4.9957908	4.79872338	4.8417638	4.9284489	4.752917
ABLIM3	6.1419578	5.680994	5.808004	6.206825	6.8991184	6.0507135	4.6983438	6.967066	5.770151	5.4613075	5.1812353	6.482464	6.3409066	7.4032807	5.1822186	5.6344566	6.3613024	7.0513353	6.3852196	5.8433905	8.403721	5.6382732	5.9260817	5.3418527	6.0887747	6.539765	6.354407	6.658585	5.863049	7.9944134	6.0868125	7.035234	6.095889	5.91794	5.2035933	5.6280255	6.6705294	5.3390946	6.3567424	6.0047593	6.32341	4.892412	6.2547984	4.863231	5.265355	6.4404783	5.6785755	6.634902	5.6447086
ABO	4.9890355	5.1557872	5.4600339	5.324491	6.1645862	5.136405	5.21486935	4.9132635	5.362369	4.98352035	4.8954425	5.17288175	5.167999	5.32835185	5.0755098	5.16573335	5.2817823	4.9786535	5.0106195	4.9332365	5.4371669	5.6067495	5.2255404	4.99327725	5.2191356	5.292314	5.01674065	5.06956925	5.4603546	5.1908205	4.8494019	5.2946172	5.5700155	5.373415	4.82677615	5.3342335	5.06221775	5.01580735	4.81435915	5.0463605	5.23103905	5.368186	5.00270435	5.301493	5.3966595	4.7718767	5.02455365	5.0458742	5.36610475
ABR	7.4913625	8.2925044	7.45912115	7.1424865	6.5186982	7.6584405	6.6135935	7.5846773	6.82767285	6.9934307	6.76395385	7.63811465	6.9509004	7.5998672	6.82596225	7.6669567	6.8951285	7.9354396	8.0387767	6.9817085	7.40743065	7.1502467	7.969089	7.31633175	7.766374	7.604329	7.66060365	7.75488	7.649633	7.8926837	7.2365741	6.8209888	7.5798215	7.97147375	6.89867735	7.84362285	7.94494615	7.7962008	6.98000005	7.04772815	7.65484415	6.72461275	7.96240835	6.7777995	6.78690625	7.6709437	7.669787	7.25356	7.18662905
ABRA	3.11983705	2.9118894	3.09803615	3.0786574	3.12055865	3.06514525	3.0737787	2.9283943	3.1038402	2.9667919	2.9600724	3.0751344	3.04826965	3.0397104	3.04738045	3.09176015	3.1063166	2.9798986	2.98707515	2.993044	3.09581985	3.01474965	3.01401885	2.9943408	3.2485068	3.0370332	2.9407971	2.93879305	3.07817145	2.99407015	2.9648658	2.9137708	2.95296205	2.87264455	3.0872971	3.09435	2.95132805	3.07923835	3.08750645	2.93911235	2.98892045	2.84386135	2.92220485	3.22762775	2.7889109	3.18096355	3.1648701	3.11897465	2.91617955
ABRACL	8.431082	9.3828945	9.076654	9.474006	8.529077	8.084186	9.55241	7.953944	9.064962	8.12818	8.873739	8.545368	9.777017	8.522983	10.136451	9.28931	9.026415	8.315864	8.448081	9.796792	8.922583	9.11889	8.2614155	10.238652	8.899217	7.8134475	8.691134	8.906929	9.4858055	8.555608	9.159434	7.9667535	7.2554054	8.218491	9.458943	8.884668	9.11032	9.381095	8.99337	8.899341	7.897097	8.908152	9.016567	9.443461	9.8377905	8.389677	8.677513	9.21751	8.374026
ABT1	7.4759154	8.105217	8.04639	7.346462	7.579605	7.2995124	8.175462	7.3677354	7.5716305	7.723167	7.7398186	7.9044023	8.372697	7.630903	8.02691	7.897365	7.8901896	7.1364093	7.5513377	8.333826	7.402704	7.5753956	7.627209	8.079685	7.413776	7.551009	7.664294	7.8356457	8.1447735	7.639479	8.048581	7.862307	7.3249345	7.578178	7.556754	7.919343	7.6434093	7.811712	8.832752	7.5536966	7.329802	7.4943037	8.039441	8.25649	8.2129965	7.1257315	7.9981923	7.891472	7.782589
ABTB1	4.93960908	5.0285555	5.15949826	5.19095624	5.1305112	5.04590626	5.04781448	5.30950864	5.262151	5.15678044	4.8652982	5.18411434	5.05689238	5.0729971	4.83468066	5.14135524	5.04824112	5.2073513	5.20370074	4.94835584	5.2582387	5.22065824	5.44517388	5.05950272	5.046176	5.24303784	5.1104628	5.20377724	5.36545864	5.03662932	5.14476538	5.27622118	5.16740194	5.0763284	4.89890088	5.1960395	5.12322042	5.17389448	5.07080148	5.1400138	4.95940264	4.89319168	4.92776848	5.3703636	4.87099356	5.15635868	4.96343776	4.93721814	5.0022818
ABTB2	5.2698786	5.71064765	5.9462403	5.5005486	5.86499095	5.049507	5.2701533	4.9445908	5.8354312	5.5352982	5.2429534	5.6455505	5.5811297	5.2736684	5.30615335	5.261617	4.97145	5.12064425	5.6937675	5.3185322	5.635116	5.4515695	5.6805095	5.2793484	5.2983512	5.31920465	5.17710445	5.46834815	5.58811735	5.42353315	5.5002605	5.4174207	5.97613485	5.28248225	5.20865895	5.3405598	5.743856	5.77859855	5.33765825	5.18983415	5.677968	5.2214295	5.48259785	5.45676385	5.5211712	5.3843445	5.36736965	5.4122277	5.3714377
AC000111.3	2.780916	2.7547128	2.6524785	2.6090996	2.6840682	2.6773763	2.6400416	2.5766432	2.961559	2.72325	2.8798435	2.6868486	2.7601392	3.023715	2.739459	2.7195225	2.7829936	2.5565312	2.6974099	2.8005435	2.8482997	2.8830993	3.2067266	2.7288792	2.8668067	2.7900383	2.817323	2.6926675	2.7388248	2.7431107	2.9677625	2.6324391	2.7420893	2.7681348	2.788198	2.7483525	2.60274	2.7536821	2.9878151	2.7952378	2.729756	2.5895314	2.6591532	2.7724276	2.7793965	2.677584	2.6800673	2.8038678	2.9322622
AC002059.10	4.4654546	4.482112	4.4857407	5.0810356	4.729597	4.7580466	4.6156344	4.145338	4.759959	4.6602597	4.420033	4.587062	4.7294693	4.607469	4.4612794	4.2990265	4.8916144	4.3280764	4.592189	4.522873	4.9075084	4.8213773	4.408231	4.80987	4.6526194	4.462203	4.5852757	4.5078216	4.7121525	4.4685597	4.5052457	4.8323665	4.63991	4.615131	4.548572	4.278289	4.557039	4.620618	4.5264826	4.351713	4.616831	4.718535	4.450719	4.324378	4.6969886	4.9100943	4.6873474	4.544536	4.476378
AC002064.5	3.2237773	3.349198	3.4960496	3.3244421	3.4462144	3.3826768	3.2352843	3.2265735	3.4164379	3.5196466	3.32046	3.261932	3.1602468	3.5898273	3.183508	3.3256404	3.2842336	3.1600137	3.198943	3.359699	3.367314	3.2558813	3.234874	3.448201	3.249587	3.0891097	3.1109247	3.3505602	3.5018735	3.111726	3.5220435	3.423061	3.3485146	3.3989127	3.5131545	3.2043538	3.4281106	3.290721	3.3437214	3.101071	3.2039304	3.2716098	3.2771044	3.2783685	3.2357054	3.4872134	3.3762164	3.236937	3.310455
AC003973.4	3.275435	3.1492503	3.4492354	3.3472517	3.338702	3.0925603	3.4549956	3.2066505	3.3944645	3.4458742	3.2537634	3.1331975	3.057777	3.313688	3.2690403	3.2511501	3.0370474	3.1645675	3.111458	2.9794092	3.1423006	3.2930443	2.94571	3.1288285	3.0292642	3.1546495	3.1180522	3.001091	3.2854843	2.9652753	3.295414	3.087377	3.1437297	3.0058243	3.297018	3.0485418	3.1439152	3.2424786	3.1374254	3.0623379	3.022157	3.0752091	3.078305	3.4513967	3.1794722	3.3207235	3.4817252	3.3037226	3.1291459
AC003989.4	4.794119	5.202666	4.87567	5.124042	5.530601	5.002771	5.381032	4.7724376	5.263978	5.2349396	5.103056	5.0206738	4.8416424	4.8869944	4.9405584	5.0725527	4.970001	4.9697394	4.6164527	5.7140255	5.3321333	5.440691	5.163262	5.0559983	4.856312	5.0382447	4.8981886	4.784594	5.313985	4.796089	5.1998343	5.1203785	5.1864014	5.062434	5.074098	4.9181767	4.798092	5.3371058	5.0253553	5.2781053	5.1046543	5.1033916	5.1643987	5.3921523	5.2386084	4.8251047	5.0895987	5.3519564	5.0284805
AC004692.5	6.386374	6.9706874	6.503926	6.905782	7.067001	6.84841	7.452388	6.8125787	7.434773	7.5342035	7.1694036	8.026661	6.791179	7.0434856	7.4506373	6.761857	7.319281	7.1024437	6.454558	7.3426046	7.6126237	7.314452	7.057186	7.378293	6.4985094	6.922159	7.140183	6.8380537	6.7193046	6.731445	6.9954777	7.269555	7.171846	6.883193	7.315399	6.9177427	6.704388	6.974624	7.1146135	6.9377494	7.104073	7.5635667	6.791971	6.962556	7.187177	6.3505907	6.272667	7.305406	7.0523076
AC004941.5	6.2421417	7.298893	6.8262334	6.801238	6.410426	6.268425	7.0998497	6.195487	6.8386493	6.665847	7.217307	6.461674	6.5602894	7.2515798	6.947733	6.6830187	7.0624547	6.4214077	6.4048233	6.9816465	6.1557546	6.489314	6.58829	7.0020075	6.834949	6.526101	6.476103	6.56202	6.808832	6.4031487	6.165316	6.238727	6.4440026	6.114674	7.084273	6.7998466	7.110342	7.042535	7.1849294	6.7282376	6.4915957	7.0332875	6.48926	6.8974156	6.623188	6.587542	6.6675663	6.6143007	6.516114
AC005162.4	4.453532	4.7353415	4.6266656	4.6554823	4.9951506	4.6510587	4.4421015	4.5299134	4.601736	4.6761065	4.652648	4.5305877	4.4953995	4.4674034	4.921466	4.5291147	4.667479	4.4509444	4.591359	4.517935	4.6877384	4.991881	4.619748	4.421997	4.542064	4.6219654	4.486145	4.5839186	4.8611765	4.1671386	4.682247	4.828524	4.623661	4.782828	4.6671767	4.631851	4.8378572	4.7139273	4.5355263	4.4516497	4.603548	4.6578226	4.483004	4.580204	4.5815315	4.7088513	4.758812	4.8159394	4.9933186
AC005224.2	3.824121	3.888881	3.3754277	3.4712915	3.4847937	3.7092304	3.651149	3.5182223	3.9266987	3.4458187	3.634387	3.5896907	3.4465094	3.6129036	3.575824	3.553061	3.5417614	3.3526206	3.450658	3.509511	3.5045662	3.5653007	3.6698213	3.6701791	3.4536948	3.5643897	3.5170243	3.6566737	3.84816	3.4367647	3.717076	3.784758	3.5690575	3.959415	3.9808402	3.3005064	3.8053484	3.6415231	3.695997	3.526604	3.2979643	3.3539124	3.6059418	3.7352183	3.4282565	3.9483495	3.6933444	3.5756369	3.5702164
AC005256.1	5.573548	5.3863487	5.370592	5.8290586	5.8214107	5.124008	5.416446	5.209773	5.5161567	5.534104	5.154071	5.6192408	5.775721	5.326576	5.3602157	5.523154	5.835505	5.663787	5.3700976	5.3099456	5.453477	5.381699	5.198529	5.5352087	5.2828684	5.242703	5.326095	5.420791	5.1903906	5.29992	5.3055325	5.594885	5.0101466	5.3046293	5.5051813	5.2861567	5.276701	5.1404204	5.532779	5.1291327	5.7203965	5.5338798	5.289689	5.469547	5.2143064	5.321364	5.5475597	5.6501904	5.521034
AC005306.3	5.1562705	5.1556416	5.1320386	5.562165	5.6945252	5.269401	5.336132	5.117791	4.843872	4.8923225	5.342211	5.012437	5.3542337	5.1141624	5.003556	5.382529	5.367689	5.47324	5.2819376	5.0238543	4.915981	5.1310925	5.4848366	4.9265156	5.0043526	5.510146	5.3732495	5.3367	5.1975203	4.9948807	5.0574017	5.1918144	4.871122	5.4492736	5.469341	5.292268	5.161707	5.180556	4.827937	4.9283257	4.751592	5.166977	5.3746843	5.277024	5.452913	5.491704	5.476745	5.307116	5.076667
AC005498.3	3.4887395	4.067281	3.837465	3.676663	4.021207	3.6524317	3.3443158	3.676652	3.6301334	3.7429533	3.3533864	3.718002	3.6001086	4.201062	3.5682867	4.535639	3.773571	3.598469	4.136735	3.6014972	3.9140933	3.8725886	3.7500098	3.9437404	3.71445	3.6021268	3.5535424	3.819779	4.405509	4.0636215	3.677877	3.901532	3.6534483	3.6617725	3.575736	3.9789107	3.8988378	3.5637453	3.690584	3.8129919	4.0865793	3.5853903	4.0535216	3.654742	3.7264032	3.744763	4.675832	3.8872688	3.8489988
AC005523.2	5.2507763	6.059537	5.219235	5.127397	5.6878724	5.1847525	5.857954	5.8174334	6.406246	5.5942254	5.776752	5.066146	4.7989264	5.073129	5.874724	5.3186326	5.347103	5.25182	5.2389975	5.6360865	5.174879	5.7821584	5.570067	5.8745384	5.4510655	5.744768	5.1999216	5.160129	4.938543	5.4886184	5.131958	5.361359	5.4343586	5.6158085	6.3093333	5.5091805	5.4133515	5.3138175	5.1708674	5.1218185	4.963545	5.5219865	4.9380755	5.521673	5.9143147	5.5204706	5.188985	4.925964	5.0323977
AC005523.3	5.0961857	5.398078	5.6122327	5.473382	5.5158625	5.0861783	4.9843416	5.3400106	5.1209393	5.3505	5.1085825	5.2174835	5.40213	5.1733475	5.10874	5.1199026	5.3525043	5.100488	5.0251527	5.219097	5.3710666	5.410007	5.3353176	5.315014	5.26605	5.126855	5.1578503	5.30094	5.1554027	5.2567167	5.25146	5.2499657	4.642844	5.108131	5.259469	5.449333	5.524005	5.2221966	5.333665	5.1398506	5.545711	5.181551	5.2396727	5.3389273	5.4341035	4.9596596	5.303773	5.1971035	5.3468847
AC005537.2	3.1464074	3.3595948	3.5121937	3.4011555	3.5531526	3.4075997	3.4136434	3.259808	3.4000216	3.909632	3.3391457	3.1359632	3.6194978	3.4607563	3.969938	3.300467	3.5616426	3.348042	3.3175015	3.444793	3.5359333	3.5052214	3.1910613	3.8160539	3.483533	3.4003491	3.1366048	3.3471634	3.599687	3.161911	3.371519	3.3405743	3.639639	3.4163928	3.5263348	3.3003275	3.4964933	3.4711404	2.987082	3.5505824	3.2627552	3.7777781	3.4853375	3.5069604	3.2313395	3.5863023	3.446254	3.7683766	3.5412524
AC005592.3	3.401865	3.2851198	3.3586943	3.4000347	4.271364	3.5091445	3.2145832	3.1212666	3.551635	3.3467689	3.3776047	3.414631	3.280976	3.66526	3.3216326	3.0625942	3.4880378	3.3788493	3.5287104	3.2828076	3.5978498	3.52419	3.2015307	3.1131234	3.2370093	3.2595353	3.1409817	3.2030616	3.3036275	2.8504255	3.0442162	3.290837	3.7399073	3.6896844	3.3605144	3.374294	3.3076258	3.1743836	3.3718555	3.213313	3.8253357	3.171582	3.2851243	3.2632737	3.3979163	3.421702	3.1805117	3.264642	3.1461096
AC005606.14	3.374305	3.3725715	3.3060844	3.511951	3.4074867	3.278973	3.3668063	3.3036733	3.599389	3.574624	3.2147043	3.2182477	3.3069432	3.632636	3.3868206	3.361958	3.3641424	3.0848317	3.281927	3.2111957	3.373125	3.2031274	3.3543308	3.2022765	3.2912345	3.1344647	3.1702797	3.1528034	3.4422154	3.6284459	3.369006	3.9155107	3.3948488	3.2662945	3.5345583	3.3964365	3.3614273	3.263366	3.3366158	3.4323702	3.2679603	3.1356306	3.677591	3.2623024	3.1309624	3.1540987	3.2826676	3.3668869	3.451117
AC005785.2	4.205742	4.16213	4.491157	4.6499786	4.883775	4.373767	4.3195667	4.023464	4.6208487	4.471293	4.2980685	4.2867436	4.2623825	4.3426814	4.155783	4.651618	4.0291157	4.061361	4.2974844	4.630372	4.5803623	4.4103684	4.3841877	4.336082	4.3078413	4.2010317	3.8759382	4.1741853	4.986097	4.3840933	4.187025	4.716112	4.5943384	4.332445	4.3246346	4.2813425	4.6990995	4.1242156	4.083218	4.481636	4.466613	4.346496	4.099837	4.459889	4.4347115	4.560508	4.516427	4.3914495	4.3231864
AC005838.2	3.3509922	3.20124	3.2206502	3.2252712	3.717553	3.3298926	3.3151488	3.0939999	3.6025443	3.3834932	3.227946	3.3749356	3.0858347	3.678815	3.1529431	3.2967942	3.3988366	3.2005908	3.4326608	3.4047222	3.5338683	3.4461522	3.168477	3.4777424	3.3586123	3.5883436	3.267992	3.2767785	3.451856	3.3142576	3.4649615	3.3657901	3.8865871	3.5010927	3.5916805	3.3866982	3.4443846	3.3196063	3.3291469	3.500774	3.3872938	3.400281	3.4266887	3.6270208	3.2011752	3.7467496	3.899191	3.6215498	3.5400105
AC006026.13	5.4856496	5.0564632	5.498904	3.9614453	4.650343	5.1459465	3.8198767	4.7541733	4.1467686	6.211497	4.4111905	5.083766	5.164828	3.8245704	4.5255146	4.3303485	3.568399	4.2647095	5.5257626	5.8033295	4.3274055	4.6627703	5.1124268	4.892581	4.6219277	5.4716353	5.045467	4.3002095	4.3792667	4.982651	3.9977205	5.3298473	4.768403	5.438352	3.7602036	4.2185025	5.165452	4.6263013	4.2609444	4.0709515	4.2054586	6.039666	3.7904615	4.0302296	3.8279088	3.9973414	5.320895	4.304238	4.3618617
AC006129.2	3.099842	3.1652632	3.1309686	3.6547587	3.1724167	3.2799213	2.921497	3.154697	2.951932	3.160936	2.9505808	3.3805017	3.2243493	3.3923678	3.204056	3.569232	3.8463042	3.0406742	3.0516083	3.0759335	3.0509794	3.4513206	3.2686868	3.018218	3.1970377	3.4757745	3.6563036	2.9569356	3.1315722	3.406429	3.4097219	3.0087829	3.1422863	3.189026	2.7609994	4.101206	3.2329388	3.1707532	3.1726825	3.0468674	3.4190154	3.0431285	3.3282695	2.7526267	2.9321737	3.0057445	3.3136864	4.1072187	3.7709558
AC006538.1	3.517636	3.2994	3.1285403	3.444697	3.6219573	3.313272	3.330129	3.1366785	3.2101226	3.343399	3.0961335	3.2578819	3.483351	3.5641	3.4597926	3.2441173	3.4204075	3.238572	3.1738884	3.4917588	3.1656196	3.3804622	3.535405	3.2489462	3.3675523	3.3415906	3.6848438	3.3313053	3.4828398	3.147142	3.1205223	5.3926706	3.2759106	3.2867055	3.5579069	3.390574	3.2906682	3.3584971	3.2676318	3.3909686	3.2444172	3.1953788	3.1360648	3.0156987	3.4209802	3.206534	3.3509147	3.2664118	3.1820202
AC007292.3	4.877466	4.87922	5.0288463	4.6365695	4.9293017	4.83509	4.9677296	4.338557	5.034373	4.917876	4.779259	4.8852663	4.6469116	5.161192	4.519458	5.096107	5.0298567	4.9210625	4.725827	4.939168	5.1157126	4.56966	5.026498	5.125414	4.771699	4.9057117	5.055208	4.882965	5.1701484	4.8093233	4.8494577	5.1686997	5.0155835	4.8574843	5.475552	5.0768266	5.0192823	5.154916	4.571848	4.874254	4.9613647	5.1079364	5.194149	4.823889	4.869616	4.8748007	4.9720726	5.2148037	4.7430696
AC007349.5	2.8631337	3.2440891	2.9617035	3.2376237	3.0178914	2.8122072	3.0248814	2.9448533	2.844303	3.1436653	2.974506	3.04195	2.9435766	3.1236308	2.7476494	2.9802551	3.3517187	2.8230317	2.826011	3.0255153	3.0630038	2.982834	3.1200056	2.8214023	2.9363089	3.033938	2.8570876	3.0893831	3.0179348	3.0024116	2.959667	2.8906841	3.1134887	2.9024029	3.179887	3.1722791	2.9992917	2.9759154	2.9099596	2.9733195	3.1427183	2.8345106	2.8415062	2.934621	2.9436736	3.0379972	2.7856073	2.9861202	3.0120912
AC007362.3	3.67764846666667	3.88830136666667	3.74524976666667	3.8998061	4.10065106666667	3.74951696666667	3.77609126666667	3.61012043333333	3.85882173333333	3.7669165	3.64733836666667	3.7098325	3.84174876666667	3.896696	3.96753983333333	3.7248512	3.69323173333333	3.83178796666667	3.77681533333333	3.70474616666667	3.7259643	3.7964457	3.80174976666667	3.82449243333333	3.7915684	3.68077496666667	3.6256195	3.71997603333333	3.90738703333333	3.60148196666667	3.68679	3.90848556666667	3.8136181	3.62196723333333	3.78575006666667	3.86287476666667	3.57890236666667	3.6389403	3.8076737	3.98225213333333	3.8001029	3.7838865	3.91996683333333	4.0139602	3.92006786666667	3.74561473333333	3.6252118	3.6570507	3.77813416666667
AC007365.3	4.496045	4.559432	4.9178843	4.880086	5.3414326	4.742233	5.4381447	4.6062403	5.094799	5.0137353	4.942912	4.601897	5.5618067	4.577851	5.540167	4.9270215	5.018941	4.746931	5.0450788	4.748777	4.76719	4.8271303	4.6011963	4.9505653	5.116654	4.7074914	4.8464956	4.776327	5.1353574	4.860466	4.9411697	4.933343	4.770709	4.6797466	5.1561627	4.9343195	5.1501365	5.7550683	5.388336	4.9636335	5.2091455	4.940913	5.085288	5.0622187	5.326484	4.9735036	5.140061	4.5387373	5.309553
AC007389.3	4.5054054	4.428261	4.8326054	4.467412	5.9478216	4.1980267	4.631958	4.15349	5.213663	5.2035666	4.528368	4.3775606	4.6970053	4.764366	4.918497	4.6679935	4.5757036	4.214646	4.1404657	4.6286383	4.5388317	4.454546	4.0965605	4.6433992	4.673133	4.6076756	4.3792944	4.4885406	4.9555244	4.3724804	4.2629013	4.632221	4.439062	4.281102	4.583343	4.5635223	4.4865136	4.6535425	4.3829165	4.285701	4.319475	4.813903	4.062355	4.3503723	4.567357	4.640257	5.0660295	4.3087826	4.696068
AC007401.2	3.4306931	3.3988187	3.283828	3.5052686	3.9644914	3.5222218	3.478177	3.4801154	3.3256788	3.234426	3.5165293	3.5715754	3.465749	3.2747202	3.401156	3.3760927	3.5368965	3.5813823	3.2878518	3.1736739	3.2620997	3.3264701	3.3809412	3.1664076	3.172247	3.7538788	3.2737937	3.5060296	3.2917054	3.217873	3.4031725	3.4173393	3.5318809	4.5344477	3.5817373	3.4414632	3.4304142	3.2567487	3.1557975	3.299611	3.3608592	3.5363925	3.3101285	3.3610277	3.1829834	3.6361775	3.3387737	3.6230664	3.389791
AC007680.2	3.387446	3.6135013	3.6014416	3.4484134	3.7852032	3.8661046	3.4063833	3.360846	3.705026	3.6072083	3.4941387	3.4732418	3.6378443	3.9946177	3.315451	4.0490313	3.533344	3.555489	3.765715	3.6167119	3.5888596	3.4748979	3.4480689	3.5255587	3.536429	3.4582663	3.6117687	3.477507	3.5558228	3.5445232	3.6462317	3.5215993	3.7416158	3.5626006	3.623842	3.5828512	3.6735384	3.5795097	3.761985	3.7687914	3.638304	3.4596956	3.4861479	3.8992212	3.856133	3.6205616	3.4505281	3.5819304	3.469464
AC007787.2	3.817025	3.7361786	4.4213247	4.0446887	4.2465677	3.886983	4.024231	3.7776785	4.1351457	3.926255	4.068553	4.32419	3.8017268	4.1880555	4.315018	4.055915	3.940306	4.1681747	3.8130052	4.2771206	4.32749	4.038767	3.65826	4.1073174	4.087489	3.9051907	3.7986727	4.031933	4.1605415	4.0790625	4.2664924	4.1155114	3.9459453	3.9521523	4.1887927	4.1886806	3.997655	4.097363	3.864942	3.9802237	3.9008155	4.053207	4.2776046	4.4964623	4.2929144	4.163747	3.9490287	4.36022	3.7386823
AC008088.4	3.1397362	3.3348613	3.3225603	3.6487553	3.7532046	3.1035604	3.8144705	3.2576652	3.2180998	3.563453	3.9645371	3.089636	3.527221	3.5890818	4.4582567	3.509361	3.2565653	3.1959062	3.0901911	3.7147424	3.3723927	3.670895	3.2807372	3.731933	3.4633133	3.5047677	3.1766856	3.4858325	3.480929	3.3596892	3.4699283	3.419967	3.5225046	3.2995598	3.4516556	3.4283073	3.410896	3.3228793	3.3241794	3.667475	3.0351107	3.42396	3.712133	3.7751613	3.796199	3.887118	3.2809403	3.5607092	3.3725746
AC008746.12	3.939025	4.4132986	4.313874	4.0763464	4.0496287	4.2299447	4.29875	4.3697257	4.7281346	3.8384109	4.232957	4.237018	3.8944051	4.0634613	4.367213	3.9913127	4.3313503	4.7801123	4.4311647	4.321712	4.129419	4.295586	4.056825	3.862385	4.0417376	4.388222	4.0143647	4.326407	4.136221	3.9027214	4.1540356	4.065548	4.5541377	4.4119105	4.3871593	4.032368	4.1884427	3.9499702	4.1804934	4.357325	4.0921273	3.8527288	4.3878913	4.1532555	3.912937	4.1620536	4.4450583	4.1316013	4.1733146
AC008753.4	4.2368793	4.232369	4.2387195	4.5640254	4.5661774	4.115202	4.431924	4.240619	4.2551847	4.2923174	4.0443616	4.188621	4.0620294	4.730059	4.372131	4.4051824	4.2302566	4.0705624	4.2702465	4.2071495	4.2064066	4.405957	4.454918	4.3033667	4.4138837	4.043184	4.117962	3.814412	4.386076	4.2645383	4.357567	4.4468293	4.1348286	4.0268574	4.3038774	4.4859157	4.275711	4.210772	4.390354	4.2348003	4.371558	4.280194	4.292124	4.284645	4.3097196	4.2176156	4.2344437	4.018008	4.659644
AC009120.6	6.3974767	5.895759	5.7520685	6.3735485	5.8223934	6.5038013	6.6885004	5.9666634	6.395997	6.587736	6.2106595	6.0650096	6.0965195	6.2864	5.8628488	5.6073475	6.4334755	6.398931	5.8565497	6.0966344	5.8161955	5.668823	6.0078573	5.6354012	5.723175	5.832141	5.818957	6.2653494	5.9004016	6.1956167	5.934298	6.141818	6.2854786	6.4038744	6.345969	6.1111174	6.2895837	6.2899213	6.284152	5.971911	6.3188386	6.248763	6.024773	6.2797117	5.902431	5.8144584	5.9465246	6.0101743	5.7282705
AC009133.15	4.4399433	4.282591	4.550646	4.564845	4.807625	4.260171	4.4085083	4.2541113	4.300192	4.6850386	4.564673	4.6984205	4.760315	4.691553	4.396883	4.649886	4.7270746	4.153077	4.316351	4.8356442	4.6687927	4.5481186	4.32693	4.460266	4.0567875	4.2956448	4.439025	4.0509214	4.5126867	4.3477364	4.837799	4.9882927	4.647926	4.438693	4.3366804	4.6068115	4.550314	4.4601517	4.352804	4.288069	4.6276817	4.1571836	4.567154	4.8567963	4.0617056	4.3264017	4.451949	4.3591056	4.505562
AC009502.4	5.05972	4.7207537	4.983201	5.38989	5.2887506	4.826254	5.01875	4.9613714	4.9228525	5.1126614	4.8889685	4.8743076	4.86082	5.0247765	5.0691066	4.95325	4.8370314	4.851565	4.9179707	4.8926954	4.8482113	5.023823	4.551152	4.9081774	4.861108	4.9551935	4.730893	4.999403	5.3525233	4.7182007	4.704464	5.1532288	5.2891254	4.857728	4.72495	5.3352623	5.1389127	5.0617876	4.8132496	5.057019	4.961036	4.790201	4.7840824	4.883421	4.86887	5.035351	5.302888	4.831331	5.005457
AC010145.4	3.8832698	3.9448268	4.303814	4.3688865	4.9057894	4.143231	3.6969	4.22294	4.4396057	4.3057733	4.0940495	4.524828	4.549724	4.5902123	4.0293016	4.0205665	4.407949	3.8437922	4.036916	4.022411	4.5859785	4.1697884	3.8592741	4.223942	4.034775	4.114538	4.145225	4.037296	4.62592	4.2220674	4.225204	4.61161	4.3194456	4.1728897	4.0020576	4.3389196	4.6274595	3.9701293	4.1354704	3.9058728	4.230546	4.1102915	4.1512613	4.1574855	4.004631	4.185164	4.095852	4.290657	4.0337653
AC010524.4	3.97104895	4.0596076	4.1831395	4.26885075	5.209744	4.259717	3.6856425	4.32894975	4.575127	4.56004095	3.983222	3.931581	3.9795047	4.4316675	4.19163775	4.0730815	4.4016698	4.10504365	3.8782301	4.0078345	4.28443985	4.107524	3.8477645	4.0118386	4.0028544	4.382786	4.1120714	4.0369097	4.4827492	3.9755805	4.0316935	4.07528775	4.1455312	4.0298413	4.3357215	3.9801736	4.111213	3.8814515	3.79851685	4.05695925	4.0620975	3.93390605	3.94034865	4.32281255	3.91796825	4.466357	4.11404185	4.18128165	4.18217705
AC012065.7	5.301041	4.7658234	5.262349	5.2307177	4.676888	5.22974	4.506457	4.878788	5.0814805	5.4023294	4.77378	4.842029	4.704295	5.018516	4.6855774	4.7748423	5.0462084	4.957113	5.0601873	5.2113276	5.0263777	4.8699656	4.8324375	4.6256275	4.984477	5.334822	5.028551	4.9217587	5.02693	5.8704934	5.1583214	5.340005	4.882734	5.437784	4.875341	4.830859	5.2127676	4.94147	4.6879463	4.9269905	4.916585	4.419017	4.8085756	4.5915995	4.740559	5.237629	4.8344226	5.174366	5.337143
AC012360.6	3.838898	4.186389	4.594001	4.142251	4.5729575	4.132542	4.055792	3.7637582	4.047258	4.1817555	4.0485983	3.9976404	4.0359316	4.5348396	3.8120055	3.9511437	3.9761086	3.7087154	4.0080147	3.9733162	4.328285	4.057547	4.077562	4.154112	3.9664292	4.250197	4.020379	4.0213037	4.3811216	3.8978467	3.9148912	4.4001036	4.0524406	3.9849641	3.9188755	4.0532722	4.3832383	4.103885	4.105413	4.019782	3.990075	4.064956	4.067693	4.377599	4.152833	4.244008	4.305091	3.9953485	3.8773155
AC012499.1	3.0980465	3.3036695	3.1681209	3.2100549	3.3232923	3.1846874	3.0588913	3.3222325	3.1473215	3.4281015	3.0940478	3.0096428	3.0922215	3.1455052	3.2345946	3.3155737	3.3554454	3.4348557	2.914257	3.226865	3.050026	3.1110175	3.2663653	3.1720042	3.2147837	3.0894039	3.0865114	3.1605473	3.423427	3.1335597	3.3122869	3.1222732	3.2601037	3.4257915	3.225692	3.3004503	3.052883	3.492178	3.3474874	3.185275	2.9389	3.1487775	3.294791	3.0878875	3.193785	3.0666745	3.1327438	3.2119417	3.1346042
AC012531.25	3.6980577	3.5598526	3.8811638	3.6919878	3.6923058	3.5442886	3.539547	3.4181437	3.7151248	3.4779222	3.8496156	3.5110464	3.8140142	3.5239296	3.493948	3.6045227	3.7204416	3.494893	3.6764388	3.4484634	3.3703196	3.7263489	3.3776805	3.5325592	3.6411946	3.3655763	3.5385652	3.354311	3.719411	3.6926908	3.6796858	3.6946461	3.3689706	3.2771852	3.379292	3.0906804	3.5193412	3.937647	3.2316558	3.2943203	3.4012542	3.5700865	3.7823966	3.6589334	3.877094	3.8057232	3.38666	3.6468759	3.4646826
AC013463.2	3.3692605	3.569297	3.6727812	3.6478438	3.9156518	3.274096	3.667141	3.4675493	3.5031543	3.400302	4.09481	3.7721653	3.3067303	3.675098	3.6183467	3.4494293	3.7319837	3.5589783	3.2660086	3.7652488	3.776424	3.6560984	3.8244104	3.7298408	3.4959402	3.4231386	3.4323175	3.2786126	3.782851	3.5905547	3.5754325	3.4402854	3.562049	3.426325	3.6596906	3.570632	3.292432	3.7590756	3.8343353	3.8668172	3.5950117	3.5331194	3.49049	3.869312	3.966596	4.243495	3.8120542	3.3587148	3.287304
AC013733.4	2.9425958	3.0078677	3.0652512	3.03628185	3.14921335	2.88489445	3.0922058	3.0363539	3.03538405	3.0484914	2.905126	3.0389787	3.00878235	3.23867415	3.0820472	2.9803058	3.216179	2.9611437	2.9372772	3.0462768	3.1387608	2.92210605	3.03699305	2.95052715	2.90671995	3.10259025	2.87893685	2.9147016	3.07276895	3.1148938	3.071023	3.0002854	2.92882105	2.9630272	2.8529223	3.03784065	3.07027575	3.18127415	3.1049045	3.0606973	3.03722845	3.06832565	3.1969649	3.2016007	3.09227145	3.1185393	3.3478255	3.0637908	3.01065755
AC016831.7	3.458368	3.8549302	3.7937617	3.8614001	4.7624016	3.662967	3.6759272	3.3860016	3.9110768	3.790195	3.6241553	3.5795443	3.582353	3.9688752	3.7690382	3.803184	3.6506455	3.7953403	4.2317886	3.729199	3.726873	3.940972	3.596176	3.5585983	3.6299303	3.7860134	3.5699852	3.508923	4.0240316	3.8406003	3.7796805	5.2118597	3.718608	3.6560764	3.5130792	3.8423414	4.5025163	3.7676075	3.9165723	3.8124049	3.6700711	3.8031332	3.6581938	3.6991053	3.9799008	3.655434	4.431281	3.8702106	4.5488396
AC016999.2	4.13379	4.2022605	4.3134446	4.1694784	4.8039207	4.126156	4.252877	4.1271935	4.179057	4.466799	3.9299705	4.1787233	4.216689	4.0422306	4.105674	4.0055456	4.0985575	3.9495864	4.1308355	4.1255436	4.052171	4.177514	4.4569893	4.264551	4.3547363	4.045212	3.9885328	3.937095	4.470954	4.2489185	3.9465725	4.1753445	4.09571	4.153992	4.111882	4.488552	4.4170036	3.8524928	4.2909985	3.9512637	3.946824	3.954734	4.166595	4.0121555	4.17311	4.029747	4.380805	4.0749054	4.6592655
AC017002.2	4.119727	4.33486	4.299592	4.3327904	4.7401013	4.5210238	4.4655523	4.090328	4.4199657	4.614781	4.1259336	4.1885104	4.4777317	4.6956043	4.332868	4.1516266	4.482759	4.3490725	4.22934	4.3526025	4.3422356	4.534728	4.2360315	4.400503	4.3063726	4.407446	4.576718	4.4056807	4.372055	4.2666554	4.6683636	4.5565834	4.3467383	4.30966	4.3691096	4.3842735	4.325137	4.3262863	4.30723	4.2409687	4.2684183	4.4997377	4.349543	4.177007	4.2113466	4.2137547	4.2915792	4.2041545	4.2996135
AC017104.6	6.563175	6.5130835	6.4981747	6.485648	6.8174596	6.8349247	6.2131786	6.341366	6.809226	6.7304635	6.426874	6.5672994	6.398367	6.4897165	6.414729	6.599782	6.346902	6.5048103	6.413501	6.2348824	6.577471	6.7811894	6.6254206	6.504367	6.543825	6.327843	6.4012403	6.2653384	6.695315	6.3249164	6.4303045	6.547968	6.5154486	6.593165	6.2335587	6.5989	6.7705264	6.5727215	6.444775	6.247018	6.517578	6.4889984	6.2121253	6.393432	6.3938074	6.483411	6.6712627	6.508544	6.4044304
AC018755.16	5.8137145	6.6580343	5.8116803	6.4784393	6.2001486	6.0091004	6.497211	5.8606777	7.0445743	6.3726215	6.8852153	6.746586	6.680821	6.099363	6.3985224	6.210151	6.594379	6.182735	5.917294	6.1117697	6.1693316	6.5002384	6.472118	7.1150517	6.031002	6.175613	6.5889497	5.8560023	6.2834435	6.3953323	6.6248884	6.462383	6.092678	5.987389	5.847281	6.35262	5.979353	6.212285	6.282872	6.322623	6.3100915	5.795723	6.181235	6.3844976	6.3532352	6.3156695	7.172742	6.3226795	6.4560294
AC018755.17	2.9247386	3.0360696	2.9530587	3.2178526	3.163445	2.9332054	3.0565403	2.9005117	2.9360335	3.094453	3.0095205	3.3596976	3.114224	2.8126924	2.9363554	2.9100218	2.8494925	2.8881714	3.0073526	3.0521643	3.3170664	3.128863	2.8813274	2.8766994	2.987143	2.8619463	3.0433245	2.8772652	3.1257615	3.162349	3.023315	3.0447507	2.9040482	2.9594674	3.0464962	2.9802785	3.0285292	2.9962292	2.859379	2.9178672	2.8850358	3.047737	3.0498013	3.0179482	2.9413753	2.87845	3.0643456	3.0416863	3.0954013
AC018766.6	3.9093342	4.188867	4.286577	4.6441846	5.162513	4.350216	4.2597294	4.0526505	4.5515265	4.4471884	4.2307196	3.984191	4.3061295	4.430451	4.2214336	4.199673	4.45557	4.025234	4.0976562	4.1572533	4.4899645	4.0805736	4.3555393	4.099246	4.205335	4.5591326	4.363856	4.1281285	4.623949	4.196717	4.7086725	4.2671022	4.185318	4.2022157	4.1958165	4.131857	4.5111775	4.3974824	4.171665	4.21847	4.2554564	4.299253	4.232606	4.7698207	4.635111	4.219529	4.449015	4.1403017	4.390369
AC018816.3	4.9967732	6.1850047	5.5606155	5.350782	5.8462524	5.7120514	5.283133	5.1667323	5.5934052	5.5829096	5.4053845	5.232312	4.958104	6.4552407	5.021447	5.3316593	5.4198294	5.3075986	5.728799	5.618649	5.6160035	5.349794	6.85817	5.346901	5.2159977	5.4227304	5.589694	5.6826086	5.8149586	5.548109	5.356752	5.76903	6.228243	5.640163	5.6700096	5.518918	5.456608	5.1817656	5.123453	5.254432	6.0615106	5.12072	5.5902104	5.322789	5.369947	5.3285537	5.75852	6.0956287	5.055428
AC024560.2	4.831303	4.4385767	5.2660794	6.137268	5.7374763	5.2421975	5.407413	4.933857	4.198327	4.434865	4.7768674	4.601801	5.1133165	5.038011	5.7467403	6.274321	5.134888	4.7983594	4.8027053	4.8092318	4.975165	5.825246	5.0786543	4.4347467	4.487331	4.9246635	4.4615993	4.435025	6.3493485	4.4842815	4.738268	4.6345067	4.5695853	5.295862	5.015327	5.440724	4.6543503	10.051355	4.6601963	4.4011917	4.1729937	6.2799635	4.7652736	5.654739	5.193067	4.823105	4.7193184	4.5581646	4.273856
AC025442.3	4.48621725	4.21390665	4.60805985	4.5477355	4.93355765	4.48236705	4.51020815	4.33507435	4.45468855	4.4551367	4.35154045	4.4794065	4.36041	4.6351535	4.50899825	4.35598085	4.48747845	4.26115715	4.53633105	4.64131095	4.625529	4.55692885	4.47210175	4.6498914	4.511153	4.3775008	4.638073	4.50094775	4.62822625	4.4690907	4.23248465	4.6463227	4.5693865	4.40706495	4.664608	4.65052465	4.36326765	4.6297245	4.4840629	4.49779395	4.5946773	4.54997755	4.6324586	4.4886654	4.55929215	4.4169563	4.50752575	4.345872	4.6541187
AC064852.4	3.0525875	2.8027868	2.8624108	2.9352467	3.2274814	2.6708572	3.01843	2.8338914	3.0006828	3.067949	2.904784	2.8771448	2.9226515	3.300441	2.8773	3.0149329	3.156312	2.5224957	2.7858164	2.920515	3.0186102	3.0498261	2.9709113	2.7745383	3.0549905	3.0752857	3.0186343	2.877458	3.0842774	2.8132474	2.9777634	3.061131	3.0774586	3.107106	2.9363437	2.8630683	2.8349733	2.706483	3.1518066	2.9942393	3.0679708	2.7860854	2.997692	2.8507915	3.0618968	2.9683728	3.0989585	2.9095097	2.9173408
AC067956.1	2.784813	2.89287	3.0950122	3.0755997	3.105936	3.0512736	2.969642	2.8129902	2.9394577	3.117519	2.9590836	3.0122585	3.035529	2.952301	2.7400863	2.7413957	3.026116	2.8984065	3.0881417	2.9379215	2.9994156	2.8941033	2.9919448	3.0293007	3.0416532	3.0418985	3.036514	3.0076883	2.942436	3.1560004	2.8219967	2.9735463	2.8254642	2.8557527	3.0382664	2.86967	2.93898	2.7269194	3.3605978	2.9574733	2.9414372	3.1186373	3.176871	3.0818434	2.9380693	2.891847	3.0613751	2.8557484	2.9409397
AC068039.4	4.030192	3.5330486	3.5850132	3.9215877	3.8785052	3.9440908	3.5329368	4.2519073	3.6225696	3.9251008	4.0996575	3.6573741	3.880021	4.204294	3.7168593	4.2240515	4.314023	4.6710553	3.7830296	4.089819	4.08405	3.8757782	4.3171935	3.7919247	3.3992767	4.362727	3.9045353	4.003716	4.2389116	3.7229702	3.8229218	3.8703723	4.072839	4.4435835	4.2506313	3.807166	3.955107	3.953404	3.6229522	4.093977	4.0515814	4.0881543	3.8185146	4.138281	3.7113838	4.3125234	4.3226933	4.3106933	3.93582
AC068138.1	3.9149854	3.6335652	4.0685444	3.8199074	4.128483	3.800285	3.9189732	3.6902955	3.9561048	4.0165586	3.7715793	3.8759387	3.768445	3.6551266	3.7260625	3.4729364	3.7044327	3.6714327	3.6313016	3.8953378	3.7722454	3.9180365	3.9951944	3.7495017	4.008758	3.8794808	3.772092	3.7741826	4.2151575	3.3490236	3.8323596	3.7663217	3.9596543	3.8736303	3.5952175	3.6681206	3.9478772	3.8864193	3.5886886	3.9480379	3.7149322	3.756158	3.9186227	3.636689	3.5874634	3.7204428	3.5355427	3.8483458	3.787801
AC068831.3	4.0428653	4.107491	4.0427933	4.0525084	4.3474584	3.876838	4.139788	3.9673026	4.0013394	4.1434317	4.215412	4.000346	4.2186995	4.3570337	3.9004753	4.0425377	4.131256	3.7347536	4.115682	4.004225	4.1092267	4.3741274	4.4058604	4.1293707	3.9812186	4.033635	4.233915	4.104042	4.3604355	4.072488	4.077265	4.0457096	4.064249	4.0582438	3.8404279	4.318748	4.3186393	4.014179	4.121166	3.9710655	4.4880986	4.1622086	4.194935	4.084017	4.1684046	4.117738	4.387348	4.346049	4.228508
AC073283.7	4.6831493	4.404361	4.611851	5.01017	4.5080404	4.3881736	4.2818093	4.2083635	4.767579	4.687479	4.8412156	4.378428	4.286022	4.7764306	4.729856	4.65505	5.043232	4.698145	4.7924085	4.450517	4.5256486	5.058351	4.5993114	4.5995026	4.733632	4.2680655	4.355796	4.422652	5.137754	4.380241	4.5804124	4.488591	4.9029193	4.8523245	4.5617294	4.7883644	4.464367	4.642998	4.186503	4.5396066	4.7477965	4.8475103	4.5275283	4.415626	4.555542	4.737987	4.853444	4.7035484	4.954768
AC073321.4	4.1735487	4.3471775	4.3670216	4.3263564	4.5018883	4.0425105	4.2346373	4.2077894	4.198631	4.2875776	4.3623586	4.350013	4.38574	4.479049	4.6181965	4.507782	4.08588	4.129609	4.217147	4.4395266	4.3079004	4.3207765	4.0631227	4.3212185	4.2022495	4.0849934	4.080632	4.26956	4.1975217	4.2633095	4.149644	4.197963	4.6521626	3.8330407	4.10322	4.1823893	4.1658025	4.237775	4.2563887	4.3870096	4.1559763	4.4356365	3.9924734	4.270999	4.0371313	4.3711157	4.0898566	4.2682314	3.9522178
AC074212.6	4.66247205	4.7009972	5.0113192	4.79499435	5.6629636	4.9581835	4.7176823	4.4387283	4.8131316	4.90735485	4.7302452	4.8998068	4.857593	5.1136978	4.8105367	4.76358435	5.0043003	4.938971	4.788733	4.7715194	4.9189226	4.93698975	5.068207	4.8291515	4.87706275	4.9325573	4.795878	4.78932715	5.06671	4.9555888	4.86738475	4.7863128	4.81129225	4.7713417	4.7920735	4.9995207	4.8949592	4.70960855	4.7517779	4.8257815	5.07293425	4.71072975	4.97677835	4.86587455	4.7897303	4.68963165	4.97865175	4.75346225	5.020426
AC079305.10	4.160829	3.7051299	3.8521576	3.724904	4.4228516	3.5810676	4.2404075	3.6838481	4.292618	5.1483984	3.6741693	3.3981276	4.222888	3.5415754	3.8427627	3.4589305	3.7825863	3.6431332	3.4957538	3.7998571	3.660097	3.8728395	3.4680278	3.7281651	3.7240257	3.3392744	3.6906059	3.4110749	3.8986096	3.6170566	3.9552407	3.6571116	3.9650097	3.5491822	3.8008327	3.5339844	4.0227537	4.0180383	3.4985533	4.296506	3.7286115	4.8218102	3.754364	4.524855	4.9790754	3.4902186	3.7844114	3.6814997	3.7211392
AC079741.2	2.852904	2.8578315	2.8904512	2.8522625	2.9804502	2.8924007	3.1286058	3.1486285	3.1504068	3.143562	2.8773596	3.1189504	2.7989063	3.1353514	3.0786006	3.096358	2.8633523	3.1083148	2.8480828	3.080109	3.2644007	3.1022508	3.0634499	3.0794203	3.0151808	3.1810248	3.043009	2.9637883	2.961577	2.770719	2.9045506	2.9130847	3.251671	2.9562848	3.1718383	2.7398837	3.0506818	3.0231657	3.0073411	3.0109475	2.9981875	2.9962652	2.8575115	3.1734202	3.1806388	2.8116412	2.9212065	3.212654	2.7493026
AC079767.4	4.709735	4.35651	3.992858	5.8007684	3.6733503	5.046331	3.6475875	4.7240353	3.6551814	3.6104655	4.1124783	6.385758	4.6739435	3.991103	4.4707704	4.5371385	4.4106865	5.324976	4.779217	4.578068	4.8120637	4.881153	5.4425297	4.2378893	5.4869537	4.5752764	7.4264393	4.6911826	3.8697014	6.815235	5.2207904	4.3084564	4.2463326	4.668106	4.002264	7.5306234	4.4418874	5.3101215	5.9916697	6.053955	4.000863	4.488755	3.8701532	3.633347	3.6113164	4.520493	4.9663954	6.2307014	4.896267
AC079807.4	3.1942677	3.2924953	3.5010204	3.2737012	3.4999113	3.3295813	3.3225484	3.195891	3.6064782	3.5297954	3.2616324	3.2296169	3.6297882	3.4611635	3.5917714	3.4774086	3.5084028	3.2583296	3.431279	3.4501085	3.39804	3.5854268	3.427245	3.2791162	3.402904	3.5512938	3.211385	3.3661838	3.5168326	3.3013287	3.3495364	3.2737012	3.6368291	3.390099	3.2865949	3.316899	3.2997878	3.3703654	3.3315194	3.2255735	3.4728518	3.1076941	3.4941564	3.4560308	3.5435803	3.8027132	3.4510057	3.4172027	3.498144
AC083843.1	5.4388878	4.7343274	4.7242854	4.81756345	5.0991156	5.81691535	4.8609399	5.6366655	4.61142005	4.82285115	5.2644465	4.5621825	4.77625205	6.0954711	4.745697	5.0515213	4.8278898	5.83760425	5.03329	5.5160692	5.4368958	4.6936524	5.3056075	4.6281359	4.72194925	4.81050945	4.89483	4.6035099	5.08954815	4.90820765	4.64241585	5.1842452	5.4988565	5.49013185	5.10850695	4.9766865	4.9682537	5.0070164	4.94872905	4.8036295	4.95354535	4.91403025	4.8129147	5.08248425	4.78379925	4.820298	5.61101665	5.2374498	4.7914809
AC083949.1	4.7791147	5.340518	4.900605	4.428912	4.146376	5.5988827	4.237939	4.6029325	4.707808	4.020499	4.3698363	4.257114	4.5396776	4.7939587	3.9893126	4.2659607	5.017117	4.8774652	4.1525397	4.569058	4.735485	3.9370713	4.356186	4.0920587	4.1006436	4.682375	4.2787433	4.366618	4.51183	5.036885	4.648036	4.0405197	4.4056697	5.7846937	4.881993	4.237451	4.556057	4.6316175	4.359887	4.1981597	4.899271	4.239498	4.4771585	4.3096633	4.016263	5.161599	4.9206758	4.5327835	4.2691135
AC084219.3	3.2600505	3.2797725	3.6584198	3.6861534	4.171056	3.352723	3.1435673	3.4065564	3.6753032	3.3704798	3.6532958	3.5037885	3.5308082	3.7172976	3.2724383	3.4681385	3.626371	3.3550172	3.4393241	3.482362	3.629148	3.6700742	3.4979765	3.4972525	3.4665248	3.3895793	3.5740025	3.4907238	3.5122225	3.6435776	3.6169581	3.2921002	3.5231457	3.5901942	3.328779	3.3756063	3.2808323	3.4974368	3.601736	3.5078514	3.6546884	3.5716383	3.6180484	3.5068624	3.718073	3.3492117	3.7056339	3.4179251	3.4212275
AC087501.1	2.8399765	2.5418222	2.9696844	3.3819528	2.968745	2.639108	2.654784	2.769205	2.8828795	2.8906953	2.7517614	2.9774644	3.1081865	2.9952815	2.7480178	2.8061476	2.8494618	2.7898912	2.7855258	2.7954152	2.993758	2.9242647	2.8981292	2.8185978	2.8032603	3.0543678	3.073376	2.67352	2.966573	2.9321733	2.9066627	2.8968332	2.7885857	2.8884234	2.8002818	2.9479363	2.8731344	2.7024505	2.84662	2.8740482	2.972168	2.9720342	2.8540695	2.9682899	2.9524043	3.0158987	2.9811852	2.835806	2.9375181
AC090627.1	3.0996068	3.04247	3.2088747	3.3373604	3.309445	3.2317882	3.026402	3.0455098	3.2434464	3.0469403	3.2149765	2.887577	2.9688518	3.2323923	3.1454952	3.113816	3.1517293	3.2536955	3.0225995	3.1392055	2.9536273	3.4463136	3.2251668	3.0488222	3.0065405	2.853582	3.0719225	3.1626399	3.452785	3.059881	2.884841	3.0509684	3.043095	3.256745	3.210384	3.052091	2.9041002	3.374064	3.1057417	3.104772	2.9300487	2.858768	3.148056	3.1882808	2.9860532	2.946258	3.0659883	3.1339242	3.0878277
AC091133.1	6.21267	6.295295	6.3580065	6.3188343	6.153738	6.2241335	6.2874174	6.7007146	6.9418955	6.8459206	7.161803	6.211367	6.249241	7.0355406	6.821677	6.2518663	6.3264976	6.480791	6.047891	6.1560197	5.9014616	6.13545	6.297993	5.921063	6.226513	6.932407	6.864787	6.1983194	6.3586435	6.2770553	6.182225	5.756533	6.211138	6.5825305	6.4450197	6.1260934	5.829928	6.4375825	6.0636253	6.04757	5.9737487	7.036446	6.098381	6.0052195	6.9050183	6.580954	7.0425687	6.132206	6.4119163
AC091633.3	2.9047594	2.7910588	2.853722	2.7892396	2.7138376	2.8819492	2.893803	2.8166063	3.0132575	2.9785156	3.0083613	2.9361641	2.743373	2.8603196	3.0621243	2.9175265	2.8284914	2.5968897	2.8036737	2.828532	2.9238856	2.9420109	2.7381778	2.782753	2.9120474	2.812563	2.8869274	2.9529486	2.8635294	2.8465014	2.7122943	2.8426275	2.6241949	2.6430216	2.8804328	2.9394572	2.7447944	2.9773633	3.1435401	2.9050412	2.9040136	2.913031	2.851025	3.0661469	2.7447166	2.9243865	2.6482856	2.656205	3.041675
AC092192.1	3.258617	3.2278469	3.0864897	3.4306958	3.361253	3.4215205	3.0712094	2.8628325	3.1865385	2.97062	3.1620705	3.22975	3.0192761	3.6654885	3.047845	3.2937317	3.9205	3.0221903	3.0269349	3.5699513	3.0528176	3.3177114	2.9224286	3.0428355	3.0648475	3.4098454	2.882113	3.2385554	3.850848	2.7784002	3.0246608	3.1516387	2.9158828	3.4906716	3.191565	3.3729286	3.196676	2.9019692	3.4248092	3.348463	3.1492612	3.1927035	3.061356	3.0914505	3.2248645	2.9880064	3.4031792	3.211011	3.1654387
AC092620.2	3.6652632	3.6456497	3.5870972	3.7689722	3.5991988	3.7809885	3.2590234	4.4773116	3.6181786	3.2206051	3.360507	3.2566185	3.335022	3.6075876	2.9617982	3.895224	3.7717211	4.418632	3.7127328	3.5561662	3.3718283	3.276296	3.532776	3.351122	3.637064	3.6744773	3.423015	3.327403	3.6290293	3.4982846	3.6603827	3.534006	3.441657	4.5015664	3.899773	3.3928518	3.6168234	3.3290868	3.4523282	3.5414424	3.41953	3.404987	3.634869	3.1275904	3.2042968	3.73777	3.5770798	3.6121883	3.446139
AC092660.1	4.087456	4.1145377	4.2534075	4.3381157	4.443367	4.336708	4.083624	4.128111	4.388624	4.9181914	4.3026543	4.2231693	4.1184425	4.614255	4.408864	4.24839	4.4463534	4.2836075	3.8533869	4.1012535	4.538917	4.322633	4.1119637	4.172816	4.176862	4.2741566	4.13897	4.1105366	4.570393	3.775576	4.144855	4.551908	4.591379	4.307591	4.4277387	3.8931208	4.538535	3.9892192	3.9240446	4.03755	4.360889	4.2459464	3.945243	4.5927334	4.0614643	4.4365754	4.517342	4.0281706	4.1370764
AC092667.2	3.343858	3.2834806	3.1463957	3.123781	3.2423713	3.3582265	2.9399223	3.1986961	3.245026	3.1392887	3.1078403	3.0192707	3.0226526	3.2675793	3.068128	2.9637	3.5434902	3.1433847	3.4274805	3.3944948	3.1033826	3.045441	3.0434687	3.079255	2.8684094	3.042786	3.3474405	3.0872493	3.4144838	3.3090875	3.1720672	3.296022	3.1321878	3.6214876	3.2546	3.0281956	3.3803978	2.9651048	3.423334	3.113209	3.1122184	3.1636221	2.9493132	3.1270707	3.2219753	3.1917348	3.3448575	3.2495086	3.2154937
AC100830.4	4.013553	3.7776444	3.871113	3.9622457	3.9549735	3.9801147	3.5176578	3.5585492	3.7009075	3.9846756	3.8830624	3.970641	3.640149	3.6240137	3.7026072	3.7493565	3.7819724	4.104703	4.0062423	3.7632008	4.028551	3.6062028	4.086459	3.8593042	3.9689107	4.145543	3.8703895	3.6863565	3.7958355	3.984666	3.729036	4.2511406	4.6836557	4.3023863	3.5248263	4.1324873	3.947815	3.7578535	3.8063624	4.0745077	3.5267797	3.9612215	3.6513023	4.1480637	4.0352917	3.8570285	3.8644164	3.8514273	3.6440096
AC104667.3	4.1562757	4.707714	4.403757	4.5736294	4.8829885	4.2957964	4.4688044	3.8309903	4.6751413	4.3035517	4.2366343	4.52588	4.7327127	4.7794304	4.625737	4.600404	4.60061	3.9182572	4.4206133	4.4545	4.918228	4.5640116	4.577096	4.60618	4.121541	4.398345	4.2242365	4.038786	5.1192446	4.6241064	4.400441	4.2874985	4.055051	4.5376472	4.3127947	4.361882	4.973465	4.408061	4.59595	4.3338757	4.3752174	4.4930263	4.4998074	4.4126177	4.4068723	4.177683	5.04669	4.0215807	4.59499
AC106801.1	4.951188	5.0216284	5.171382	5.1587353	5.571844	4.6094007	4.905961	4.824292	5.3293314	5.468136	5.196653	4.7305856	4.739853	5.004117	4.835616	4.6679697	5.0472326	4.9406033	4.861876	5.0082245	5.036705	4.804532	5.0803585	4.9367914	5.237915	5.035556	4.7476244	4.704968	5.3665276	4.6544533	4.7888236	5.2851815	5.289548	5.232074	5.2921834	4.7357197	5.0097027	5.2728157	4.6305623	5.106224	5.124523	5.080309	4.7943764	5.052287	4.912154	5.099353	5.2558413	5.3044615	4.9753313
AC108056.1	3.048343	3.013573	3.1711488	3.3986413	3.2430844	3.3359044	3.395998	2.878976	3.1403847	3.2025287	3.1971204	2.947894	3.2802312	3.019103	3.263194	3.1094184	3.047646	3.1044264	3.0781155	3.5375116	3.404698	3.431551	3.0298066	3.4391375	2.9839385	3.2911673	2.9510093	3.1951697	3.4174833	3.2091725	3.1811662	3.1164105	3.361554	3.3113904	3.2824023	3.1851745	3.3034382	3.247281	3.140279	3.3271403	3.193195	3.2662914	3.1784194	3.4130044	3.2905736	3.3704076	3.642094	3.056564	3.11013
AC112198.1	4.469691	4.167679	4.3427715	4.4440646	4.4743123	4.1884003	4.37166	4.016823	4.4192076	4.618781	4.487352	4.400009	4.567241	4.416867	4.311763	4.4782233	4.492259	4.1234093	4.2726116	4.090135	4.2947636	4.6576424	4.468637	4.257819	4.536615	4.2386646	4.329524	4.291526	4.811819	4.3056383	4.4018793	4.3196545	4.583173	4.248295	4.5229964	4.3802423	4.5631676	5.4556713	4.202867	4.5627337	4.233278	4.2500696	4.9437904	4.4178696	4.745843	4.699732	4.3586044	4.0735683	4.750252
AC114730.11	3.4025855	3.575353	3.7107062	3.469619	3.6195562	3.5288386	3.4278502	3.339758	3.504901	3.6598465	3.7034996	3.5637572	3.536827	3.5512938	3.6618075	3.4342844	3.9948983	3.4106097	3.5280738	3.7511377	3.696702	3.5260682	3.6543298	3.643091	3.5590935	3.6864085	3.453338	3.4210525	3.6229112	3.7157316	3.5648391	3.3463085	3.4956179	3.4495027	3.3568373	3.809266	3.5609982	3.5179687	3.7761645	3.6650167	3.588825	3.5156078	3.6313274	3.6510758	3.4143963	3.538125	3.523292	3.4147747	3.465643
AC114752.3	2.9158323	2.7257173	3.1199284	2.9918573	3.4876306	2.8279812	2.8687384	2.86082	3.4332013	3.265048	2.9673371	3.0529351	2.974717	3.1522415	3.3066747	2.8875997	2.9234402	2.9874225	2.9107392	2.9370856	3.0232408	3.2204478	2.9360485	3.1739907	2.8433506	2.6699405	2.989845	2.9833221	3.1543317	2.8850129	2.8144097	3.0821888	3.0625412	3.015118	3.23397	2.9363534	2.941804	2.885278	3.09904	3.0037887	2.966994	2.9595132	3.045116	3.00411	2.7410219	2.7652483	2.9951708	3.0324125	3.2264488
AC124997.1	2.893325	2.7214537	2.8244693	2.8390298	2.9493318	2.6400735	2.8417914	2.7014263	3.0908828	2.9666514	2.8505087	2.9578207	2.998706	3.0933769	2.8552523	3.0210803	3.2399952	2.691364	3.1015933	2.9255724	2.992722	2.9269435	2.9993336	2.9089775	2.8130288	2.9532344	2.7810664	2.93661	2.906204	2.9463785	3.044364	2.796044	2.8663735	2.8352528	2.8952272	3.0302672	2.8920834	2.9004717	3.0645018	2.9082346	2.951515	2.9366841	2.7409894	2.9843018	2.957239	2.9301395	2.9548614	2.9456742	2.8922
AC136289.1	2.9713786	2.97355	2.9181886	3.1123886	3.0016937	3.1344688	2.8181767	2.67446	3.1080732	3.1967866	3.0740383	2.8234668	3.019737	2.9717748	2.898445	2.9056616	3.0030575	2.9771001	2.9339223	2.932969	2.9769952	3.0359664	2.974516	2.8703167	2.881017	2.7958426	2.9766068	2.846187	2.8750327	2.99651	3.0493252	3.0865781	2.9701242	2.8352354	2.8956957	3.0499818	3.0395718	2.918256	2.971819	3.1054435	3.0153742	3.1911132	3.0661469	2.973498	2.8987446	3.0804946	3.0648947	2.9763236	3.2351735
AC139100.3	3.0317562	3.2000124	3.503666	3.565481	3.609434	3.2649634	3.18971	3.1378844	3.3294747	3.4554605	3.4806554	3.4925992	3.7323794	3.383558	3.1121464	3.3769522	3.536632	3.790345	3.374798	3.2559793	3.6023004	3.519758	3.2811954	3.4065936	3.3557694	3.287032	3.343921	3.2093	3.4419749	3.2949347	3.3434896	3.3274615	3.2508037	3.2034218	3.384223	3.2320333	3.2475328	3.2596157	3.409933	3.3808553	3.2106853	3.3870256	3.3439374	3.4245026	3.494078	3.1436784	3.3853815	3.1084666	3.2671144
AC141928.1	4.7509245	4.82629705	4.8849025	5.2657764	5.52924965	4.7853282	4.9684348	4.7412565	5.2881385	5.2556408	5.0159204	4.89081145	4.9804628	4.9461379	4.9608481	4.94435465	5.08473	4.7798835	4.9584215	4.8670825	5.0923287	5.172859	4.9626623	4.9259658	4.7741355	4.8744545	4.9176526	4.843244	4.9335148	4.84213045	4.903371	5.244286	5.01828455	4.93540085	4.9285512	4.9775598	5.1081884	5.00921115	4.807605	4.8486967	5.0202	5.19165495	4.72610855	4.93551415	5.1595795	4.74763365	4.7191712	4.9797981	5.0412362
AC144652.1	5.689155	4.8977222	5.2323966	5.0124016	5.362053	4.9390836	5.9082294	5.0224752	5.9831758	6.971185	5.204177	5.290523	5.85793	6.9121194	5.80964	5.1407423	5.499183	5.0071	5.1973367	5.4906	4.580971	6.117753	5.3017144	5.389123	5.99745	5.0458813	5.3434305	4.8844123	5.4575944	4.805994	5.378658	4.8654366	5.0717487	4.956846	5.68643	5.2208066	5.2071657	5.369499	5.2723284	5.4960914	5.2236257	5.965358	4.8891735	6.148626	6.6493196	5.3207846	6.149543	5.2406054	5.6253667
AC145343.2	4.700171	5.499976	5.7631025	4.509781	5.017284	4.91911	5.494605	4.0596147	4.833718	4.1729164	4.240787	4.155627	4.7594414	4.5486083	4.6239247	6.5855365	4.66149	3.9316473	5.3542647	4.3506436	4.309097	4.3501406	6.009355	4.3827467	5.168494	4.2002068	4.5889587	4.4970446	4.632987	4.2086663	4.240794	4.5001316	4.626573	4.243538	4.5484204	4.654197	4.66099	5.2671466	4.988057	3.8166537	4.402017	5.1082463	4.2823057	4.529347	4.511613	4.6894426	4.9841886	4.569659	4.543474
ACAA1	8.7232715	8.4254745	8.545664	8.0292662	9.082177	8.71481615	7.8959225	8.733324	7.89404385	8.08817765	7.75450065	8.829641	8.5062971	8.2138505	7.9144355	7.94060325	8.40934775	8.8969705	8.65627935	7.9483005	9.0076325	7.9608005	8.7376735	7.7934355	7.9578302	8.839502	8.587287	8.5255555	8.1377002	8.6292257	8.2276493	8.9967435	8.5109615	8.8907775	8.00038075	8.514983	7.9104945	7.826227	7.8550425	8.1225415	8.6000655	7.80952515	7.82684925	7.55130265	7.7129035	8.5088695	8.037934	8.330057	8.25536535
ACAA2	6.8828879	6.87684856666667	7.5392778	6.61270393333333	6.893208	6.6695139	5.90736536666667	7.15193823333333	5.8211849	6.30652783333333	5.9842231	7.75336986666667	7.03446753333333	6.6214473	6.06045066666667	6.84719843333333	6.94076	7.14355166666667	7.0159803	6.95484446666667	6.6014018	6.2307503	6.90756813333333	5.96435443333333	7.0992783	7.43615746666667	7.29915043333333	7.249558	6.66718463333333	6.92498786666667	7.17984533333333	6.4499793	7.02772686666667	7.05854366666667	6.20459113333333	7.230547	7.76903016666667	7.45505386666667	7.39402473333333	6.66625466666667	6.88928926666667	6.39903556666667	6.9282981	5.87959166666667	5.63373116666667	6.98283133333333	5.9677331	7.27021036666667	7.05324503333333
ACACA	6.7568615	7.6948415	8.345745	7.1232989	7.5763731	7.3548353	7.6414052	7.223231	7.327317	6.88217355	7.6507097	7.40993085	7.505145	7.2111963	7.5537426	8.2935385	7.0213857	6.698688	7.2488855	6.7270892	6.22912285	7.14284335	6.3556232	7.0006273	7.1049652	7.0635596	6.46996125	6.4387122	7.709211	6.6649535	6.3595255	7.7644588	7.552422	7.3855133	7.6347505	6.264584	7.7255592	7.79646885	7.0716268	7.4763022	7.54758815	7.6668613	6.686919	8.073987	7.4993225	6.8078725	6.882514	7.2428715	6.6149316
ACACB	5.56010486666667	5.39119511666667	5.46547181666667	5.7829356	5.9004613	6.23038051666667	5.069161	6.47776786666667	5.15459235	5.19306656666667	5.51830423333333	5.70561195	5.35336788333333	5.12746566666667	5.05652721666667	5.28928766666667	5.4143195	6.88001646666667	5.92469853333333	5.38589045	5.60384268333333	5.48840025	5.45887223333333	5.49011796666667	5.7138964	6.15270246666667	5.57553398333333	5.70283406666667	5.5428757	5.71444176666667	5.19197798333333	6.0773119	5.73065826666667	6.41618416666667	5.1163789	5.7937748	5.96138226666667	5.52836306666667	5.9250485	5.36810006666667	5.7901409	5.13653606666667	5.28699151666667	5.21075978333333	4.90308103333333	6.20532098333333	5.36387271666667	5.94134583333333	5.9477679
ACAD10	4.597687525	4.5072772	4.63027435	4.74016245	5.143396525	4.575688	4.685578225	4.428722275	4.7630467	4.6393352	4.719779125	4.7430358	4.590319775	4.64781465	4.585832175	4.604447725	4.745411475	4.802589875	4.68572615	4.5994034	4.609958425	4.714458075	4.769886975	4.72798505	4.7080972	4.62357145	4.60266235	4.685985275	4.91298955	4.6111888	4.489090875	5.122457675	4.780949425	4.64517865	4.58913975	5.17357795	5.075243525	4.71177195	4.7801373	4.522250825	4.67020725	4.559879025	4.677283	4.65003115	4.538148225	4.366132825	4.71553745	4.542015875	4.8231781
ACAD8	9.2793045	9.378269	9.059245	7.149175	8.336434	8.52219	7.387719	7.2002997	7.1340947	6.429431	6.6824484	8.269591	7.4905806	6.824033	7.0535307	9.596958	7.345511	7.2688875	8.000941	7.063992	9.587357	7.1885114	7.617911	6.8676558	7.932139	7.5472803	9.098303	7.28874	7.549021	7.315167	7.5435486	7.7679396	7.5887585	7.0706806	5.942681	7.146318	7.753413	8.333387	7.775575	6.932928	8.910589	6.366756	7.351611	6.9254436	6.4513187	6.8718514	9.898782	7.471264	6.8157845
ACAD9	7.469511	7.607738	7.7722845	7.7816596	7.688178	7.4379725	8.742943	7.6323714	8.042281	8.227022	7.669437	7.291274	8.00024	7.9987884	7.2793674	8.1255	7.719412	7.3719215	7.680483	8.324793	7.5086846	8.176655	7.601653	8.505688	7.820191	7.4294577	7.510122	7.912639	8.178204	7.216106	7.9506545	7.491013	7.3007064	7.268158	7.965633	7.7483163	6.8948865	8.183207	7.8470945	8.230375	7.602576	7.253866	7.4399714	8.631088	8.41968	7.7046294	6.9134355	7.318728	7.106683
ACADL	5.674835	4.15651375	3.9404645	4.4840045	7.62241635	5.43974685	4.1806805	7.8438639	3.66470995	3.8662598	4.1811995	5.1056842	4.1278709	4.2247744	5.16788505	3.6066505	4.61085165	7.4442246	4.77722645	4.70241355	4.62264345	4.034061	3.64307915	5.1895755	4.7864255	6.9599012	4.5551635	4.1414625	3.7672036	4.526461	3.68497315	5.14869185	4.6250105	5.43254485	3.7921561	4.95073845	8.016249	6.36440925	4.60027515	5.2907892	4.4164281	4.00043745	4.087553	4.17458115	4.0970808	6.7641745	3.9028354	4.6189785	4.48036435
ACADM	8.976198	8.278437	9.902528	8.832555	9.166854	9.046175	9.033364	9.04542	8.688999	7.1582503	8.434877	9.707052	9.02615	8.628196	8.631824	9.3878975	8.863261	9.156162	9.155702	8.819957	8.940597	8.600021	8.728444	9.00959	9.023407	9.253647	9.021663	8.759483	9.0783415	8.802096	8.94136	9.932943	9.171765	8.924275	8.051939	9.262475	9.625268	9.102639	9.445674	8.557301	8.763491	9.03854	8.557863	7.296707	7.97233	8.577188	8.513836	8.823025	9.685451
ACADS	6.199204	6.3560524	6.8422236	6.4571457	6.7738023	6.3557477	5.848281	6.5248475	6.4681783	6.1237493	6.4268856	6.8194466	6.7128763	6.512552	5.967634	6.5895715	6.401532	6.612658	6.646284	6.4481483	6.6918416	6.585804	6.945922	6.637452	6.524201	6.6680465	6.375148	6.928653	6.7303214	6.5799966	6.0879374	7.3566966	7.6366744	6.8331523	6.5430994	6.6742887	7.3373213	6.198007	6.4185867	6.431188	6.9088917	6.5839343	6.2699504	5.9371314	6.881646	6.3886504	6.332677	6.8403697	6.6630573
ACADSB	7.1026752	5.19593405	6.18130675	6.2043403	9.811725	7.09018735	6.19475085	6.43881625	5.04743085	5.40711685	5.645447	7.778073	6.2576235	5.74104015	5.51332355	5.1634365	5.9148215	6.3435578	6.62297925	6.390487	5.6509512	6.0020027	5.9434685	6.12701225	5.8996949	6.9338988	6.2591934	5.8322267	4.828617	6.01079235	5.3418235	7.72351935	6.36755	6.802825	5.18159865	6.1763749	7.80203865	5.6530445	6.379306	5.6880883	6.2061537	5.6804354	5.4958733	5.596658	6.03546265	6.1134865	5.5693458	5.8813018	6.0029725
ACADVL	10.52669	9.94377	10.553518	9.80944	11.010348	9.661065	9.674177	10.192179	9.354799	9.329798	9.464201	9.737183	9.844417	9.506477	9.102911	9.689707	9.900461	10.360156	10.6868	9.515472	10.379152	9.270382	9.902983	10.252569	10.351372	10.308701	9.611813	10.346275	10.70202	9.795387	9.885746	10.569666	10.090986	10.441063	10.068615	9.723228	10.611868	10.168523	9.411884	9.393067	9.668398	9.692526	10.628181	9.5605135	9.915447	10.026914	9.783535	9.372663	9.70634
ACAN	5.11371795	5.183855	5.1984524	5.4546086	5.33689775	5.138214575	4.972587575	4.9074969	5.089135325	5.350894525	4.9549199	5.2147763	4.911616275	5.172478675	4.9308503	5.339078175	5.225014825	5.102509325	5.385527575	5.054174075	5.215213325	5.117481075	5.09751215	5.045961025	5.099452475	4.7449058	4.917331575	5.10338385	5.2223657	5.074415875	5.088561525	5.2045026	5.001618875	4.932061875	5.024747425	4.7701213	4.855305825	4.99419925	4.851355325	4.936264825	5.016392325	5.023634625	5.317887725	4.896633875	4.994833125	4.975978375	5.26439275	5.072926	5.0559518
ACAP1	5.42154846666667	5.33259236666667	5.28504743333333	5.9207621	5.56482713333333	5.4698727	5.39931276666667	5.60833233333333	5.31875693333333	5.14887633333333	5.47682506666667	5.58938186666667	5.5904398	5.5320051	5.12023736666667	5.8681977	6.0876029	5.800602	5.77906066666667	5.75422756666667	5.899881	5.70411823333333	5.93945046666667	5.4101852	5.466731	6.09612723333333	6.20812366666667	5.46498586666667	5.26007226666667	5.835151	6.0629277	5.4349935	5.34371366666667	5.57808213333333	5.50969546666667	6.3809455	5.6797668	5.25004	5.8834832	5.43817423333333	5.37538653333333	5.41126466666667	5.87187283333333	5.04690416666667	5.11743166666667	5.41773103333333	5.8438212	6.2294907	6.05457163333333
ACAP2	5.50968706666667	5.73174116666667	5.81735143333333	6.39117523333333	5.19177013333333	5.8334629	8.13826143333333	5.93885733333333	7.0815679	6.77071626666667	6.53981766666667	6.068477	6.61352986666667	6.27802643333333	7.53210133333333	6.07958356666667	5.9084428	5.7918612	5.84694196666667	6.31644833333333	5.92958806666667	7.49764833333333	6.06914206666667	7.035229	6.24338856666667	5.57117866666667	5.96621776666667	5.6489072	5.9807675	5.7608611	6.02454896666667	5.14598066666667	5.60378616666667	5.72456093333333	6.99434876666667	6.06484516666667	5.59322823333333	6.41836246666667	5.64660716666667	6.8101655	5.99983426666667	7.43454023333333	6.02659666666667	7.67993293333333	7.3975495	6.0802298	5.54980083333333	5.91760833333333	5.80887173333333
ACAP3	6.13595125	6.10547535	6.47054435	5.922698	5.78992	6.09980935	6.42940785	5.91756275	6.59265675	6.12947585	6.1695635	5.48813	6.0534296	5.70931385	5.8602275	5.7829988	5.71536585	6.034891	6.3054683	6.14630795	6.0086749	6.2236287	6.0755738	6.035594	5.8886362	5.59127485	5.700364	6.0864883	6.50229915	6.4320383	5.7298737	6.69848205	5.6477625	6.03065375	5.8824483	5.41759705	5.6480217	5.8224106	5.31809485	5.8019563	5.8301859	5.9014095	5.9536937	6.14145375	6.0886577	6.22588585	6.3160872	5.8347773	5.66335185
ACAT1	5.82881693333333	5.1601676	5.54200323333333	5.36287793333333	6.25270033333333	5.60464963333333	5.18061106666667	5.72192586666667	5.25636636666667	5.1986955	5.31944883333333	5.71200733333333	5.55071633333333	5.74100966666667	5.42380186666667	5.2270295	5.4241179	5.81950986666667	5.46030716666667	5.1241957	5.49888916666667	5.1651407	5.3176745	5.338131	5.2457847	5.6277754	5.32745953333333	5.23801803333333	5.00114016666667	5.75245446666667	5.2349256	5.90789066666667	5.4784962	5.39968183333333	5.1050426	5.4229167	5.980747	5.78346413333333	6.3093948	5.31713233333333	5.69043353333333	4.939177	5.2065091	5.17147916666667	5.48664133333333	5.53827666666667	5.53208043333333	5.49394333333333	5.2683107
ACAT2	8.057548	8.099792	8.439811	7.839799	7.482994	7.3544636	9.6853895	8.227766	10.227449	9.198824	9.146382	8.286948	9.183383	8.260783	9.09936	8.0877	7.7778406	8.105729	8.315712	9.354772	7.417047	8.725393	7.68479	8.60705	8.496409	7.537527	7.7577877	7.337687	7.3606715	7.290619	8.575603	6.7743125	8.188178	7.0187693	8.556667	7.7657065	7.8522334	8.50101	9.0126	8.620502	7.4676704	8.588125	7.7677345	9.073097	8.804022	7.2961287	6.5461583	7.99963	8.21143
ACBD3	8.217961	8.5719892	8.799917	8.07886275	8.6008785	8.74027065	8.168593	8.2651995	9.1318228	8.1068005	8.2511655	9.1627815	8.0068705	8.53306235	8.32065835	8.5890435	7.6198047	8.14956115	8.3070403	8.421964	8.07627685	8.257452	8.697091	7.98866365	8.472417	7.8048145	8.313117	8.67792065	8.27856785	8.3141132	8.36057265	8.4146265	8.6166358	8.0096475	8.4553167	9.0441015	8.944741	8.927366	8.2519995	8.812321	8.1158633	8.4285735	8.731533	8.89539465	8.67548	8.627488	8.39351575	8.4821772	8.9993705
ACBD4	6.195233	6.431566	5.9979877	6.2981353	6.7066717	6.3751974	5.8431435	6.454883	5.4273653	5.310076	5.744233	6.095864	5.8854394	6.060273	5.5389233	6.220042	6.3023214	6.237798	6.132502	5.877978	6.7265577	5.8774033	6.35398	5.6073833	6.386443	6.3892007	6.1944966	6.2881355	6.4180684	6.1347613	5.9391294	6.690189	6.583932	6.329014	5.62051	6.616372	6.4964247	6.017298	6.1339393	5.751613	6.4222155	5.8697205	5.817711	5.36643	5.7494607	6.4504523	6.0489326	6.6638274	6.5759335
ACBD5	7.3510645	6.6545478	6.89913515	6.5954025	7.3700414	7.01714	7.577004	6.872606	6.5036415	5.77815735	6.4667263	7.45205225	6.6149445	7.14129185	6.58028585	7.9458867	6.74060025	6.9322923	7.09147	6.5885415	6.9492665	7.44674435	6.9016788	6.973172	8.3151222	7.0512768	7.408813	7.5197198	7.1217895	7.3595373	6.58539215	6.88881875	6.79916885	6.861651	6.8307215	7.7345253	7.9192735	7.131552	7.3006688	6.7858365	6.930654	7.3634913	6.3665437	7.140606	8.32288975	6.8897975	7.39562965	7.01147285	6.99702985
ACBD6	7.8103905	7.690973	8.766874	7.4416075	8.001045	7.590118	8.186143	7.7757497	8.553223	7.7148685	7.5659466	8.510936	7.3684	8.200595	8.337269	7.769863	7.5887666	7.4001484	7.6955166	7.8708706	7.579901	7.418786	7.64325	8.167034	7.945659	7.706343	7.640726	7.765078	7.607321	7.7366366	8.045872	8.14443	8.268036	7.7092943	8.203495	7.5184374	8.267683	8.291546	8.137845	8.16762	7.829887	7.3513026	7.1571693	8.541846	8.41371	7.244728	7.298778	7.812961	7.79392
ACCS	8.542655	7.013748	7.289551	6.5163207	7.56893	8.247906	6.5616174	7.9198923	6.3854346	5.7973537	7.160445	7.2991977	6.092938	6.4948587	5.858199	6.241046	6.8662815	8.0585	7.5333157	6.443431	7.7116904	6.1120844	6.6359005	6.8526554	7.32334	7.485126	6.661164	7.1222005	7.34635	7.3405485	6.5421085	7.985957	7.741993	8.073205	6.3740735	6.4386506	7.2621775	7.1199923	6.971843	6.3706565	7.3496213	6.5547037	7.0292506	6.586045	5.6550117	6.8866944	6.4036145	7.2350645	6.605263
ACD	6.9114113	7.218602	7.7718744	7.488996	6.3975034	7.183198	8.326803	7.7275596	7.8786297	7.4588733	7.189268	7.4438744	7.688198	8.461394	7.295934	7.0671945	7.9627914	7.452346	7.278833	7.3225756	7.4217563	7.0915265	7.3348055	7.2319098	6.919304	7.5060253	7.8220572	7.5827518	6.8275166	7.3460994	7.519305	6.908452	7.0991826	7.418989	7.5215616	7.2942085	7.026823	7.364098	7.718506	7.8982477	7.1714816	7.2225966	7.6543016	7.872428	7.636871	7.446007	6.659569	7.562999	7.262029
ACE	5.4314239	5.56584	5.0974656	5.0531931	5.5702605	5.4779229	4.30668245	6.15911965	4.43723535	4.7108996	5.30207225	5.4954762	5.3789775	5.40530485	4.5989324	5.18428995	5.34193945	6.19436675	6.0660025	5.27068605	5.04459925	4.769771	5.91475585	5.1702042	5.46616975	5.44325965	5.3707976	5.29090165	5.243871	5.885823	5.3019688	5.7297156	5.2373629	5.2271465	4.8760785	5.76884925	5.55575255	5.6193928	5.27443965	4.9627765	5.5339909	5.22547985	5.29564305	4.7578667	5.18590025	6.1041729	4.7628335	5.00238515	5.20969475
ACE2	7.861303	3.81849745	5.51057915	4.4336444	6.9459175	7.3504212	7.62532265	3.8079275	4.57788515	5.97165325	5.41001915	5.07031265	4.05412195	3.6754727	4.023306	6.855508	3.6475541	4.186766	4.3778093	5.0592022	3.96067075	5.79877775	3.58797025	5.98185635	4.0040896	4.89179325	3.7095395	5.0231935	7.3505889	3.923979	3.9265573	6.8861078	5.2207265	4.4564657	5.19944565	4.7686388	7.1976857	7.82251125	3.6950674	3.69650505	4.61504885	3.81676265	4.1493412	4.5500209	4.80690485	4.2050266	5.5249825	5.969204	4.05759935
ACER1	3.7674527	4.373197	3.871971	3.947477	4.246437	3.8370767	3.932335	4.015609	4.246474	4.6546826	3.8410017	3.7227185	3.884858	4.1131496	3.7349248	3.7513454	3.9733672	4.3101854	3.9160357	3.879558	4.149832	4.2773066	4.1002913	3.8411992	3.990293	3.8436522	3.579477	3.6796727	3.986922	3.949857	4.0119305	3.7886212	3.824234	3.5200238	3.9584773	3.939656	4.0292215	3.8809695	3.9363575	4.256136	3.6882608	4.1931915	4.029718	4.3588204	4.235976	4.0177803	3.910841	3.901019	3.9364583
ACER3	6.63619048333333	6.45280391666667	5.87840553333333	6.30271733333333	5.08791683333333	6.6317839	7.0302773	6.37554926666667	6.57226466666667	6.47593076666667	6.2822039	6.10777125	6.56703331666667	5.98801061666667	6.4928875	8.98623461666667	5.9034915	6.7904859	6.34092143333333	6.38494203333333	6.20105231666667	6.21975411666667	6.21967698333333	6.31002765	6.11950885	6.2894676	6.74525768333333	6.29515353333333	5.7732504	6.78916831666667	6.46181246666667	5.60450475	5.42616755	6.3102326	6.03122886666667	6.67241728333333	6.37413915	6.4444633	6.46073518333333	6.57230008333333	7.12593056666667	6.17535365	6.91266083333333	6.42823743333333	6.83745331666667	6.83711086666667	7.05476795	6.19775378333333	6.16217998333333
ACHE	4.4464806	4.64737923333333	4.6985186	4.66876623333333	5.13478206666667	4.9048007	4.56617086666667	4.46133003333333	4.50872833333333	4.74269736666667	4.56484996666667	4.9494068	4.75920846666667	4.8800192	4.59085176666667	4.88879616666667	4.83714776666667	4.62261993333333	4.5855426	4.63581046666667	4.57122716666667	4.58909513333333	5.28930486666667	4.50801713333333	4.61841563333333	4.9430738	4.5457096	4.69676413333333	5.525206	5.10231546666667	4.51865316666667	4.62479386666667	4.9004377	5.9839145	4.5766251	4.765402	4.5841054	4.5816206	4.574451	4.56703793333333	5.0741975	4.53802303333333	4.7740102	4.60051336666667	4.64045696666667	4.38216936666667	5.7117136	4.7546773	4.8559232
ACIN1	7.060584	6.973834	6.690158	6.63387	6.8681717	6.641828	6.8866467	6.6654606	6.667159	6.383424	7.173616	6.881504	6.9235744	6.5110464	6.895078	6.8349977	6.7558546	6.7139826	7.1312923	7.084355	6.803216	6.9300885	7.043488	6.860265	7.083699	6.882819	6.5895324	7.1734915	6.980011	7.0918407	6.7679143	6.690738	7.0994554	7.0940747	7.3481917	6.682893	6.5005527	6.4900737	7.417969	6.724528	6.642369	6.5409164	7.3810673	6.580151	7.213499	6.7149367	6.9762893	6.790172	6.9144387
ACKR1	6.626376	6.946459	5.1894817	8.204071	6.040655	6.950536	5.6016893	8.959447	4.9537754	4.658936	5.3909407	6.6954536	6.628453	6.2036066	4.5514565	5.126574	7.97437	8.966572	7.1990824	7.956627	4.7336383	6.7839174	6.472342	6.9217887	7.3463745	7.3037195	7.777579	5.92013	4.8182883	6.899288	6.5097203	6.385625	6.1220093	6.433644	5.8908176	6.726573	6.584785	5.114838	5.964502	6.582996	6.392882	5.009809	5.764978	5.005873	4.8688254	9.252709	4.705522	7.6687083	6.199053
ACKR2	4.68754993333333	3.94444026666667	4.3367911	4.45395606666667	4.2637255	4.1638803	4.03251123333333	3.96161156666667	4.56167866666667	4.0807103	4.17561113333333	4.24117086666667	4.2830707	4.37123056666667	4.0288882	4.52438346666667	3.94547936666667	3.97604896666667	4.04156756666667	4.0974034	4.26422733333333	4.2904849	4.01514196666667	4.2327262	4.5412348	4.0377548	4.08151286666667	4.03818303333333	4.659484	4.06383323333333	4.26385316666667	4.2287839	4.1071936	4.21665086666667	4.11291386666667	4.2914963	4.1719717	4.39719466666667	4.04378153333333	4.3128427	4.06557336666667	4.0603861	4.54479503333333	4.25385416666667	4.00412313333333	4.03143986666667	4.24429623333333	4.14422643333333	4.05069996666667
ACKR3	5.58227535	5.9543095	6.03721585	7.76609515	6.34694625	5.48158265	7.479324	6.4514155	7.849997	7.6384625	7.5398862	5.2205815	7.93951775	6.3789745	7.94200575	5.5340845	6.308513	6.825489	6.5722892	7.0285977	6.85331785	8.2626395	6.532504	7.097696	6.60805535	5.22897775	6.226322	6.2570975	5.6327481	6.45311175	7.29906525	6.36598975	5.0009404	5.434174	7.93190235	6.160549	5.7271613	7.2398168	7.1790885	7.05894535	6.02947465	7.4600526	7.463643	7.14272625	6.8609003	6.897163	5.582371	6.00134515	6.3279147
ACKR4	3.6770449	3.5963485	4.0858116	3.6301258	3.501951	4.145013	3.8191488	6.768596	8.554854	7.545552	5.1921206	4.3522143	3.813265	4.2074275	3.5137713	3.8964653	4.7636476	6.0516114	4.552615	4.3113203	3.4591827	3.711355	3.648217	4.1009903	3.7573528	5.4227557	4.26701	5.3244476	4.123627	5.3942356	3.3107193	3.4744356	5.322119	3.56457	3.7109666	4.5875053	4.2084475	3.6518629	3.6631222	4.1213284	3.8215384	3.279865	3.5780392	3.9143832	3.8548338	5.068274	3.933815	4.430739	4.0373607
ACLY	8.276565	9.34167066666667	9.22108283333333	8.77262933333333	8.83259883333333	8.26508543333333	9.326411	8.24657866666667	9.64104433333333	8.83033916666667	9.43877466666667	8.61577553333333	8.99797766666667	9.59651966666667	9.287393	9.26213133333333	8.74706933333333	8.11594933333333	8.5445549	8.83484176666667	8.19325866666667	8.834239	8.62375533333333	9.03686266666667	8.59497866666667	8.2732685	8.55099886666667	9.11056	8.97370283333333	8.782599	8.52270116666667	8.46929666666667	7.99481386666667	8.25782753333333	9.233994	8.8694328	8.65242233333333	8.88995653333333	9.28524	8.6376329	8.29674333333333	9.890522	8.1568585	9.19365633333333	9.41885266666667	8.18944453333333	8.33894826666667	8.67287866666667	8.91405086666667
ACMSD	3.4285288	3.6274478	4.1709538	3.2930226	3.715441	3.441279	2.9796083	3.093313	3.3457353	3.4263399	3.3119671	4.9759994	3.3447883	3.405945	3.541592	3.3852525	3.5597954	3.3416936	3.6493175	3.2906737	3.2516248	3.311479	4.1892014	3.349066	3.3118296	3.354616	3.3270645	5.476787	4.1865535	6.3135576	3.3198245	5.1270466	6.4353156	3.3463063	3.40318	3.3874142	8.379638	3.45101	3.6421533	3.2007117	3.3180683	3.0791867	3.3906484	3.5828927	3.461269	3.39913	3.4029367	3.430427	3.2206182
ACN9	7.1142535	6.7682247	7.3465586	7.3258986	6.9691434	6.642628	8.499872	6.0961	7.5695267	7.771823	6.907392	7.112388	7.4768214	6.3660994	8.35262	8.300695	7.7469487	5.9357576	6.187857	6.7286067	6.6110425	6.5855374	6.5966234	7.980655	6.2775016	5.875492	7.2211905	6.116218	6.5014853	6.369768	6.5387964	6.484795	6.5470076	6.176472	6.433271	6.3274455	6.036732	8.166714	6.543512	7.103171	6.4039335	6.987657	5.4671164	7.2270737	7.0525336	6.2281017	7.594724	6.2756	6.508027
ACO1	6.666802	6.83716775	6.3715365	6.06836385	5.98901605	6.24741075	5.64447	5.9809511	5.79908965	5.59948585	5.6213593	5.8468657	6.6899262	5.85660225	5.60832775	5.96886805	5.7926072	6.1415909	6.35732085	5.8402256	6.9333195	6.1349213	5.93563085	5.74282435	5.70557225	5.9795707	5.86482655	5.91155565	5.9093497	6.1079009	6.0564005	5.63510345	6.38719715	5.8926053	5.6868177	5.7940449	7.1292545	5.9566842	5.6182483	5.87441215	7.64631185	5.6257808	6.1851205	5.20733795	5.432108	5.9178972	6.04389575	5.8790286	5.79693815
ACO2	6.918055	6.81317525	6.80044	7.02191935	7.4011602	6.4140498	7.52958785	6.6984863	7.2688238	6.9938883	7.448605	6.906385	7.12185835	6.940585	7.691263	6.950507	6.5051633	6.686201	6.79309315	7.137861	6.784628	7.42553835	6.4048515	7.21439325	7.36490485	7.29466015	7.1845413	6.513609	6.44833435	6.594891	6.80719	6.76457135	7.1394035	6.58168365	7.076219	6.9424215	7.4226385	7.04924765	6.7762613	7.04744375	6.69708035	6.95479735	6.5668985	7.82646585	7.5143843	7.1217975	6.049737	6.741907	7.2893065
ACOT11	4.435439175	4.868677925	4.65212615	4.6764941	5.02337185	4.587831325	4.7977684	4.518459475	5.14326145	4.835045325	4.4622714	4.617412775	4.64882625	4.611847775	4.7003435	4.51667385	4.542944475	4.89875375	4.6854805	4.79957485	4.908852725	4.759421975	4.671675325	4.651537525	4.750606875	4.807082475	4.521832475	4.90207675	5.10499345	4.971651375	4.769761	4.898589925	4.37371345	4.8902276	4.91083235	4.766429575	4.747580575	4.74126705	4.46796635	4.67320715	4.9023257	4.602936	4.925739175	4.91830575	4.79338985	4.6282126	4.671775375	4.77855075	4.74673305
ACOT12	2.9004357	2.9081206	2.7807925	3.0189102	2.6807551	2.736863	2.7676535	2.8267956	2.8543549	2.8474472	3.008509	2.7194858	3.5823271	3.0318944	2.7968926	2.8873618	2.9575028	2.8398855	2.8182898	2.9421113	2.7799747	2.7750385	2.6167858	2.8270423	2.8319757	2.729528	2.916897	2.9562721	2.8191724	3.0384836	2.747805	2.6824155	2.8489826	2.7046163	2.8175757	2.929094	2.826545	3.0654747	2.7900352	3.0844858	2.8340664	2.8158417	2.8543005	2.8124533	2.7111754	2.9222722	2.9693215	2.84907	3.036319
ACOT13	8.845573	8.285118	9.799366	8.297785	9.675898	7.9144945	9.619064	7.983255	7.6296697	8.813807	8.037	8.527012	8.872463	8.221062	9.273938	9.486134	8.544569	8.077766	8.700511	8.216888	8.333736	7.2154865	8.418035	9.044744	8.568581	7.8299527	8.601536	9.098686	8.825413	8.698374	8.278377	9.411074	8.271552	7.6135793	8.438107	8.68857	8.294676	9.686541	9.0775385	8.17991	8.204917	7.793716	8.070103	8.621253	9.092745	7.56776	8.714728	8.516934	8.679762
ACOT4	5.8101764	6.479319	6.8583336	4.8664756	7.0610876	6.024922	5.424188	6.527361	4.814589	5.253135	5.9208226	6.594545	6.923545	5.3634105	4.925625	7.0630765	6.7474847	6.5452595	6.4636145	5.285066	7.1847243	5.3816276	6.582538	6.2615933	6.477069	5.3052626	6.182603	6.205089	6.149612	6.2930427	5.1510797	6.4203243	5.9197493	5.571478	5.3537717	6.866104	5.4598417	7.0249395	7.241403	6.094103	6.8507175	7.255651	6.010068	4.8561525	5.399571	6.214657	6.2258	6.481207	5.5146675
ACOT6	3.2197256	3.4623523	3.865775	3.4457643	3.451344	3.164306	3.3679047	3.539402	3.591637	3.3439984	3.2390296	3.5929713	3.3013484	3.20027	3.5565588	3.3406909	3.3506868	3.5791006	3.1719155	3.2506826	3.3614738	3.5281858	3.3580797	3.213845	3.2309926	3.2206051	3.492451	3.5539148	3.488175	3.4292576	3.588159	3.2313755	3.2951548	3.2682981	3.327823	3.4447546	3.3034585	3.2965813	3.4029381	3.3349843	3.3042617	3.3674912	3.226335	3.2978718	3.2449048	3.5759256	3.365381	3.296849	3.5801609
ACOT7	6.2524588	6.57892845	7.08044485	7.37076235	5.88065675	7.1401213	7.8349275	6.37991465	8.12485665	7.841753	7.1458195	6.63646925	7.840626	8.2228843	6.84161685	7.4872888	6.905048	6.5271383	6.87905425	8.14456525	6.12956595	7.8910927	7.5845368	7.8593003	7.09886455	6.81825625	7.01433185	7.25865435	7.4535375	7.766962	7.1784929	6.2781329	5.7897305	6.24519965	7.2347917	7.990361	6.32396865	5.8387145	7.53933	7.29470135	6.3894336	6.918334	7.5871675	7.2877752	7.66636225	7.11107275	6.95371975	6.9762616	6.8562045
ACOT8	6.4889078	7.296283	6.4865336	5.620432	6.69946225	6.20065905	7.435497	5.92800315	5.7085262	6.0318458	5.5127815	5.70666615	7.1651682	5.7506561	6.2352035	6.28559775	6.7897593	5.90599535	5.83079385	5.8234575	5.76731965	5.6238455	6.10886565	6.13718225	7.1963935	5.9325853	6.43133485	6.1446412	5.85624625	5.99627495	6.243271	6.0283785	5.805683	5.71109965	5.63478565	6.353726	6.0393385	6.4728915	6.73181085	5.9650297	6.296427	5.581821	6.0320885	5.9201993	6.5555625	6.01653075	6.4921215	6.16923265	6.32580615
ACOT9	8.704976	9.073522	8.511394	8.48812	7.9457617	8.833592	8.694645	8.785462	9.052286	8.578723	8.132162	8.188471	8.421455	8.805081	8.543034	8.537274	8.806162	8.691656	8.699667	8.060839	8.387607	8.310963	8.588343	8.318247	8.923737	8.245321	8.675652	8.856027	8.239635	8.340583	9.123792	8.064085	7.649626	7.8798823	8.62205	8.545959	8.276773	8.947197	8.635353	8.821127	8.621003	7.910721	9.108284	8.762877	8.54447	8.311466	8.463348	8.88784	8.579392
ACOX1	5.78828966	6.41347176	6.51794188	5.87839966	6.08913656	6.03938612	6.02287194	6.04161812	5.57053246	6.05562462	6.1172473	5.8670836	6.08558772	5.87754756	6.02451186	6.38261496	5.7584922	5.98951208	6.1477699	5.98723118	6.11437652	6.0298084	6.34644612	5.9929683	6.6394246	6.00772516	5.97134922	5.90345198	6.20373228	6.16700298	5.89447788	6.24633636	6.02375096	6.24134256	5.61700742	6.21791872	6.32908608	5.93981076	6.13444712	5.95060268	6.34910338	5.83140058	5.7286256	6.06991782	6.2969635	6.02930064	6.10188732	6.21413776	6.36540382
ACOX2	8.173695	7.2419147	7.3043914	5.9185133	6.6095414	7.238566	6.7012553	7.779445	5.0922394	5.247178	5.3759837	8.211342	6.0294085	5.471603	5.7348948	6.82286	5.685464	7.2771473	8.046255	5.7533255	8.431673	5.4085917	7.244794	5.4358997	5.891562	7.7603574	7.1143703	6.550868	7.4464154	7.83945	6.6638484	7.779285	8.4589815	8.441836	5.5061855	6.7667384	7.6540074	6.5127974	6.8599477	6.0356917	7.9907646	5.344436	5.586141	4.747922	5.453285	6.3842435	5.1742086	7.3901105	6.6838355
ACOX3	6.87937485	6.39554825	6.615103	6.4443095	7.0469703	7.0965595	6.196959	6.6312693	6.958804	6.2838213	5.830987	6.6074527	6.323976	6.6821745	6.422334	6.7319	6.70001125	6.60308885	6.47457725	6.6885288	6.35640765	6.3003057	6.5724685	6.8022062	6.7922243	6.7756224	6.494791	6.6386812	5.84602975	6.87823575	6.3670973	6.75380035	6.5301465	6.4970917	6.21823595	6.56127625	6.927682	6.872673	6.0448445	6.0342583	6.96388635	5.968581	6.55154865	5.8331527	6.0617527	6.51702015	7.02209805	6.72476315	6.34305235
ACOXL	4.83857585	4.2867844	4.57017945	4.02697975	4.23719215	5.1801238	3.7753838	5.503427	3.6159615	3.62207175	3.7774614	4.79952885	4.12879585	4.223895	3.939106	3.8509133	4.3948455	5.4448258	4.32461855	3.94717935	4.0703538	3.98778975	4.3638816	3.85871205	3.972514	5.0783693	4.1816255	3.823043	4.00094635	4.0925073	3.997402	3.9843613	5.45813915	6.8150043	3.77096395	4.09403455	3.83836615	4.3354394	4.0798925	3.865953	4.38441575	3.86367865	4.0674355	3.79598835	3.8507638	4.5400785	4.50766135	4.2480842	4.34194275
ACP1	7.5356947	7.935115575	8.1669215	7.4146485	7.5577559	7.10806695	7.6686755	7.141118525	7.695376825	7.8052545	7.759064925	7.913837925	7.8055857	8.17099525	5.958224775	8.388931875	7.386134825	7.02019345	7.336762575	8.628036425	7.6758127	7.70632	7.75970375	7.937622525	7.72970395	7.27192555	7.336313375	7.811988875	7.596771275	7.80308555	7.61126015	7.7234633	7.473097	7.232439875	7.89557315	7.89781265	7.9510691	7.951169825	8.3604145	8.432601825	7.3494561	7.7545205	7.7417087	8.164107525	8.2246765	7.300698225	7.4843473	7.49316655	7.9662991
ACP2	8.548117	8.260736	8.071722	8.315607	7.6190944	8.045998	8.021873	7.9115314	7.1022396	7.3771024	8.036829	8.210634	8.579353	8.077575	8.395651	8.763882	8.131166	7.8122272	8.279904	8.566307	8.415674	7.662988	8.443434	8.464388	9.118587	8.596684	9.220447	8.530275	8.689557	8.812718	8.516945	8.079548	7.7575336	8.357955	8.039996	9.062982	8.418388	8.675371	9.089153	8.09487	8.62089	8.39611	8.382361	7.264194	7.507598	7.7332506	7.8059225	8.523604	8.570092
ACP5	9.4788	9.456886	9.414451	8.627168	8.25566	10.39472	7.9449644	10.699653	9.036289	8.265403	8.605076	10.058157	9.646726	8.179865	9.168233	9.315628	8.952162	11.183606	9.944132	9.264967	8.4270935	8.712921	11.13263	9.346555	10.461006	9.247104	10.676885	9.215881	8.312479	10.386823	9.499557	8.428457	8.853048	9.549639	8.53662	10.719786	9.332785	9.242428	9.389104	10.26988	10.082684	8.725001	8.505331	7.737534	8.324855	10.623183	8.841339	9.912438	9.613966
ACP6	6.2724552	6.24093275	6.81527575	5.48427485	6.1373355	6.469054	6.1113751	6.320001	4.98569095	5.16490215	5.4945854	6.26915965	6.1923576	6.1449842	5.55810815	5.82565425	5.1938731	5.81282385	6.7856235	5.70878035	5.9381534	5.09352625	6.0134605	5.79140845	6.574438	6.988578	5.98050305	5.82685565	6.48476875	5.66709165	5.7807305	6.93353515	6.913152	6.87181925	5.4390495	5.88128885	6.04887215	5.71671635	6.2975165	5.39375935	6.7623337	5.3478353	6.4464025	5.5273125	5.41744575	5.7969897	6.46943585	5.8907913	6.366246
ACPP	4.1537627	4.2677571	4.1387444	4.02202453333333	4.79411203333333	4.4013563	4.48079	4.32499676666667	3.92771976666667	5.09391156666667	4.37595396666667	4.49681573333333	4.52356066666667	4.10170773333333	4.44651896666667	4.37313726666667	3.89112776666667	4.05967243333333	4.4024935	5.68608093333333	4.93127686666667	5.1193616	4.06854046666667	4.76776026666667	4.233985	4.24920823333333	3.86863076666667	4.23198643333333	4.96983956666667	4.23843233333333	4.0457665	5.04794403333333	4.34310043333333	4.1337863	4.90475126666667	4.08741686666667	4.197406	5.07525833333333	3.97685866666667	4.64291103333333	4.5169641	5.78678273333333	4.14170486666667	5.56245586666667	5.7835085	4.21704	4.05218953333333	4.06825076666667	4.08083366666667
ACPT	5.6972485	5.9619937	5.957586	5.833726	6.0772657	5.7785664	5.6153965	5.834553	6.129957	6.113947	5.8162336	6.0069227	5.962038	5.8633976	6.0283136	6.005145	5.977497	6.368273	6.217697	6.081908	6.16687	6.0512624	5.959772	5.7728796	6.2371826	5.637227	5.6431847	5.859747	6.6347914	5.7162037	6.023281	6.1713843	6.448495	6.0699778	5.7163963	5.736373	6.243458	6.439759	5.934678	5.8787494	6.3981366	5.878524	5.6744127	6.4178424	5.7464237	5.9162636	6.3136516	6.259991	5.905855
ACR	4.1588707	4.1308107	4.2792225	4.570785	4.6557956	4.121937	4.0072355	4.185062	4.5318975	4.191737	4.192998	3.9621336	4.1951704	4.194005	4.2060595	4.2031755	4.4461503	4.220343	3.9365191	4.379285	4.1009846	4.2137556	4.2600183	4.4714413	4.222391	4.254773	4.094448	4.221776	4.2712097	3.9436085	4.251769	4.4229755	3.8467245	4.0544214	4.298767	4.305246	4.354848	4.573107	4.024498	4.2116604	4.2207394	4.258455	4.5113654	4.128595	4.13666	4.211116	4.437948	4.177558	4.3564653
ACRBP	4.4760518	4.3628913	4.70528046666667	4.61355883333333	5.12849343333333	4.58865866666667	4.39684906666667	4.41104176666667	4.50294733333333	4.3986529	4.62768503333333	4.50102813333333	4.5638657	4.86382013333333	4.64710013333333	4.8898095	4.47667466666667	4.7919857	4.5063191	4.50985793333333	4.715562	4.44600443333333	5.27489093333333	4.2838989	4.71744533333333	4.34895073333333	4.7526253	4.83383813333333	4.95099326666667	4.58679776666667	4.38842236666667	4.6152467	4.5974737	4.5005106	5.00364656666667	5.0362365	4.55031666666667	5.15788443333333	4.71565933333333	4.5903908	4.65431943333333	4.46369656666667	4.32140406666667	4.50966606666667	4.71530206666667	4.78613456666667	4.63251086666667	4.78600843333333	4.61385476666667
ACRC	5.0707455	4.7764454	4.555272	4.757076	4.1497526	5.1263604	4.480791	5.50463	4.072117	4.5033684	4.529185	4.3254905	3.6086605	3.8576667	4.747948	4.732274	4.226617	5.114027	4.5384774	3.9850144	4.6572638	4.2752028	6.1780105	4.319475	4.1560173	5.671638	4.6474905	4.4466577	3.9602814	4.318651	4.7139254	4.122291	4.471265	5.745068	4.4179883	7.0458	4.516668	3.8627074	4.536073	4.3798904	4.9751506	4.6200686	4.892046	4.180829	4.3990474	4.235436	4.1248574	5.221958	4.933965
ACRV1	3.88161563333333	3.83868046666667	4.11227715	4.16536841666667	4.09999055	4.07255176666667	3.86641253333333	3.81822416666667	4.21574306666667	4.06213255	3.92701093333333	3.87141725	4.00077533333333	4.13359858333333	3.97938128333333	4.04277465	3.93701238333333	3.92949745	3.88614011666667	4.03455083333333	4.21289853333333	4.08006088333333	3.99148691666667	4.05176978333333	4.17751298333333	4.01300843333333	3.9122446	3.91990943333333	4.28255411666667	3.90928086666667	3.94300405	4.198915	4.14394976666667	4.061357	3.9870775	4.03625105	4.15358816666667	4.02895843333333	4.10938191666667	4.03281103333333	3.95193311666667	3.94837175	3.92596946666667	4.0485218	4.02767571666667	4.14292683333333	4.26076496666667	4.00782608333333	3.99034996666667
ACSBG1	3.6337475	3.6380305	3.68337155	3.7074838	3.94589435	3.68591415	3.71185805	4.3170002	3.83377945	3.8619815	3.6813357	3.63529745	3.83750105	3.78915585	3.6577344	3.77169275	4.03877595	3.5572447	3.7503824	3.7485039	3.62087835	3.97317585	3.6523639	3.695266	3.69558075	4.0872836	3.64969115	3.66295175	3.9225401	3.8202026	3.7937653	3.7129394	3.7126925	3.74422465	3.7366195	3.76019865	3.71698175	3.7935511	3.83776415	3.7219279	3.69218175	3.6114807	3.76602995	3.8317486	4.0088799	3.8294698	3.64298335	3.8739643	3.8320484
ACSBG2	3.7240436	3.6708057	4.41775	4.063917	4.0786257	3.8317084	4.2507124	3.9160798	4.279634	4.508457	4.138564	4.554822	3.8298807	4.2718353	4.187536	4.0683126	3.5695014	4.0749063	4.097609	4.0229287	4.1008377	4.2821603	4.066254	3.996843	4.062191	4.147485	3.8443522	3.5726874	4.2372875	4.2005043	3.8845997	4.374513	4.231291	3.8626227	4.4174805	4.089325	4.152877	4.231791	3.8920097	4.0819254	3.7805495	4.133925	4.097394	4.130074	3.9829366	4.2973604	4.501414	4.3165426	4.306938
ACSF2	7.998986	8.226535	8.419318	7.5172625	7.36468	7.76079	7.2565374	7.7768145	6.3155446	6.015944	6.6929297	6.9930696	6.962221	7.858767	5.382796	7.6800213	7.7616363	7.764779	7.3528733	6.675342	8.046066	6.811958	7.9441605	7.0033793	7.803893	8.061895	7.801276	8.415306	8.332203	7.5954633	6.890634	7.2163568	6.953658	8.059299	6.298361	7.0846305	7.5240626	7.809099	6.908103	6.529775	8.00576	6.478186	6.871127	6.217223	6.1059756	8.031172	7.931201	7.583553	7.9917107
ACSF3	4.8549687	4.66300976666667	4.9353677	4.72308006666667	5.16817283333333	4.9860874	4.90347993333333	4.88189236666667	5.10711343333333	5.0546825	4.81804223333333	4.808108	4.7622226	5.1806649	4.68102803333333	4.88126766666667	4.72678603333333	4.98073323333333	4.6906265	4.924798	4.85126433333333	4.77003963333333	4.72543046666667	4.73550746666667	4.654977	4.5838188	4.87198216666667	4.7294056	4.73540733333333	4.7523238	4.8430157	4.92265116666667	4.92919793333333	4.70650856666667	4.81011626666667	4.79669303333333	4.82961176666667	4.777848	4.78075343333333	4.69503266666667	4.82551283333333	4.8022807	4.93822146666667	4.91048453333333	4.75148723333333	4.83844056666667	4.62865506666667	4.86514443333333	4.93371383333333
ACSL1	9.8885105	8.0990995	7.90218115	8.0396995	8.916879	9.146652	8.437161	9.377603	8.947577	9.184845	8.1909448	8.782504	8.417803	8.217457	7.90892	9.1973855	8.2406085	9.549886	9.2399205	9.025883	10.041248	9.36152725	8.8474805	8.649189	8.67644675	8.21166975	8.608042	8.3141813	8.45464915	8.600623	8.10141185	8.276276	9.150722	8.460216	8.5627855	9.66168425	9.453217	10.1578975	8.8136255	9.66264	10.34582825	8.461795	8.1190993	8.710918	9.09402275	9.0846245	8.43040025	9.10051575	8.9532125
ACSL3	8.70324466666667	8.39583116666667	8.41983883333333	8.78817666666667	8.98313533333333	9.05960733333333	8.68588826666667	8.86263216666667	8.06586013333333	8.67905033333333	9.2716215	8.34312533333333	8.20250083333333	8.84616966666667	8.93308266666667	9.257478	8.36627983333334	8.76438733333333	9.06521633333333	8.520527	8.43827233333333	8.78662533333333	8.59927966666667	8.25490316666667	9.15425233333333	9.27009233333333	8.7224695	8.30000633333333	8.79058766666667	9.1170165	8.25922066666667	9.04656766666667	8.90640116666667	8.530827	8.44295	8.68817933333333	8.477648	8.89345733333333	8.531877	8.38748766666667	8.608528	8.1788649	8.83158866666667	8.474037	8.3496895	8.959872	9.33229933333333	8.52661566666667	9.53498566666667
ACSL4	5.06214083333333	5.20139146666667	4.88817216666667	5.5991672	4.71075543333333	5.2009893	4.625623	6.23267063333333	5.046903	4.90643213333333	5.06293523333333	4.9528385	4.91360786666667	4.80681513333333	4.5975924	5.69245643333333	5.35574723333333	6.62665843333333	5.88842923333333	4.852489	5.5864288	4.7565222	5.0437188	4.91313496666667	5.16515643333333	5.6320181	5.2045595	5.3021568	5.04803713333333	5.1470881	5.6666041	4.86216493333333	6.01142933333333	6.11081806666667	4.8740231	4.89181706666667	6.20810366666667	5.28766443333333	4.58184333333333	4.66597166666667	5.33204223333333	5.09411063333333	5.6044885	4.65577566666667	4.3271666	5.0177992	4.73687266666667	5.33878333333333	5.30342213333333
ACSL5	9.6652225	9.1424685	9.55996	7.48653665	9.0764785	11.189446	5.7566155	8.63731525	5.15316985	4.7416918	6.24911615	9.278028	7.33122	8.7217085	5.60743185	9.9040505	8.909808	8.434604	10.3797105	7.24520875	7.42220975	7.2141595	9.1691995	6.44753515	9.190959	9.76778	8.980173	9.5573725	9.06766425	10.581577	6.9645054	9.3916055	9.4657275	9.788438	6.15297025	8.34774725	9.4292035	8.2335967	9.060317	6.6180178	8.559051	5.9797571	6.577605	4.5574088	5.02914585	8.0459885	9.4549185	8.212469	7.574545
ACSL6	3.58414398	3.55705458	3.71771546	3.71293898	3.71518562	3.64969032	3.42270806	3.54376044	3.54818032	3.52656866	3.49832698	3.63149888	3.65040156	3.65650126	4.04920932	3.60631254	3.74222806	3.39401806	3.77689604	3.52623578	3.56576788	3.65462246	4.07010016	3.5017454	3.63664372	3.57816926	3.69293552	3.55233254	3.62405872	3.50269126	3.64777206	3.59486448	3.61525752	3.74596364	3.37294132	3.71117606	3.68707398	3.65912156	3.77459198	3.58008036	3.57509826	3.50410448	3.4473843	4.1326121	3.53461442	3.67149482	3.90787126	3.78836632	3.60057712
ACSM1	3.97904025	3.91111725	3.9738155	4.1202932	4.1846921	4.0792417	3.92807655	3.87518265	4.12267885	4.04185615	4.01356795	4.09187215	3.86495495	4.03493235	3.79336575	3.83466125	3.9182949	3.87749525	3.8645556	4.0319424	4.0540731	4.1405943	3.94853825	3.90477985	3.8509578	4.28228085	3.8313964	3.88865875	3.9580359	3.8722946	4.08731135	3.95144545	4.2364687	3.8482474	3.9925007	3.98805905	4.08766935	3.9097783	3.88361575	3.9591985	3.99726545	4.001948	4.084667	4.0013138	3.67789245	4.2465945	4.01183765	3.9190425	4.0704049
ACSM2A	2.9571172	3.0110461	2.9473058	3.0095464	3.33439335	3.03074135	2.8743091	2.82858775	2.91467735	3.06146265	2.89928165	2.8601519	2.97143605	3.165397	3.0450472	2.96082475	3.1984315	3.04085175	2.9218676	2.9227145	3.0013409	2.83423565	2.99003645	2.8641515	2.91888125	2.9205246	3.03791675	2.838171	3.01297105	3.06636635	2.9195386	2.99574825	2.9537603	3.00423115	2.9791336	2.9351257	2.9916177	2.96992215	3.1258666	2.9188751	3.0398456	2.9364123	2.95661545	3.0313541	2.92627945	3.04202925	3.1982157	3.083656	2.945894
ACSM2B	3.3542266	3.3358312	3.5221875	3.4253266	3.7787578	2.9298716	3.0247889	3.0655727	3.2781255	3.162385	3.1299937	3.4463208	3.2190604	3.7293084	3.0583444	3.233936	3.5566378	3.039921	3.348602	3.248959	3.130047	3.2158694	2.9167635	3.3740041	3.0978632	2.9715488	3.1902816	3.1563473	3.4458506	3.4952838	3.3455234	3.1228836	3.1632442	3.3985898	3.2323437	3.2297018	3.141538	3.0013328	3.1654286	3.227122	3.271902	3.250555	3.225004	3.3186262	3.12638	3.374304	3.40692	3.1191957	3.373152
ACSM3	8.6042775	5.4229085	5.3783369	4.52217285	6.2433903	6.22253465	3.5903749	5.9490895	3.91787625	4.091269	4.32269935	8.097864	5.4163418	4.2787285	3.8604803	5.914933	4.801686	5.66326365	5.8644565	4.9670797	7.1085485	4.6243911	5.4226365	5.0217445	6.173547	7.3684865	5.97916415	6.50813295	4.2942205	5.94869025	4.4942772	7.57411695	7.6099345	6.9897645	3.7647367	5.1121388	8.21884215	4.7986267	5.7617223	5.0422705	6.2630253	4.0902539	4.6109295	3.6528348	4.03476595	5.31854725	6.58340335	5.40422295	5.8193555
ACSM5	4.4378815	4.0226069	4.26135526666667	4.08144933333333	4.32515833333333	4.20969573333333	3.81441596666667	4.4671788	4.08834663333333	3.98406973333333	3.8188056	4.12130463333333	4.06885013333333	4.20697096666667	4.17346873333333	3.8443068	4.24199546666667	4.62142476666667	4.32059493333333	4.23122716666667	4.23418003333333	4.1850967	4.11654606666667	3.96390986666667	4.35779326666667	4.0584377	4.0965054	4.12836813333333	4.12480726666667	4.27865	4.04906723333333	4.31158606666667	4.2345958	4.2715746	4.0425768	4.7827575	4.11353963333333	4.07080133333333	4.1017146	4.3160591	4.1651385	4.0000092	4.04918453333333	3.8847731	3.8817696	4.29472526666667	4.15756543333333	4.3812819	4.06315436666667
ACSS1	5.6138282	5.16095064	5.18878334	5.302783	5.5762171	5.43265822	5.03151708	5.2252936	4.93109334	5.10474856	5.34653642	5.15250736	5.20018952	4.95502158	5.37866598	5.16633028	5.17489892	5.5002202	5.3175012	5.31255096	5.29617396	5.24896692	5.30172176	5.00914766	5.2006303	5.49928782	5.18163736	4.99528068	5.21619252	4.9947743	5.02674296	5.39834816	5.56310542	5.27376828	5.2365756	5.16452656	5.243045	5.33785594	5.00907108	5.41229286	5.13430062	5.12354726	4.9805424	5.4923052	5.3315777	5.33700622	5.28110804	5.30776994	5.213204
ACSS2	9.343533	7.585444	8.407422	7.332986	8.220021	8.422955	7.3209944	8.232282	8.200794	7.4193854	7.6489396	7.7276874	7.5958385	7.129754	7.01186	9.392786	7.19809	8.600794	7.7619724	7.167075	7.4810615	7.442715	7.4821553	7.146388	7.7023907	8.129818	8.096422	7.877773	7.4426746	7.5410995	7.1749187	7.887965	7.478278	7.982191	7.567412	7.1736426	7.322402	8.902118	7.6532087	7.391452	7.595831	7.476817	6.9906793	7.251167	7.7222514	8.260596	8.5923	7.528062	7.328372
ACSS3	6.13314335	5.41819435	5.6901033	5.3255105	4.3923149	5.481299	5.3459825	7.02492035	4.1352488	5.08416425	4.59242085	4.93627875	5.27288625	4.7777772	4.9725416	4.37887165	5.4583859	6.66189315	5.86363005	5.13199095	4.84807735	4.9230095	5.84478835	4.94341375	5.06864575	5.5599655	5.91319335	5.59847075	6.0268433	5.938362	5.9233088	5.5211232	4.58446505	5.07492185	4.64384335	6.1228149	7.916438	5.61429085	6.23481065	5.6157088	5.1392605	4.7420304	5.19040935	3.9018115	4.1904367	6.08770625	4.37740315	5.57704965	5.55048575
ACTA1	3.6651127	3.4972699	3.5691984	3.485853	3.8924015	3.3961926	3.5839047	3.6517615	3.4500964	3.516272	3.7693472	3.880825	3.3928246	3.7803555	3.474163	3.8978615	3.606652	3.4721105	3.8837345	3.511799	3.8066697	3.7624383	3.7355783	3.7027087	3.7660708	3.3971708	3.6209252	3.6623976	3.6617725	3.619349	3.952706	3.5036066	3.5081131	3.3413475	3.756579	3.859763	3.6699212	3.5561335	3.5986698	3.6286876	3.6644154	3.8686059	4.075785	3.4813852	3.5664995	3.837808	3.645952	3.7757096	3.702495
ACTA2	7.6249628	7.7879539	7.4838803	7.8054388	6.16884425	7.7459001	6.31528635	7.7765385	7.26791275	6.93234965	6.59447465	7.3776515	7.39965895	7.6527085	7.37028075	7.5590301	7.63442195	7.26682055	7.8209111	7.20214875	7.26188205	7.34564935	6.9417656	7.4237191	7.57686415	7.5924405	7.8285866	7.749687	6.59005235	8.05232615	8.05930015	7.43558915	6.8402782	7.45978335	7.5327285	7.4849625	6.76953255	6.9764348	7.20976235	7.751246	7.07393125	7.1106621	6.86367465	6.53737325	6.755962	7.2957858	7.07536175	7.6518645	7.69382
ACTA2-AS1	4.2285824	4.914852	4.7608137	5.2500095	4.516901	4.6391516	4.233141	4.821991	5.065674	4.5662956	4.497035	4.2321835	4.564616	4.1040697	4.7098618	4.729064	5.078006	4.508727	4.380848	4.6937556	4.751396	4.741035	4.31557	4.5749273	4.7770643	4.2115145	4.8985195	4.784952	4.5792503	4.775826	4.960167	4.739524	4.409709	4.652237	4.5875044	4.4103994	4.7158527	4.326771	4.3517065	4.7268343	4.599146	4.448695	4.502881	4.419615	4.5171294	4.547844	4.468875	4.523664	4.7126784
ACTB	13.5312208333333	13.4528701666667	13.3177253333333	13.1351656666667	12.7388645833333	13.4610488333333	12.80768225	13.2362146666667	13.0458671666667	13.243798	12.9445206666667	12.9782011666667	13.23031525	13.262237	13.0920628333333	13.2298486666667	13.3896288333333	13.1920336666667	13.4205165	13.2640431666667	13.0647593333333	13.2680123333333	13.3653253333333	13.2810641666667	13.3126623333333	13.2787138333333	13.4080345	13.5287096666667	13.3544970833333	13.3576018333333	13.5545321666667	13.0027425	13.1022695	13.3528191666667	13.4336446666667	13.2489416666667	13.0311170833333	13.3211779166667	13.03525475	13.3118299166667	13.3075219166667	13.3845228333333	13.35947875	13.2225321666667	13.378875	13.4772605	13.2781059166667	13.4442101666667	13.2777648333333
ACTC1	6.009245	6.0802155	6.0768695	6.306452	6.022831	6.664167	6.265642	6.3582597	6.695362	6.39531	6.1473293	6.317947	6.1516614	6.1328354	6.149603	6.1877403	6.2948437	6.3096437	6.1119833	5.6980166	6.3286824	6.627203	5.769781	7.1621513	6.6134295	6.507553	6.3005924	6.1899576	6.377336	6.13957	6.577071	6.2883587	6.2385683	5.995063	6.098311	6.166943	6.0221004	6.0591054	5.7866836	6.6058846	5.9091225	6.023358	6.1003923	6.2135253	6.0665627	6.606016	5.887571	6.871873	6.1951685
ACTG2	6.15657	6.480412	5.868226	6.88274375	4.9943588	6.44765435	5.50352095	6.7804355	6.022192	5.98013375	5.4131898	6.2157433	5.79140085	6.456742	6.2755494	5.38576635	6.4571772	6.1150578	6.484833	6.3008462	5.6053272	6.1594095	5.8726093	6.30719615	6.33847045	6.5069345	6.4291457	6.5275325	5.4054451	7.11363465	7.24628825	5.839466	5.12053895	6.5036195	6.0216332	5.36813325	5.0989767	5.61781455	5.8819759	6.9761605	5.72096995	5.3304955	6.51412225	5.9531528	5.7700534	6.58626	5.43637585	6.40034665	5.2168353
ACTL10	5.1957326	4.986565	5.510518	5.147637	5.473564	5.5919437	5.3453875	5.14026	6.23073	5.8087373	5.0535674	5.7956295	5.371268	5.5729237	5.5471735	5.5072613	5.7617064	5.4944925	5.506364	5.285344	5.8670473	5.6168547	5.7850394	5.6781616	5.9198914	5.5759754	5.5432296	5.3861475	6.2232857	5.721249	5.640972	6.045497	5.6947556	5.6902924	5.3183804	5.897672	5.1662464	5.7473245	6.3134837	5.5573006	5.7566204	5.4525394	5.7504454	5.3689523	4.571202	5.1538296	5.5539117	5.7381415	5.539659
ACTL6A	7.3957095	8.711277	9.049386	9.293984	7.777425	8.022384	10.207443	7.6847887	10.17515	9.556177	11.484119	8.439012	9.131622	9.018739	10.424976	9.356623	8.069977	7.4799705	8.052193	10.355261	8.369056	9.522247	8.488024	9.571209	8.601051	7.804939	8.496992	8.485458	9.607925	7.4202876	8.760791	8.263603	8.224371	8.243818	9.334067	8.381081	7.8895197	9.791809	8.771599	8.913984	8.084326	10.499021	9.01629	9.945368	10.502502	7.8855653	9.782022	8.101595	8.507389
ACTL6B	4.0787439	3.9317603	3.95349035	4.32841755	4.7925995	3.9732463	3.93100715	3.8013289	4.0916491	4.00394635	3.98872115	4.1108776	4.0921165	4.1963516	4.01240205	4.1972235	3.96391125	3.96736955	3.9310995	4.0092461	4.05546515	4.12783065	3.94805825	3.9316075	3.96414635	3.80121935	4.147119	4.06414415	4.18364975	3.9191703	4.3322544	4.2138028	4.0970726	4.2546285	3.6964959	4.1983757	4.1599547	4.1457974	4.2403748	4.0307975	3.99094965	4.1371615	3.9919425	4.185589	4.033514	4.0701014	3.97799205	4.2406155	4.2619643
ACTL7A	5.19238	4.831176	5.47731	5.1073637	6.032201	5.0726004	4.9907913	4.8060546	5.32148	5.1401014	5.2130938	4.89466	5.1145678	5.2202168	5.143546	5.0741873	5.2733717	5.1078596	4.9411087	5.0508122	5.2970877	5.456768	4.681925	5.055914	5.0917892	4.8974648	5.000701	4.918661	5.3996325	5.1318398	5.162306	5.3568897	5.791842	5.147053	4.9358597	4.9644933	5.2962627	5.3170586	4.8490143	4.9680614	5.0203943	4.903155	5.014534	5.1462216	5.141617	5.1393766	4.9890614	5.2672997	5.084032
ACTL7B	4.1665277	4.1972904	4.4468575	4.1889353	4.4240727	3.9602318	4.255019	3.8088245	4.0491524	4.075172	4.128156	4.300826	3.8586912	4.0557804	4.4497914	4.3822336	4.3527093	4.037243	3.847656	4.212579	4.1855793	4.429382	4.115301	4.0619116	4.010968	3.984592	4.1127024	4.0341654	4.1316175	4.2906914	4.1513605	4.3623204	4.1996183	3.9680104	4.111556	4.146885	4.212981	4.40121	3.9376957	4.2310667	3.913847	4.0991545	4.067168	4.2776413	4.2773457	3.8568323	3.9513223	3.9468384	4.2645326
ACTL8	5.3234415	4.9706526	5.2573695	5.4673166	5.9269705	5.063632	5.880858	5.370049	5.552105	5.541142	5.185938	5.358401	5.0695224	5.5675507	5.380579	5.169537	5.7612295	5.284021	5.137637	5.1995535	5.5213428	5.597965	5.310724	5.5116653	5.564119	5.5106125	5.4391804	5.4935303	5.343787	5.4091897	5.270678	5.6286917	5.195959	5.4288726	6.078881	5.4039044	5.2568574	5.201457	5.870875	5.32678	5.302411	5.2974195	5.312027	5.5825396	5.5668125	5.1569514	5.4613624	5.4178476	5.487309
ACTL9	3.0601792	3.4924402	3.6722963	3.4511833	3.815941	3.2875853	3.2969425	3.1792698	3.5287333	3.3506753	3.487425	3.4322007	3.3853137	3.1775827	3.6129074	3.425795	3.2192054	3.567725	3.3235056	3.300185	3.420871	3.353466	3.400594	3.4238918	3.2210891	3.3512194	3.642812	3.389832	3.1335309	3.5168188	3.5776668	3.3737035	3.4922023	3.4722037	3.156142	3.3891616	3.2866263	3.5835161	3.1779642	3.1762578	3.2444775	3.5059798	3.3601003	3.2324936	3.0844097	3.251478	3.502713	3.4651923	3.2823505
ACTN1	8.602456	8.897482925	8.262079	8.81141825	7.392695725	8.53063525	8.31263275	8.34280695	9.485701025	8.766724925	8.406782625	8.1588495	9.02295535	8.919848925	8.1209445	8.3332252	8.70966635	8.324133675	8.67092775	8.2823359	8.40698775	8.2002625	8.617495325	9.1191426	8.68685025	8.424404325	8.92123775	9.0603144	8.81483935	9.12373225	9.4987155	8.1608451	7.548456575	7.9497199	8.94866665	8.1206391	7.772496175	8.2642375	8.36558925	8.9647674	8.0035005	8.604805575	9.92701675	8.396486575	8.5455744	8.4713405	8.180780575	8.601816	8.2545471
ACTN2	3.885749575	3.72954445	3.8348344	3.876429	3.911937775	3.992309775	3.7176746	4.078473625	3.979873875	4.00459885	3.906695	3.848270425	3.9058239	4.137373925	3.870110775	3.91413335	3.91363925	4.082755875	3.8772407	3.786057675	3.8097601	3.7974515	3.79319155	3.941007475	3.904368875	3.999399025	3.807749375	3.815287375	4.05725465	3.722203625	3.77304745	3.795900275	3.83669785	3.8369559	3.832746075	3.886850175	3.729161925	3.888851525	3.762506275	3.858200925	3.6166109	3.81020945	3.870153125	3.772435825	3.96713425	4.0670927	3.785003175	4.073990325	3.711591925
ACTN3	4.479104	4.4856954	4.3723307	4.8514123	5.2355638	4.370992	4.5140624	4.6156955	4.7829666	4.611843	4.3494463	4.549451	4.6523247	4.6184187	4.4702992	4.504089	4.835499	4.429189	4.4435215	4.725809	4.5031595	4.578636	4.491515	4.4988937	4.5927253	4.303343	4.7047973	4.4882374	4.8787622	4.544051	4.668712	4.6353784	4.851487	4.625846	4.4728537	4.7121735	4.736564	4.939804	4.3690743	4.501417	4.6637115	4.339265	4.9411607	4.522009	4.6431284	4.591267	4.667736	4.3814144	4.925233
ACTN4	9.582865	9.890115	9.333176	9.855242	9.737482	9.453083	9.140796	9.83737	9.397139	9.263256	9.252237	8.757367	9.435879	10.71381	9.026012	9.218275	9.579106	9.695236	9.479841	9.585796	9.251761	9.67744	9.484121	10.183807	9.043377	9.716583	9.4000635	9.497025	9.67887	9.790297	9.373817	8.701072	9.686005	9.247641	8.982643	9.046331	8.616683	11.337068	8.115021	9.611836	9.381016	10.162526	10.037335	9.407162	9.9212055	10.203956	9.470798	9.035304	8.918175
ACTR10	10.175914	10.525087	10.036686	9.886218	9.692771	10.031647	10.439318	10.234422	11.001029	9.999513	10.111964	10.22116	9.9657955	9.603174	9.661778	10.028658	9.919541	10.042686	10.219181	9.333457	10.346345	9.846804	10.234077	10.083479	9.473897	10.120784	10.024922	10.179868	10.136711	9.998508	10.082944	10.02494	10.621861	9.7420435	9.693139	9.988915	10.304003	8.910049	10.682834	10.246577	9.9000435	9.905461	10.203241	9.636991	10.051034	9.820321	9.129464	10.1027775	10.00738
ACTR1A	8.025883	8.4950895	8.102441	7.9421468	8.3324715	8.0165325	8.095285	8.28713325	8.438374	8.544932	7.5821752	7.84320185	8.1416545	8.435178	8.273465	7.9551768	8.263923	8.23841	8.351824	7.93875075	7.8447175	8.14678475	8.3098755	8.01222025	8.366216	8.03926635	8.3706455	8.463362	8.21235975	8.7178685	8.506716	8.219139	8.1016025	7.7727538	8.109199	8.3252832	8.2814955	7.30525805	8.387577	7.984059	8.229799	7.91618675	8.0109015	7.57814165	8.0119945	8.15370775	7.78018715	8.13939815	8.168691
ACTR1B	8.254974	8.507511	8.496275	7.976956	8.399998	8.251642	8.59771	8.40715	8.449915	8.021518	8.358707	8.028922	8.175188	8.675922	8.386529	7.933793	7.87219	8.084756	8.50913	8.195539	8.466177	8.303896	8.466711	7.9099917	8.388629	8.603754	7.9988093	8.472391	8.514055	8.324866	8.0614395	8.218726	8.316231	8.378847	8.32947	7.8913817	8.419459	8.449182	7.8154373	8.298756	8.553116	8.299882	8.1210575	8.754338	9.175583	8.111361	8.326914	8.190865	8.026577
ACTR2	7.30073141428571	7.74174981428571	7.18033581428571	7.46274622857143	6.79308771428571	7.46919495714286	7.88598314285714	7.06170064285714	8.04405198571429	7.55961812857143	7.4333817	7.87765374285714	7.39482722857143	7.80117285714286	8.20517017142857	7.68496054285714	7.26769684285714	7.360405	7.53479715714286	7.91334068571429	7.40702554285714	7.81046478571429	7.5285784	7.92117577142857	7.85184435714286	7.29365224285714	7.91083977142857	7.93474842857143	7.31234595714286	7.47601701428571	7.66399395714286	7.33292785714286	7.14425711428571	7.61057118571429	8.14946995714286	8.02534288571429	7.62292872857143	7.67722632857143	7.82361128571428	7.75096222857143	7.22540838571429	8.21983628571429	7.7467359	7.98862667142857	8.00563381428571	7.07144655714286	7.68116204285714	7.76782064285714	7.64502417142857
ACTR3	9.055068	9.32901906	9.0257922	9.1397585	8.4614305	9.0413573	9.23745008	9.1545431	9.5374052	8.78448928	9.22201222	8.98761192	9.1830044	8.74119822	9.79556854	9.13684126	9.3549254	9.11483144	9.0536684	9.2172855	8.97001958	9.23341162	9.10522286	8.8592194	9.00755082	9.07402732	9.28678576	8.99763228	8.7948739	9.13264606	9.5016799	8.46339486	8.55773954	9.02851456	9.53860466	9.31810144	8.81450906	9.3848593	8.62656892	9.36417112	8.94063836	9.06364074	8.96452332	9.31280022	10.0718326	9.1584863	9.2051634	9.3401614	9.05509634
ACTR3B	6.5259247	5.56961535	5.9850705	5.65907335	6.72202215	6.027935	6.07121965	5.54185915	6.49272205	6.02609525	6.25678135	6.4175283	7.181783	6.84342685	6.4889318	7.0338985	5.83675615	5.5412865	5.5085775	6.0147437	5.813415	6.03860115	6.6545032	6.78391	6.0709747	5.8967855	5.61450785	5.81859565	6.27269365	6.0337472	5.87659885	6.49906995	5.4623928	5.97473335	6.0382623	5.51251185	5.6237282	6.2848296	6.0697066	6.3379742	5.80097865	6.41298795	5.725172	5.8884821	6.60776365	5.58013065	6.9955315	5.6059107	5.8354969
ACTR3BP2	3.8125677	3.8076851	3.8040123	3.8232083	3.948554	3.7714753	3.8321037	3.7708576	4.02153	3.8312857	3.9329746	3.931437	3.6645591	4.774976	4.39457	3.9049857	4.542342	3.8656754	3.7533839	3.8499894	4.038298	4.26632	3.639723	3.9772136	3.5383096	4.0403967	3.7466674	4.0146093	3.9339137	3.693809	3.8420029	4.0345154	3.9308233	4.2206044	4.090601	3.9184134	3.965952	3.9777968	4.212698	4.1114964	3.7743628	3.7069738	3.906406	3.9993622	3.9142368	4.0545454	3.97565	3.9477913	4.2044654
ACTR3C	7.055006	5.320267	5.6765656	6.3164206	5.694848	6.0056615	4.8055067	6.300541	5.38953	4.4597673	4.596576	5.455557	7.476413	5.390525	5.8507934	5.5362005	5.5040045	4.9461327	6.1642385	5.805624	7.292612	4.9548783	4.5580525	5.7456765	6.177991	5.983085	5.873308	6.9173417	7.7679963	5.2896996	6.0768647	7.7086987	6.2894764	6.8078794	5.446791	5.5829444	7.4629393	6.1460843	5.675018	5.9752345	5.9163523	6.1801324	6.0408983	3.5650012	4.102498	6.0566564	5.5102305	5.6080112	5.1847577
ACTR5	6.39789965	6.83211725	6.48215875	6.0705235	5.6405151	6.18179915	7.8547378	6.03850965	6.37166835	6.35094765	6.6444862	6.148556	6.92057895	6.627969	6.434844	6.99792565	6.35673665	5.89550865	6.37502435	5.62927155	6.07695585	6.0257945	7.2559788	5.97621345	6.0528669	5.99815785	6.29540565	6.25656325	6.37746225	5.7095292	6.48891545	6.23986	6.20423735	6.23454875	5.62380065	6.04680875	6.1385498	6.35034515	7.78406095	6.53035465	6.03061295	6.07200075	6.52865315	6.36928665	6.4688575	6.07033155	6.5662677	6.5114947	6.84738365
ACTR6	5.982614	6.2161395	6.19146065	6.3174785	6.10246495	6.3128015	6.44759785	6.121878	6.3032465	6.14881	6.5211745	6.66506525	6.2046525	6.23033865	6.46417535	7.1374617	6.28324965	6.1319975	5.900835	6.4774405	6.41920425	6.4109895	6.125474	6.68841435	6.33089675	6.1698787	6.2929647	6.202835	6.6079662	5.89579465	6.23978375	6.5580923	6.14502275	6.2025838	6.2718125	6.5531058	6.58852565	6.9096455	6.7818517	6.1257032	6.260758	6.4409905	6.34299765	6.21687075	6.643103	6.0887088	6.30734965	6.4701221	6.5002843
ACTR8	6.35153365	6.89686235	6.43866525	6.4847075	6.5334923	6.515478	6.67429755	6.35111775	5.823211	6.34364915	6.11878895	6.7478759	6.4747221	6.15236755	6.5914437	6.535982	6.673136	6.2899217	6.4550578	6.5486165	6.4651115	6.1697735	6.75498615	6.3225951	6.36665885	6.50330875	6.596931	6.2799912	6.1133865	6.4111581	6.455085	6.4318045	6.1952727	6.28227045	6.1314455	6.6950412	6.36668165	6.55857225	6.49382825	6.32124735	6.4198303	6.19960135	6.41165025	6.1932797	6.2393966	6.3145175	6.1962825	6.5507295	6.70686435
ACTRT2	3.808908	3.9486651	3.9970212	3.9013474	4.4860663	3.8079708	3.9481406	3.480159	3.798916	3.826972	3.7323751	3.9856904	3.6105425	3.8419926	3.9172382	3.8526688	3.868034	3.7160797	3.7095833	3.781688	3.913403	3.7633045	3.7448375	3.9048605	3.65664	3.667342	3.6732912	3.8390875	3.621353	3.8726726	3.8335998	3.7141044	3.9157422	3.6050713	4.017525	3.7457893	4.1474752	3.7072463	3.7851548	3.6825414	3.890962	4.040225	3.9981992	3.9052746	4.050333	3.816901	3.963829	3.7443228	3.547095
ACTRT3	4.8121686	4.5784345	4.56648	4.9757533	4.4944363	4.346905	5.962106	4.569093	6.1703215	5.277366	4.6631446	5.091227	5.0437894	4.948199	5.2548165	4.7606893	4.567605	4.5710344	5.1150565	5.3595304	5.155139	5.253654	4.076828	4.9726934	4.3653927	5.312549	4.8849325	5.5301914	5.296929	5.2343445	5.2071395	5.2152224	4.7369976	5.3686905	4.506119	5.1200247	4.755053	6.1204724	4.973661	4.453641	5.305939	6.0047426	3.7914927	5.818076	4.8468432	4.657319	5.470837	4.5209312	5.339828
ACVR1	8.943465	9.327092	9.025719	8.917293	7.718811	8.905646	9.26006	8.767891	9.534381	8.8426695	9.483466	8.762566	8.807638	7.853044	9.549114	9.182741	8.28775	8.317824	9.2188225	8.575611	9.28043	8.636778	9.399708	9.042547	8.924881	8.7353525	8.977238	9.13361	8.954984	9.316199	9.248952	8.695874	8.46727	9.150172	9.288806	8.733379	9.216702	9.271394	8.5808	9.541597	9.302944	9.17748	9.239257	9.376112	9.613522	8.601213	9.070584	9.07869	8.672453
ACVR1B	4.91685533333333	5.23687891666667	5.17529741666667	4.94118588333333	5.23733411666667	5.3387762	5.28175638333333	5.06455808333333	5.3530727	5.45339008333333	5.2902763	5.7077265	5.22773095	5.12185983333333	5.49671691666667	5.1287695	4.8988292	4.81817935	4.9300202	5.36659106666667	5.68394063333333	5.4634231	5.35060308333333	5.26454681666667	5.17779788333333	4.94264281666667	5.54107825	5.32005748333333	5.40839553333333	5.0312936	4.89092503333333	5.31743623333333	5.76949831666667	5.2395941	5.54490303333333	5.19435078333333	5.70968508333333	5.32068561666667	5.12471716666667	5.0342609	5.6468833	5.50609535	5.4004812	5.2837194	5.28971375	5.11788345	4.86225045	5.0248139	5.14508051666667
ACVR1C	4.2821693	3.8708252	3.87772295	4.67896975	4.0046538	4.1146273	6.0158167	4.3470627	6.3984075	5.39880955	5.03331035	3.97969735	4.698727	3.9841962	6.26992035	3.564199	4.56188935	4.151983	4.0706011	5.58628795	4.4941513	5.7107513	4.46851225	5.27098635	4.2685017	4.51503145	4.0718975	3.8376786	4.2114475	5.578105	5.2914041	3.83153485	5.129276	5.069536	6.2099576	5.863155	3.9472339	4.0371449	4.3886167	5.02235415	4.0916087	4.88044735	5.7383175	6.01449535	5.650989	5.01250315	4.9273328	4.3111013	4.60703015
ACVR2A	7.56862185	7.36454985	6.66031085	6.2070589	6.04774385	6.8283801	7.54210735	6.9948307	6.5329187	6.5400555	7.39800665	6.25587275	6.5568288	5.431769	7.34381025	6.8060125	6.2783898	7.0413289	7.45120375	7.61412765	6.9380536	7.57029265	6.5294616	6.8128148	6.5683956	7.4192768	6.59807775	6.92306305	7.16717465	7.5142372	7.0519043	6.961882	6.3918164	7.28303505	6.86208065	6.23664865	6.8930973	6.92235945	6.64020015	7.4333715	6.29319975	7.1723785	6.62711815	7.7440647	6.8373742	7.007442	6.6145654	6.70641805	6.40314715
ACVR2B	5.34245786666667	5.67893556666667	5.5222196	5.45140033333333	5.48300633333333	5.6162267	5.1775996	5.23247353333333	5.27764906666667	5.1681746	5.28408386666667	5.43575123333333	5.3876371	5.6227098	5.7650241	5.30362193333333	5.34345096666667	5.37206933333333	5.61055936666667	6.30925453333333	5.14046486666667	5.3496159	6.06598666666667	5.18453023333333	5.36522886666667	5.63852633333333	5.0893059	5.35490726666667	6.19699543333333	5.43878833333333	5.03051803333333	5.8333988	5.88396866666667	5.9488405	5.6891249	5.4436212	5.64818496666667	5.7553175	5.63031706666667	5.47989726666667	5.64671386666667	5.83212026666667	5.58018926666667	5.53728356666667	5.67829683333333	5.57274216666667	6.0672817	5.45941183333333	5.81260966666667
ACVR2B-AS1	4.6232157	4.3794527	4.5995665	4.709287	4.9635487	4.720485	4.7654147	4.3802533	4.710207	4.567182	4.623704	4.6472135	4.8659253	4.653688	4.6385727	4.6924567	4.290307	4.514333	4.1481686	4.4678874	4.5934925	4.6019845	4.1697235	4.4975643	4.8380675	4.6666636	4.788082	4.494026	5.069804	4.2124057	4.2856827	5.0378437	4.714385	4.358943	4.3719163	4.4492416	4.7860103	4.7752156	5.286514	4.3581204	4.648944	4.937125	4.729747	4.9761767	5.138372	4.701427	4.368871	4.473557	4.3750286
ACVRL1	6.18691565	6.6653464	6.11944055	6.2781965	6.36163985	6.5712656	5.5121939	8.17275665	5.70261405	5.88131035	6.0087387	6.29247665	6.0398025	6.40572565	5.85385865	6.10178875	6.87162325	7.825868	7.1430613	6.39769165	6.0248013	5.98460735	6.89646075	6.24539875	6.1357615	5.7681635	6.68679595	6.44494065	5.84097335	7.04384615	6.5657667	6.6360638	6.187911	6.18839715	6.19065285	6.8181845	6.35456665	6.002699	5.90429385	6.3554	6.43319535	5.8901913	6.4367445	5.6147115	5.8461942	8.396593	6.1300942	6.0296688	6.4449495
ACY1	4.3740582	4.3846335	4.444217	4.6784754	4.8907967	4.166599	4.10811	4.1565585	4.2815866	4.42216	4.285823	4.1011944	4.337671	4.1246877	4.214851	4.5855327	4.3305182	4.3341923	4.307844	4.08292	4.2966332	4.2734027	4.2955704	4.36619	4.114086	4.1500936	4.4911566	4.0082884	4.454378	4.4105935	4.2927322	4.417102	4.1720166	4.269108	4.4439087	4.6806307	4.2295065	4.144478	4.268805	4.0664806	4.159072	4.3705397	4.345037	3.9627461	4.2540693	3.9649792	4.080802	3.971941	4.4224186
ACY3	4.2787403	4.1821609	4.343034	4.3847725	5.0644853	4.2376615	4.4489758	4.0805532	4.3536085	4.3777536	4.22395635	4.58233115	4.4048228	4.58215835	4.298378	4.9411515	4.28718765	3.8747095	4.21774475	4.19814315	4.7497193	4.589305	4.26821255	4.32727335	4.83098265	4.94661525	4.3411355	5.6216285	5.0167752	5.8942499	4.59100485	4.73045915	4.51785585	4.5435195	4.1454633	4.96408915	4.5920568	5.02000675	4.4776895	4.25981855	4.74872125	4.307246	4.29130975	4.4244465	4.26046265	4.22905725	4.69380625	4.6009951	4.44794605
ACYP1	6.052877	7.2218523	6.633774	7.37431	6.5524287	6.3242064	8.6843605	7.17364	7.067207	7.520129	7.4029107	6.7741585	7.2910028	6.678725	6.3389144	7.7782984	7.654461	6.955507	6.297861	7.848691	6.535044	7.9395924	6.5365458	7.8231697	6.924254	6.59168	7.0396695	6.71556	6.4194775	6.565381	7.500365	6.699585	7.047237	5.877647	7.289969	6.7975116	6.8753133	7.093421	8.290468	7.3166285	7.011872	7.706777	8.04447	7.424868	7.558514	6.3151817	7.0012326	6.676297	7.051044
ADA	5.40896615	6.1192055	6.5666908	6.6425477	5.2210452	5.167859	8.3861135	5.42290435	7.17454935	7.1643846	7.0873232	6.14488435	8.0576308	6.8410695	8.2126525	5.904731	6.751116	5.7894309	5.56418685	7.73561925	5.93343485	7.79115935	6.353516	7.34835175	6.23602915	5.77312	6.67080765	6.6243308	6.57246775	6.8034952	8.2093185	6.22090235	5.16877465	5.126204	8.24143865	7.0032773	6.3948777	6.798311	7.15734165	7.4905883	5.1853967	6.67012385	6.6419466	6.4929831	7.3312002	5.440726	5.70553275	6.2610989	7.4868215
ADAD1	3.5577358	3.59035935	3.5738376	3.52153945	3.81108135	3.6733472	3.42485415	3.4137386	3.53549325	3.54837275	3.4440869	3.628012	3.5766195	3.65634715	3.5547559	3.46333935	3.7163743	3.5693236	3.4519725	3.5984352	3.7113762	3.74593475	3.47178495	3.52742705	3.4750485	3.5466497	3.3696687	3.32801045	3.72847125	3.51496685	3.50204465	3.59665415	3.7451482	3.60245635	3.47090485	3.3857105	3.77119265	3.67240975	3.5408845	3.4714056	3.73383075	3.476052	3.49983235	3.68215295	3.40942095	3.669452	3.543408	3.638169	3.6109325
ADAD2	5.1448007	5.295631	5.40918	5.346064	5.6295085	5.0700736	5.2344546	4.92249	5.454108	5.7311077	5.4983125	5.546909	5.352804	5.309083	5.3983016	5.4424577	5.249004	5.5170984	5.1361074	5.4554696	5.5241885	5.2375727	5.4094334	5.4167504	5.4546967	5.2554717	5.281971	5.224193	5.7886252	5.223248	5.522104	5.616659	5.599517	5.162209	5.130209	5.3265452	5.322335	5.665344	5.3951077	5.653665	5.409598	5.0977774	5.5643053	5.610649	5.4602256	5.4788103	5.503912	5.319324	5.3546352
ADAL	4.47934033333333	4.28797776666667	4.70588196666667	4.6528455	4.9960507	4.39925803333333	5.28940186666667	4.44485566666667	4.88548653333333	4.5929634	4.85611406666667	4.56913233333333	4.7065968	4.16843326666667	4.7700038	4.4459674	4.32617473333333	4.48981173333333	4.47317573333333	4.96019806666667	4.3648267	4.62587706666667	4.4179964	4.79730686666667	4.62546876666667	4.6629493	4.415493	4.26820916666667	4.6450464	4.28344343333333	4.84096666666667	4.8189949	4.4701345	4.3823649	4.60045283333333	4.5897419	4.13084473333333	4.78003466666667	4.26031113333333	4.55899563333333	4.51261013333333	4.37108983333333	4.7349519	4.9697749	4.91856583333333	4.59661816666667	4.46838266666667	4.535036	4.96313796666667
ADAM10	8.3825342	8.76819033333333	8.2422258	8.86451933333333	7.567933	8.28352733333333	8.28443186666667	8.38154143333333	8.93545033333333	8.49181866666667	8.6550325	8.39863656666667	8.53144376666667	9.83865166666667	8.93817333333333	8.7652345	8.1365528	8.209074	8.727865	9.03875786666667	7.4481576	8.55846776666667	8.74211133333333	8.73243556666667	8.94768613333333	8.07615036666667	8.76239483333333	8.78617983333333	8.3539891	8.58216823333333	8.73850843333333	8.0710256	7.2931545	8.0216195	8.6786546	8.733546	8.0371419	8.64536143333333	8.3731432	8.51254866666667	8.3238295	8.77315413333333	8.88283416666667	9.0839015	8.95221166666667	8.31526536666667	8.22579446666667	8.12058756666667	8.48311716666667
ADAM11	4.4455687	4.48893765	4.3949305	4.61167715	5.070632	4.109321	4.7310903	4.24532065	4.54722355	4.58924785	4.52675605	4.31648265	4.7661937	4.58453675	4.4853442	4.66709415	4.7449588	4.33475875	4.25707745	4.3115495	4.86770725	4.43222	4.25336055	4.304609	4.1080373	4.4884675	4.5146988	4.421816	4.56357565	4.44857285	4.24487235	4.28469375	4.4202299	4.4574859	4.772007	4.49090285	4.4408865	4.613739	4.49806045	4.3050285	4.410372	4.60614985	4.3117455	4.79653815	4.51534315	4.5162587	4.385345	4.55230235	4.69724615
ADAM12	5.12794118	5.71540614	4.56293512	5.95267636	4.1566609	4.27870726	4.4862009	3.97462786	5.2067634	5.52902234	5.67519532	4.25837844	6.30640224	5.78569446	6.46726234	5.92558454	5.43599574	4.1476026	5.26890826	4.74185544	5.22720528	5.5011207	5.62789174	5.46316902	5.41029678	4.25342838	6.27160932	5.14004988	4.3431966	4.81942204	6.80913208	4.18655522	4.10542768	4.49749312	6.29042498	5.50625104	4.55560614	5.0941782	5.41583586	6.14663378	4.95357202	5.77531932	6.10085194	5.3697584	5.50030328	4.4668158	4.83678986	4.78662224	5.6976523
ADAM15	7.0032446	7.03894775	7.2278674	7.0693005	7.4385935	7.4053335	7.7157625	6.26658705	7.33919215	7.390284	6.5576942	7.4752693	6.80884195	7.2543573	6.993008	7.80310525	6.72371555	6.53003665	7.52824225	6.7640128	7.1682915	7.51015735	7.28916515	7.3009025	7.0959715	7.013637	7.2121295	7.224499	7.737765	6.81384535	7.0388654	7.49362325	7.3464547	7.3028255	7.1803105	7.2505285	7.8690665	6.999793	7.12789965	6.4050756	6.8899458	7.3512396	6.8130789	7.3136705	7.184045	6.5371485	7.30154635	6.4031262	6.80798785
ADAM17	6.98725976666667	7.76643883333333	7.7075091	7.824885	6.55289286666667	7.2120711	8.43514653333333	7.99133633333333	8.50085	7.9191515	7.92782323333333	6.9810648	7.7221259	7.76546103333333	8.69063633333333	8.46987333333333	7.21095	7.81598666666667	7.82219316666667	8.66144	7.0583102	8.10441633333333	7.36557766666667	8.08212743333333	7.57029873333333	6.99519733333333	7.43037766666667	7.69607453333333	8.32905876666667	7.49805866666667	7.87536856666667	7.04324713333333	6.66066943333333	7.09856373333333	8.36645016666667	7.1633445	7.2733465	8.1779812	7.2503225	8.784848	7.0965189	8.85859666666667	7.8097224	8.74103133333333	8.75520666666667	8.11066643333333	7.58356253333333	7.33444103333333	7.5895954
ADAM18	3.1794985	3.31397835	3.28001085	3.2751708	3.1898521	3.36482895	3.08754645	3.1458299	3.30243465	3.3455375	3.2643999	3.2223264	3.27618035	3.5712148	3.43555875	3.12883975	3.6101458	3.2922942	3.18061285	3.2847662	3.3613247	3.2786914	3.1772948	3.3481736	3.2828849	3.38545055	3.19544495	3.2345384	3.55377475	3.13292125	3.27373125	3.23089615	3.3521931	3.28851685	3.26753165	3.1079067	3.32607925	3.2376599	3.2479824	3.31716335	3.1765437	3.18009495	3.1939417	3.33411035	3.26988975	3.4800792	3.4343908	3.3283982	3.22451605
ADAM19	5.037805	4.84363295	4.79830895	5.371275	4.9231455	4.95897685	5.2447157	5.09008915	4.79170105	5.07189295	5.30491335	4.88961415	5.49100885	5.6039135	4.98002285	5.10703365	5.335172	4.9595965	5.4027886	5.26755645	4.91054985	5.0935785	5.241319	4.8995669	5.0848427	5.30153395	5.3805749	4.9893898	5.2730377	5.7333219	5.65951205	5.01372575	4.39892715	4.9602812	5.25428065	5.37856745	4.9006486	5.277611	5.384326	5.3712192	4.63599135	5.0676442	5.5907474	4.8656327	5.0282505	5.09089085	5.5970378	5.3745142	5.51379285
ADAM2	2.79562	2.7938685	2.8639524	2.9828527	3.1088023	2.8428497	2.8287642	2.8361528	2.9708726	2.7087088	2.7836592	2.942513	2.9878478	3.096829	2.93404	2.8880432	3.0597389	2.8747113	2.808669	3.002655	3.0039907	3.0422826	2.790826	2.718678	2.867956	2.7420704	2.9581962	2.955597	2.7120178	2.8268323	2.963143	2.9362488	2.9553635	3.0627978	2.9928753	3.0230784	3.2330623	3.024955	2.8383925	3.0434334	2.9138718	2.841295	2.9224176	2.836062	2.8946106	2.8992822	3.0017567	2.8722072	3.2030017
ADAM20	4.50104535	4.736171	4.5488866	4.8054775	4.722703	4.5482723	4.4632112	4.24646245	4.9606632	4.682877	4.4542024	4.4830815	4.61385535	4.65592585	4.6953127	4.58304095	4.70184185	4.4193715	4.4817987	4.734271	4.6010802	4.7577915	4.5323387	4.53659815	4.49189115	4.58075335	4.407232	4.4285625	4.70589665	4.58504215	4.7672825	4.6107795	4.5164955	4.49919425	4.782248	4.6292527	4.5310019	4.5969338	4.62879085	4.76958765	4.65567805	4.5530435	4.69786135	4.55203065	4.700073	4.4270205	4.64739	4.559978	4.557147
ADAM21	3.66898765	3.9039307	3.8628945	3.7975837	3.7238655	3.6144769	3.7820654	3.5595173	4.31096245	3.886508	3.80184045	3.69680585	3.66386165	3.6550678	3.7680768	3.66565825	3.76580645	3.663656	3.73563135	3.67689895	3.6617591	3.94486	3.8347267	4.1451302	3.49090195	3.72158135	3.7575575	3.7117801	4.3137531	3.4362135	3.8623467	3.7749445	3.54175165	3.65394675	3.82597425	3.6526015	3.89593275	3.68026075	3.9161091	3.8662595	3.7100501	3.69749345	3.869545	3.8272906	3.67679895	3.9475912	3.86449365	3.7686777	3.90070485
ADAM22	3.4947426625	3.6639349625	3.566569625	3.773866	3.7593272	3.568943375	3.6004889375	3.6487573	3.6013478375	3.59479125	3.533598225	3.5328635875	3.7408221	3.70832505	3.5079734875	3.555096625	3.744578925	3.58239465	3.61174655	3.9204288875	3.63460515	3.6284600125	3.6775779625	3.8231613625	3.7761724125	3.63838585	3.5749242625	3.6268259125	3.7446510625	3.5193848625	3.7673029	3.6772119	3.6746133875	3.5971830875	3.5424481375	3.7702888875	3.6632226875	4.10111525	3.56911725	3.5638867375	3.5954458	3.611082725	3.4684421625	3.5354394375	3.5138836125	3.70852765	3.74678335	3.615576225	3.5623769125
ADAM23	3.82117445	3.725406075	3.83121685	5.014188325	3.87621315	3.72165905	6.343057975	3.842777	3.92808715	5.06155865	7.159889925	3.7931809	6.1635381	3.811873725	8.655959	3.630660925	4.0234296	4.089980475	3.8864736	5.716836975	3.79274565	5.48347765	3.882088275	4.768697125	4.188465225	3.858664925	3.7911442	3.878464575	4.528929925	3.852610975	4.39276215	3.6647598	3.756177375	3.681099975	6.018110875	4.009584925	4.708409175	4.5108531	4.4680309	7.697224575	3.663957875	5.675072975	5.826947625	6.705333325	6.611457575	3.8589154	3.834643375	3.918427375	3.9441481
ADAM28	5.43900975	5.33810765	4.86233815	5.5407483	4.805870925	4.525029525	5.37122915	4.888138875	4.09831065	4.637038475	4.78532995	5.227344075	4.8716154	5.39271915	4.737015575	5.85023055	5.353452075	4.590383975	4.7112837	4.911158975	5.79209125	5.46983265	4.70565855	4.6309267	5.947366375	6.125041575	5.68985525	5.330945125	4.749483525	5.2849446	5.50199855	4.699947825	4.7659567	5.903328875	4.94793775	5.4756126	5.69229645	6.02377755	5.1096232	4.95759025	5.617448325	4.853848525	5.290435675	4.68838985	4.1993273	4.931037575	5.447622425	6.074146675	5.84457475
ADAM30	3.4367353	3.42623205	3.4640303	3.45732305	3.6517801	3.5280517	3.4735067	3.29846145	3.54046275	3.50308875	3.498695	3.2203231	3.55953005	3.60799645	3.5022757	3.5049775	3.6612775	3.4873556	3.4420758	3.47347925	3.6162756	3.4383801	3.49996695	3.36100665	3.43986875	3.46274475	3.42452585	3.4027506	3.55302045	3.53460885	3.38031715	3.54897835	3.5245197	3.3861073	3.35944775	3.5128714	3.5522992	3.3913179	3.4833184	3.4238337	3.4854755	3.4295135	3.670391	3.4457325	3.4716068	3.456544	3.46437045	3.2820302	3.4732293
ADAM32	3.28436	3.0985575	3.298686	3.2806058	3.2228308	3.0031986	3.290542	3.3705118	5.7512074	3.1891468	3.3534856	3.5248744	3.3000634	3.716327	3.2380598	3.1799045	3.1199803	3.3185873	3.0108123	3.2498071	3.2080045	3.2484565	3.3476753	3.179814	3.147405	3.1980517	3.0190148	3.1280248	3.1666732	3.3382761	3.19374	3.3960962	3.2816463	3.1559181	3.5470324	3.1758006	3.2589588	3.4833608	3.4008229	3.3345954	2.8597279	3.4890842	3.0058048	3.4853942	3.0992513	3.145443	3.4744325	3.2336898	2.92818
ADAM33	5.4246383	4.9031673	5.1383492	5.77864915	5.12139635	5.8421605	5.0533653	6.0692394	5.1604607	5.610766	5.51699375	5.23149285	4.8786272	5.70332685	5.20728445	5.01556265	5.58861995	6.7813042	5.64519715	5.3496125	5.3152248	5.15677525	5.0635865	5.443923	5.019578	5.70791625	5.270217	5.36287765	5.7469157	5.02127385	5.55912735	5.19383715	5.18372765	5.87969485	5.6179163	5.1954794	5.0218	4.93317285	5.2213137	5.43533015	5.57803395	5.130626	5.4021048	5.56352935	4.87442395	5.802467	5.7579639	6.0146267	5.35348605
ADAM3A	3.0321538	3.0921214	3.038031	3.1230319	3.4626818	2.895116	3.1767247	2.881459	3.2951603	3.1360922	3.0393815	2.9098294	3.0205886	3.3773391	2.9848506	3.144506	3.1794662	2.951576	3.3197222	3.1904914	3.0913482	3.168535	2.9946916	3.0009449	2.94054	3.0916672	2.9595249	2.8855991	3.1161482	3.0887716	3.1703613	3.0495145	2.9754663	3.1427624	3.0995624	3.0169163	2.93012	3.1699271	3.2772932	3.1686826	3.0333133	3.133674	3.1205702	3.2024252	2.9557276	3.0908062	3.072752	3.153072	3.0885184
ADAM5	3.57221745	3.37138675	3.5244068	3.58241315	3.5505264	3.49313055	3.3800992	3.36457775	3.5367712	3.64622925	3.4265499	3.44957025	3.47769165	3.6599345	3.52400035	3.48165415	3.81871185	3.36898775	3.4779599	3.59593765	3.7289707	3.5330962	3.4392437	3.37154925	3.44261785	3.33890925	3.3205514	3.3690144	3.6249	3.3223458	3.48425125	3.66020595	3.434243	3.38983235	3.4360092	3.37385215	3.4578778	3.38885415	3.5004152	3.54765485	3.34989595	3.5362632	3.4295412	3.440411	3.5253728	3.70893585	3.54447625	3.49091965	3.4560442
ADAM6	3.9926279	3.76947	3.9396234	4.13684	4.4378757	3.7953901	3.6536427	3.5987415	3.85099	4.13556	3.7884336	3.6667848	4.024934	4.1474605	3.901674	3.9558296	3.858822	3.859734	4.0893507	4.3052216	4.082532	3.9969022	3.8560095	3.9525669	3.8127215	4.157447	3.8150253	3.9017172	4.226718	3.8222547	3.766767	3.9077249	4.1137953	3.972487	4.110753	3.9094026	4.0483403	4.1119404	6.6503873	4.016426	3.9114375	3.7885015	4.1792355	3.9033358	3.9314628	3.7297351	4.323637	3.9378471	4.0230923
ADAM7	3.1689193	3.39645163333333	3.27965573333333	3.33689066666667	3.4852651	3.25270766666667	3.17959476666667	3.1557268	3.57255913333333	3.40781133333333	3.37032533333333	3.48399773333333	3.3115083	3.39978373333333	3.39969556666667	3.33608266666667	3.60596306666667	3.25896226666667	3.23418116666667	3.48278193333333	3.5659806	3.46895833333333	3.55399516666667	3.37545753333333	3.3000101	3.40009093333333	3.27286036666667	3.25219026666667	3.55476056666667	3.2180999	3.51361306666667	3.40292016666667	4.15303593333333	3.3700294	3.32094456666667	3.48774353333333	3.50967366666667	3.83357433333333	3.4141673	3.3916199	3.3583332	3.5038676	3.4110868	3.30483523333333	3.36803323333333	3.41176876666667	3.389711	3.3929115	3.2108372
ADAM8	5.8461316	5.9302923	6.12227435	5.5845005	5.229155	6.17501165	4.9774542	5.2866862	6.21170725	5.1260729	5.50844465	5.8850279	5.66791205	8.3990288	5.50588215	6.37910075	6.65756925	5.34208035	5.81135435	5.6335755	6.44472425	5.7739961	6.44854665	4.9888043	5.8816185	6.55857825	6.9049488	6.61888375	5.58047075	5.9374865	5.928689	5.43181885	6.79730165	5.7818548	5.725115	5.88917635	5.1642355	5.8644509	5.80884535	5.732901	6.0494495	5.64111225	6.2548135	5.0121645	5.1185873	4.9307185	5.68622065	6.36206665	5.760061
ADAM9	8.10444866666667	7.88102886666667	7.3236126	7.734569	6.74981196666667	7.4778585	7.4302349	7.24879523333333	8.6690932	7.8624812	6.96910763333333	7.58571566666667	7.49279616666667	8.09345333333333	7.3805559	7.63040633333333	7.6170048	7.07410673333333	7.8032149	7.24378866666667	6.7856029	7.53810783333333	7.4898893	8.01332166666667	8.0334471	7.23168083333333	7.33849026666667	7.67700786666667	7.82897843333333	7.20875213333333	7.66256186666667	7.03176606666667	6.98578156666667	7.41401023333333	8.1468811	7.79998333333333	7.93194366666667	8.826427	7.02650186666667	7.8504959	7.472939	7.4694302	8.0928965	7.52228776666667	8.4405146	7.1461411	6.77868566666667	7.2881536	7.0588089
ADAMDEC1	5.229079	6.2822075	6.689764	7.986999	3.475305	4.409809	6.3206882	5.3465843	3.770438	3.5227182	4.34606	6.8505306	7.9633923	7.9749823	8.895792	9.6215725	7.09542	4.001724	5.834853	7.8584137	6.6595535	8.443824	7.0140038	5.2759547	7.0776205	7.147645	9.928209	6.863381	4.154829	7.894561	8.27334	4.71836	3.7961414	5.475067	7.597117	9.908507	5.3259964	8.146939	9.975364	7.76221	4.224881	7.6869154	6.047968	4.906177	7.0383406	5.2344275	8.988893	8.525343	8.769809
ADAMTS1	6.7251305	8.3204687	6.27135515	7.3031127	4.400272	7.75268425	6.39436965	8.7874928	9.0809815	7.46294835	6.44828725	5.9881762	6.23241945	5.74050185	8.31013985	5.45717135	6.6936651	7.58056815	8.45272815	7.3832505	5.78029135	5.911947	6.2383969	7.2301962	8.14324675	5.9901288	6.9243205	6.4712549	5.10553065	6.99963815	7.65303875	6.61747415	6.78801085	6.4965808	6.6639635	5.86511285	5.22970725	4.39304005	5.6421585	6.7147499	6.3939115	6.548373	7.5816515	6.6366363	7.4267115	7.135318	5.24250485	6.17423835	5.977626
ADAMTS10	5.16416095	5.07448725	5.30314375	5.67302425	5.64539885	4.87393405	5.22651325	5.03882425	5.277976	5.1310506	5.13404105	5.34054115	5.35729375	5.33446285	5.14263585	5.5734277	5.6282565	5.6123855	5.5815413	5.3649595	5.6058985	5.4711728	5.48489405	5.46199715	5.669995	5.51022005	5.5908227	5.3481295	5.40007075	5.610251	5.8954375	5.21972765	4.91358715	5.5017402	5.11093525	5.4636077	4.88938875	4.9589443	5.60220975	5.1962835	5.46207785	5.4887948	5.3253267	5.2406638	5.15756675	5.5012378	5.65872325	5.0216645	5.53228725
ADAMTS12	6.00756725	6.54300485	5.59917175	6.72131085	4.8469105	5.78076745	5.13699185	5.4744913	5.90725375	5.823948	6.27957215	5.1029765	6.4645555	6.4704705	6.1754992	5.91619335	6.14105535	5.24820415	6.36644965	5.92814275	6.0470972	6.2331147	6.4875287	6.0360995	6.10673025	4.9704914	6.3114685	6.25662175	5.55764375	6.297449	7.0396345	5.74698025	5.14626265	5.1061065	6.43106725	6.1561545	5.3517466	5.85412145	5.69555325	6.73702885	5.92549585	5.9659021	6.899187	5.425383	5.58372065	5.49687785	5.85833145	5.4513161	5.9795605
ADAMTS13	4.99404285	5.28675865	5.189427	4.7871125	5.71939425	5.2231358	5.20613575	5.0844185	5.44467765	5.4384744	5.57618775	5.429929	5.34589005	5.24854835	5.06915185	5.12093315	5.1666675	5.1150952	5.3039242	5.03526785	5.3697432	5.4023033	5.52645515	5.15651385	5.36811335	5.238614	5.1871465	5.05594	5.2366388	5.3315102	5.13162275	5.15476315	5.13116915	5.33489525	5.51607025	5.26754535	5.1023915	5.51056885	5.05507445	5.20538685	5.19102975	5.4522445	5.1487265	5.47074925	5.19282525	4.9333472	4.841965	5.3839361	5.1617682
ADAMTS14	4.9529676	5.238501	4.851685	5.340362	5.6420317	5.0243554	4.7946844	4.581184	5.460133	5.2701697	4.902619	4.8951683	5.272467	5.134544	4.8424597	4.703835	5.184791	4.654706	4.963369	4.8188863	5.036538	4.674318	4.6027374	4.773975	4.867871	4.695379	5.2309203	4.74534	5.5851846	5.1563973	5.468631	5.0355563	5.155224	5.0011544	5.0836387	5.190867	4.9356008	4.8958383	4.718949	5.0721617	4.4655514	4.900838	4.7421274	4.8321886	4.8766685	5.2468567	4.516671	4.8923306	5.095249
ADAMTS15	4.55170565	4.5241128	4.8201462	4.981247	5.06522895	5.07233525	4.5648135	5.3869536	6.1213298	6.0336895	4.7597838	4.49359155	4.21019635	4.4655958	4.16343355	4.47810515	4.6107018	5.25009395	4.77377725	4.6652385	4.39078455	4.6437978	4.49800155	4.5126158	4.6944841	4.84715485	4.633535	4.5808905	4.5205762	4.6836487	5.0371635	4.51475635	4.4464053	4.7387298	4.6559	4.59830335	4.63533485	4.3047178	5.2874912	4.69881415	4.19139145	4.6878047	4.4428985	4.71391285	4.45543425	5.1908415	4.3119235	4.9039963	4.67401965
ADAMTS16	5.58148	6.457651	4.793232	5.5333366	4.3534994	4.8018446	4.173437	4.6731005	4.6992893	4.6994295	4.3944416	4.869363	5.967821	5.3499813	4.8982773	5.033434	5.3470325	4.594797	5.2212343	4.6630917	5.266227	5.572749	5.4215183	4.8351755	5.107026	4.6196175	5.787157	5.253748	4.6635313	4.9738207	6.07296	4.5364456	4.2195873	4.2790384	5.4684505	5.891673	5.075942	4.94376	4.566658	5.117489	5.1260643	4.5670767	4.846033	4.056881	4.733633	4.723609	4.554867	4.9079533	5.2811413
ADAMTS17	4.47364736666667	4.10191623333333	3.75988463333333	3.95200386666667	3.9776948	4.12740466666667	4.0556647	4.2533371	4.25251596666667	4.13254253333333	4.03633676666667	4.0567829	4.05323853333333	3.5112352	4.87115123333333	3.3969676	3.84743633333333	4.4462973	4.0511132	4.34906583333333	3.7226214	4.43796786666667	3.75596476666667	4.2736485	3.86511673333333	4.155478	4.293885	3.9393778	3.84299896666667	3.7844657	4.01697533333333	3.65309483333333	3.9511099	4.29808076666667	3.6404316	3.7932778	3.67610586666667	3.47337816666667	4.1719182	4.09498626666667	3.93181186666667	4.183188	3.75559916666667	4.1390029	4.1248599	4.10126796666667	3.5817047	4.02271556666667	3.59124286666667
ADAMTS18	3.91480375	3.8438423	4.05668775	3.999763	4.1216242	3.8219943	3.77317365	3.5846434	4.09186865	4.1697451	3.69564965	3.71792805	3.9511985	3.68217685	3.8149391	3.5630382	4.0231439	3.91492695	4.030635	4.14454615	4.2295985	4.0177527	3.8362145	3.91616335	4.13460575	3.6357818	3.9553882	3.9757162	4.10249385	3.7724434	3.8640624	4.1042805	3.9946383	3.86465165	3.86798795	4.1862882	3.9932793	4.21117475	3.82512095	3.89765955	3.97169435	4.08153035	3.98476205	4.0464892	4.1418282	3.8434775	4.10389235	4.0799585	4.00937335
ADAMTS19	3.228215	3.1572481	3.238407	3.16622845	3.27189065	3.1396843	3.208575	3.22628945	3.2060748	3.2506143	3.1668836	3.2803248	3.293678	3.36448865	3.30029815	3.2547146	3.1988238	3.311816	3.36107475	3.2601148	3.22331935	3.26958865	3.1942122	3.194613	3.0429201	3.3774813	3.14774405	3.1625068	3.2894758	3.1596502	3.2869917	3.3099402	3.23957915	3.12388315	3.2060047	3.217959	3.13007275	3.34465815	3.8870518	3.16062245	3.16749825	3.19415605	3.274693	3.3780966	3.23857005	3.1758504	3.1559166	3.27736055	3.29092155
ADAMTS2	6.09510773333333	6.12641703333333	5.6910211	6.19673433333333	5.1721972	5.8278592	5.38128486666667	5.86230976666667	5.99315263333333	6.2342156	6.36873243333333	5.36649396666667	5.95113506666667	6.27581383333333	5.99766776666667	5.9772008	6.00573113333333	5.84954766666667	6.33579566666667	5.72336753333333	5.48558993333333	5.81792133333333	6.55944473333333	6.10199886666667	5.96065363333333	5.13550546666667	6.56355443333333	6.30364783333333	5.61890213333333	5.89533896666667	6.97459276666667	5.76121663333333	5.64884356666667	5.1177581	6.39222356666667	6.40864716666667	5.30965906666667	5.69478576666667	5.68504586666667	6.4951023	5.5739063	5.81229906666667	7.1581309	5.5161327	5.76408896666667	6.02380223333333	5.6654284	5.86826863333333	6.21653243333333
ADAMTS20	2.924778	2.92936625	2.93451295	3.0641219	3.0143481	2.9170648	3.2535907	2.94894245	3.3866961	3.20270695	3.03617375	3.0140517	3.11843335	3.229874	3.47703545	2.8888093	2.9987438	2.89649585	3.0414711	3.1823884	3.06990505	3.2682514	2.9986198	3.307603	3.1545133	3.03402925	2.9299585	3.1273421	3.54790055	2.8571274	3.2207622	2.9994365	2.96559965	3.05089155	3.61539575	3.00618155	3.06051825	3.3344243	3.0757501	3.15882955	2.9863184	3.1616872	2.94590265	3.3343128	3.0011767	3.1127702	3.0345141	3.0717156	3.07075345
ADAMTS3	6.1030374	4.543833	4.742378	4.1223936	3.0377362	3.8049355	4.527959	4.3002257	3.8912525	4.9235487	3.291408	3.7307508	4.534502	3.6394184	3.3332944	3.531835	5.5441685	4.554921	4.3591843	4.010842	3.6543128	3.6243846	4.1992216	4.1221843	5.212943	3.8864834	4.723734	4.0186014	3.681056	4.9588833	4.9995203	3.6613367	3.3948762	5.028339	3.9971657	4.673089	4.3366404	4.74783	3.7514896	3.8324692	3.505772	3.904521	4.1054697	6.0484776	3.2072873	4.5352993	3.2310412	4.4363737	3.8890784
ADAMTS4	4.609058	4.855828	4.940939	5.2054424	5.2751265	4.7749085	4.8516583	4.779912	5.2219954	4.971917	4.9867616	4.8844705	4.6310525	4.855582	4.9578414	4.5366764	5.0105896	4.8691587	5.0774	4.944903	4.8741364	4.983597	4.9254417	5.219836	5.1352024	4.8475103	4.976755	4.9015393	5.0689774	4.766759	4.7306814	4.9741206	4.8054442	4.8405657	5.099115	4.6704125	5.0900846	5.063341	4.843184	4.994513	5.0129004	5.0153723	4.800158	4.785065	5.0054235	5.1536493	5.0009465	4.6914086	4.7623158
ADAMTS5	5.1670185	4.97445845	5.840743175	5.567815875	3.916307425	5.522952925	4.469128925	5.298895375	8.4049505	5.704462125	5.26310865	4.92592715	5.330882075	5.805140775	6.040264475	5.4775753	6.57234	5.162217025	6.063470775	5.942867775	5.006465075	4.452140825	6.525952225	6.061659125	4.88614775	5.614846875	6.285868675	5.85952065	4.744405625	6.33240745	7.554481675	5.45804025	4.024947375	5.72685275	5.635462275	5.84775885	4.472483675	4.784167775	5.3261174	5.708217175	4.5807	5.330043225	5.7316725	4.31085975	4.93598505	5.3468718	5.357383175	4.90725435	5.7617134
ADAMTS6	3.57123066666667	3.5885189	3.6990491	3.55644416666667	3.63067433333333	3.4599311	3.47371823333333	3.5564432	3.6084456	3.74810193333333	3.48968386666667	3.4050229	3.8187562	3.61057473333333	3.4988891	3.3521381	3.63441196666667	3.44101076666667	3.75474803333333	3.45641756666667	3.4968041	3.59548673333333	3.5751828	3.73809186666667	3.66337413333333	3.56869393333333	3.4515095	3.82793283333333	3.49220546666667	3.97238313333333	4.34202293333333	3.49199376666667	3.46032533333333	3.64365903333333	3.57113193333333	3.43305613333333	3.545801	3.43903543333333	3.94110433333333	3.67995493333333	3.4774029	3.4977215	3.49933993333333	3.38686666666667	3.56781243333333	3.57676316666667	3.47026626666667	3.46912216666667	3.45696206666667
ADAMTS7	4.5481154	4.6664086	4.87050576666667	4.8105115	5.3594267	4.68265463333333	4.66324243333333	4.7018933	4.9344532	4.83400056666667	4.67443986666667	4.72033313333333	4.72760536666667	4.89327073333333	4.85321346666667	4.71710823333333	4.55832643333333	4.69782253333333	4.7429631	4.6830647	4.75358213333333	4.70532166666667	4.7590678	4.73547523333333	4.79875943333333	4.515855	4.76470033333333	4.76715406666667	4.7776473	4.85689736666667	4.81088046666667	4.8068661	4.59864563333333	4.66799693333333	4.861547	4.70736313333333	4.6582203	4.67390326666667	4.77502043333333	4.72982213333333	4.67223936666667	4.76414586666667	4.89612146666667	4.62363383333333	4.7706242	4.8738027	4.64906373333333	4.5344142	4.98775443333333
ADAMTS8	5.46701356666667	4.70750873333333	4.97333576666667	4.99467076666667	5.48226196666667	5.90781023333333	4.33869846666667	7.17228223333333	4.28561386666667	4.32490466666667	4.26070846666667	5.10773466666667	4.3326175	4.21268233333333	4.28916906666667	4.33096553333333	4.72432303333333	6.53441	5.64036113333333	4.903266	4.40385523333333	4.6825698	4.53172026666667	4.47414683333333	5.11239956666667	6.587464	5.051345	5.10370853333333	5.07660123333333	5.6391393	4.16130796666667	4.764204	4.93601973333333	5.7294008	4.18517096666667	4.71805583333333	4.8633932	4.39093406666667	4.7253761	4.83095503333333	4.55605983333333	4.2139055	4.62771573333333	4.27189266666667	4.14146556666667	6.2850425	4.21323093333333	6.08564393333333	4.36918216666667
ADAMTS9	4.233632775	5.28985515	4.775043675	4.827981275	4.580364675	4.2904943	4.449153325	4.965912825	4.49970315	5.1145892	4.648153175	4.181798425	4.802735875	4.927368325	4.646821575	4.15514055	4.917894775	5.069815025	5.12352625	4.941042925	4.552582625	4.490120075	4.755382575	4.646884275	5.0581405	4.408827325	4.905194875	4.78079005	4.539053975	4.9241781	5.240304225	4.602079475	4.83143995	4.79815435	4.613467225	4.387659525	4.649923725	4.3953991	4.5301107	4.661793275	4.647770075	4.473715225	4.8174845	4.89557025	4.71003275	5.005062875	4.60378855	4.694669675	4.667150525
ADAMTS9-AS2	3.73495574	3.63760374	3.87780794	3.72160354	3.82453512	3.82895984	3.49411526	4.33934346	3.41610876	3.49309464	3.60586108	3.5861245	3.68469872	3.7282161	3.71333684	3.43200562	3.76048576	4.42621798	3.7173782	3.63628712	3.68293536	3.68065518	3.75856918	3.51588724	3.54448622	4.12698044	3.62760294	3.6513977	3.7233843	3.72460216	3.49969732	3.52560458	4.72436338	4.05524756	3.72755294	3.58219618	3.5785296	3.46159806	3.4990995	3.4270312	3.6883379	3.50783482	3.77635308	3.64618052	3.3748477	4.04542226	3.64525862	3.79233488	3.64175238
ADAMTSL1	3.82674208333333	3.87249105	3.9974769	4.38989938333333	3.90697073333333	3.8526415	4.0006447	4.01334968333333	3.97362366666667	3.81739781666667	3.92846871666667	3.90863173333333	4.23491978333333	3.91707183333333	4.65191185	3.7227573	4.08003405	3.94074861666667	3.92089648333333	3.81236808333333	3.9618483	4.07356915	3.98598363333333	3.9870672	3.93418183333333	3.77270413333333	3.95328891666667	3.80053665	3.74381285	3.87774773333333	4.0744994	3.79445595	3.76837043333333	3.91188413333333	3.80894291666667	3.94610225	3.94830921666667	3.84327123333333	3.79745435	3.86884803333333	3.81116035	3.9869899	3.71257163333333	4.08709731666667	4.14727526666667	3.87512788333333	3.94120908333333	3.74777743333333	3.95029981666667
ADAMTSL2	5.72178	5.114121	5.430544	4.7734327	4.998945	5.8418336	4.1537	5.2231293	4.2524643	4.240363	4.3575	4.900956	5.0196466	5.2825694	4.4975567	4.447734	4.6910195	5.763551	5.833441	4.578933	4.3736243	4.529076	5.0185113	4.5762534	4.810089	6.0475245	4.741045	5.3887057	4.6907783	5.592301	4.619796	5.2164702	5.3601913	5.877912	4.2380896	4.689328	4.45796	4.9113116	4.542887	4.957103	5.0719676	4.3536	4.867994	4.6050835	4.277706	5.397834	4.098143	5.1087275	5.0906177
ADAMTSL3	5.0873385	5.1570398	5.3347315	5.27506415	6.23603535	5.38822	4.9363335	6.1830877	4.72492145	4.8581692	4.58367085	5.06308785	4.8327739	4.7226598	4.54420335	4.55907485	5.15948665	6.0484209	5.3622128	5.39250785	4.66547135	4.8464427	4.71540725	4.85331465	5.1617525	5.48756425	5.0044936	5.1965538	4.68910675	5.71862265	4.8943948	5.81316305	5.12873	5.3193931	4.6387895	4.8976035	5.18393515	4.7697811	5.3666827	4.60902835	4.9664342	5.0385957	4.5476105	4.3601755	4.42302865	6.1290758	4.7954785	5.07682415	4.88604115
ADAMTSL4	4.95630825	4.71546565	4.25534775	4.40218685	4.4019775	5.76932315	4.2556797	5.8982618	4.81181335	4.899724	4.3164194	4.818665	4.59667415	6.3914515	4.3023195	4.29038705	4.85911015	6.2517364	5.1647143	4.4653662	5.2034597	4.2484128	5.43583185	4.38470135	4.79396065	5.0910953	4.4578813	4.9298694	5.22787285	4.65672755	4.63871075	4.5546255	5.07609655	5.1142421	4.9848311	5.24680375	4.77188365	4.79838935	4.680512	4.527385	5.63494365	4.74235215	4.5569925	4.2440995	4.14250125	5.8958005	5.3080885	4.97392185	4.6547682
ADAMTSL5	4.961932	5.1157722	5.189002	5.218914	5.9515967	4.571704	5.2266703	4.834817	5.409214	5.3626194	5.158621	4.978137	4.997993	5.044445	5.085473	4.7612743	4.938216	4.770608	5.227701	5.271289	5.278119	5.025813	5.2614613	4.847537	5.1073475	4.5399494	5.028449	4.9057198	5.149144	5.070407	4.884304	5.1474857	5.0429773	4.906166	4.8693323	5.3502617	5.080469	5.175043	5.2958355	4.7596607	4.915616	4.9279356	5.057167	5.254258	5.3824654	4.871254	5.083872	4.923233	5.18011
ADAP1	6.84259125	7.12330745	7.07563065	6.91418485	7.35670935	6.856843	6.5937631	6.9793549	6.80440625	7.13892415	6.20655075	6.9175008	7.21728565	7.51473225	6.1844563	7.1053389	7.1123753	6.8348963	7.12046815	6.9506075	6.8728123	6.7205655	7.12246985	6.50853035	8.2922335	6.875191	7.0707207	7.093243	8.16511775	8.031691	6.9053365	7.31464475	7.25120805	7.32813	6.942454	7.40356075	7.26186395	7.4138145	6.4918105	6.809964	7.494621	6.36535215	7.2587615	7.63721425	6.8754552	7.30437975	7.87205975	7.164664	6.9026452
ADAP2	7.6544725	7.7809037	7.329089	6.9613321	6.1341502	7.3582981	6.05178455	6.99847275	7.75321175	6.86745515	6.2221355	7.037146	6.61073065	6.95752045	7.1850557	8.1992475	7.2044575	7.656402	7.2858675	6.8201895	8.63893175	6.7675297	7.8526525	6.69066115	7.3553863	7.17665765	8.30021625	7.6675972	6.2261563	7.5388682	7.16591145	7.44676775	6.317071	7.27312615	7.59309485	8.00639265	6.96628825	7.30628395	7.0491645	7.2083263	7.97029715	6.87603595	6.59280415	6.34308835	6.29515535	7.30747055	7.739881	7.65415785	7.141717
ADAR	11.055084	11.221714	11.953598	10.738363	11.198165	11.058024	10.512326	10.864528	10.278174	10.510169	10.976249	10.938492	10.689941	10.863612	10.764791	11.371662	10.765374	10.85818	10.964098	10.696594	10.321034	10.559723	11.586348	10.565734	10.942635	10.964026	10.824913	11.222289	10.8745365	11.014841	10.461515	10.800949	11.577769	11.072869	11.085467	11.175869	10.756836	11.058155	11.493546	10.6180725	10.657736	11.034217	11.124138	10.964063	11.011347	10.870005	11.77977	10.776545	11.323838
ADARB1	5.48578842	5.33105474	5.25835702	5.28845208	5.278124	5.5360827	4.72920284	5.48696622	5.1342969	5.11682454	5.0333264	5.20630944	5.2814877	5.51025776	5.39408784	5.19066364	5.35767834	5.65085082	5.3288538	5.11226086	5.17760114	5.25399132	5.39136732	5.2166621	5.34781614	5.49374548	5.3997867	5.18754728	5.03464322	5.25850576	5.28890412	5.47773524	5.39740634	5.28224584	5.3462595	5.47938618	5.16181668	4.84812866	5.11131804	5.32013122	5.18804798	4.92727806	5.09106198	5.05889694	4.9455368	5.6433248	5.11637116	5.24835814	5.52127928
ADARB2	4.19670845	4.27726885	4.4392607	4.4040364	4.6654766	4.3467877	4.4655942	4.1656202	4.5498153	4.4170934	4.29367505	4.4672105	4.48156285	4.62889735	4.49576625	4.516098	4.6154394	4.4137889	4.46992365	4.53206765	4.4295819	4.49551595	4.36155	4.45946335	4.34089165	4.3612051	4.408669	4.33365175	4.6304738	4.488306	4.5385026	4.481151	4.60349955	4.31740755	4.318085	4.46491575	4.5086225	4.46882665	4.3869885	4.35601615	4.492814	4.53054665	4.34543115	4.4893672	4.50808685	4.50937235	4.493386	4.3656868	4.4433798
ADARB2-AS1	4.6982336	4.710688	5.0179806	4.8403883	5.3846097	5.1127157	4.844966	4.581675	4.9213624	4.918629	4.793592	4.611387	4.558307	4.866374	4.5703454	4.4631596	4.920905	4.763031	4.9670153	4.9065843	4.897923	4.772232	4.520846	4.736511	4.7159286	4.7129936	4.756435	4.4608583	5.3946085	4.6571746	4.7813454	5.1785173	4.9846635	4.710843	4.8675737	4.7225685	5.210616	5.1864724	4.8877854	4.778014	4.9670653	4.852967	4.6541243	4.6705303	4.5869374	5.197906	4.884345	4.954831	4.840641
ADAT1	7.298306	6.9822974	7.167079	7.1794705	7.2660103	7.288713	7.873429	6.706246	7.407504	7.5916333	6.978891	6.9533195	6.8282566	7.300482	7.396986	6.909862	7.2476015	6.9113045	7.3777323	6.744022	6.4221525	6.494768	6.7286983	7.0727644	6.480199	7.1466694	6.980218	7.5008893	6.8383203	6.851748	7.1106634	7.4211187	6.80763	6.4175954	7.164521	7.2378845	7.3321004	7.328085	6.9146175	6.8763113	7.0059	6.808546	7.374534	8.089344	6.7471385	6.8081584	6.9769263	7.1953745	6.690524
ADAT2	6.04536235	5.1771915	5.1887537	4.95121685	5.1704102	5.7886995	5.43303775	5.1353825	5.91678125	5.25141635	5.2160487	5.25700115	5.1492219	5.3133865	5.57957295	5.056458	5.411957	5.4437997	5.37766	5.13286135	4.58126475	5.0001192	4.7806482	5.1874625	4.97435885	5.42817215	4.8598915	4.956252	4.4550113	5.1303788	5.34794565	5.03777025	4.8611587	5.46280735	5.38593535	4.67608185	5.0148927	5.0137758	5.51697975	4.96930935	4.89196135	5.231279	5.164747	5.2358595	5.301096	4.6602035	4.76494215	5.2812195	4.8410845
ADAT3	5.49780335	5.85020825	5.74646825	5.92999825	6.30770915	5.80231215	6.0063653	5.6560712	6.4930575	6.18015765	6.22088015	6.02418615	6.3582645	5.87670775	5.89224435	5.82677415	5.8428596	5.7706312	5.6998158	6.2291635	5.86797065	6.28644675	5.9221498	6.2308545	6.00088415	5.69589975	6.0025913	5.68820085	5.6820219	5.90227105	6.0622666	5.94832335	6.0902397	5.8379841	6.00170375	6.021555	5.96074245	6.21006345	6.1015408	6.0680707	5.7725065	6.2144445	6.1789495	6.03546	6.28600015	5.91554545	5.95121885	5.96552165	6.03317
ADCK1	6.627705	5.8367553	6.20296	6.306923	6.5236306	5.978495	6.4240246	6.054567	6.0596056	6.16818	5.938631	5.7246375	6.1239195	5.971995	5.9134502	5.7345753	6.1337476	5.8687987	5.830224	6.061188	5.899513	5.959095	5.9549503	6.2663074	5.9043336	5.591156	5.83289	5.8861666	6.1917458	6.199914	5.9818125	6.1669	5.8929114	6.2645226	6.2571573	5.6966233	6.2721324	5.990407	6.14387	6.2520123	5.9402833	6.1168737	5.820371	6.0892563	6.2045403	6.310311	5.8401346	5.798263	6.2892694
ADCK2	6.68554885	6.193446925	6.5283547	6.163891	6.6368218	6.533027375	5.81596135	6.269470525	6.7644917	6.19752275	6.69325055	6.3736678	6.79879845	7.397650825	6.921435925	6.5617957	6.3915669	6.186682275	6.2350859	6.791722775	6.638220525	6.7546484	6.68281755	6.667947825	6.52876635	6.686382825	6.60960635	6.638622675	6.414850375	6.45949195	6.505965875	6.2342311	5.960027225	6.613274325	6.74071375	6.923265525	6.2027384	6.750060375	6.46126535	7.12667185	6.1862417	6.909663025	6.3470127	6.48399845	7.4622539	6.301843825	7.170024175	6.535673425	6.3832582
ADCK3	6.9999167	5.86580165	6.7129075	6.1675195	7.20312575	6.31419535	6.23589775	6.6901965	5.91122285	5.90812465	6.449114	8.35865785	6.228317	6.6720345	6.0790305	7.0665675	5.9030155	6.63997085	6.5341825	6.43391335	6.2574202	5.998141	6.87715585	6.1438212	6.6586705	7.61423285	6.2804871	6.41398115	5.8611231	6.20688035	6.05476375	6.98473815	7.513658	6.31558	6.117513	6.59317425	7.4832684	7.147509	6.9878255	5.8288839	6.1245148	6.06972535	5.64505195	6.4485865	6.5117705	5.96754605	5.65272655	5.83555935	6.5550033
ADCK4	4.92477545	4.8745253	5.15588535	5.06377795	5.87944585	4.90160165	5.0338892	5.1118383	5.25147135	4.9918388	5.1348716	5.15254	5.213156	5.46883915	5.2053665	5.16942135	5.09085275	5.2073142	5.1296502	5.2479548	5.1515362	5.2217061	5.1436436	5.20083785	4.9900277	5.2824232	4.9908554	5.0301831	5.10934905	5.33359895	5.08524025	5.2770822	5.3043485	5.288214	5.00736055	4.9484469	5.17162615	5.667647	5.28001235	4.99992085	5.1751738	5.0796647	5.0417602	5.16492595	5.00115525	5.46095645	5.15953445	5.3826265	5.34248985
ADCK5	5.716156	5.7053413	5.196142	5.208935	5.624476	5.5243573	5.8229127	4.6080437	5.995183	5.4033194	5.4886284	4.9976397	5.87304	5.8261294	5.50104	5.1814184	5.377936	5.2406096	5.305651	5.961961	5.904002	5.4524345	5.693573	6.0226207	5.5255895	5.073124	5.251946	5.342599	6.195752	5.4390774	5.3971224	5.3718705	5.551871	5.174685	5.37962	5.32249	5.410247	4.8448277	5.3506246	5.033283	5.0029507	5.0979924	5.7107124	5.7711205	5.852137	5.393293	5.440256	5.061037	5.425629
ADCY1	4.17294408	4.34042896	5.17290318	4.39500342	5.37842198	4.5271884	4.32834842	4.1708648	4.4823878	4.68734096	4.8907222	4.1222668	4.10019264	4.24835044	4.32920726	4.2565324	4.47342244	4.44716996	4.49035342	4.50729858	4.27090546	4.43982642	4.5617711	4.21422314	4.42335152	4.05872332	4.25912804	4.2788091	4.59728232	4.2232918	4.13480632	4.68806984	5.07349898	4.21829742	4.15182486	4.43166016	4.45273718	4.1898604	4.7886161	4.07986174	4.17756642	4.3446379	4.27714858	4.63930198	4.21558562	4.46687988	4.3862857	4.13449252	4.76877596
ADCY10	3.11165025	3.17594885	3.44559	3.64009645	3.35550225	3.059618	3.3240633	3.13132635	3.3952227	3.4412109	3.67203665	3.26780625	3.2078174	3.4574876	4.1443142	3.2461704	3.3681606	3.17218025	3.278124	3.7314385	3.2819215	3.21590425	3.1554669	3.65202365	3.31081995	3.3491342	3.070287	3.0327325	3.2092402	3.29489995	3.53677175	3.28883705	3.3323244	3.23409285	5.47312475	3.44005225	3.2948643	3.5562984	3.38386645	3.9695953	3.299447	3.96979	3.4460006	4.4780161	3.9663242	3.2067766	3.2926813	3.200423	3.2303778
ADCY10P1	4.58829885	4.61186145	4.508441	4.47042845	4.2438862	4.1643233	4.52386375	4.7985055	4.367391	4.29018995	4.33135465	4.32424335	4.260514	4.540196	4.64859035	4.3438403	4.46075815	4.5050995	4.669832	4.2678307	5.15465235	4.2792043	5.08627325	4.1858545	4.6770925	5.2598378	4.404412	4.13948415	4.2118775	4.4322818	4.55727935	4.34563825	4.6788646	5.5205155	4.52995215	4.2404258	4.3742111	4.0553937	4.4276321	4.42536855	4.7903545	4.7631918	4.12249855	4.47743585	4.26392265	4.79509085	4.648927	4.3698815	4.3652465
ADCY2	4.15509366666667	3.87439243333333	4.19695233333333	4.28799086666667	4.25162966666667	4.0609351	4.09738753333333	4.1661004	4.3995709	4.32702083333333	4.7563004	4.08719316666667	4.0458633	3.87854783333333	4.23441976666667	3.96785496666667	3.9518929	3.9506555	4.05567433333333	5.10253056666667	4.24044306666667	4.11523843333333	4.0935021	4.61280356666667	5.5254302	4.32077113333333	3.9983486	3.9143301	4.127507	4.02041546666667	4.4688312	4.59702003333333	4.05044353333333	4.2097951	3.90041803333333	3.82761476666667	4.1411448	4.0192481	4.19652373333333	4.5015897	4.00964603333333	3.92954653333333	4.1623067	4.72532473333333	4.04431313333333	4.85011086666667	4.0818076	4.0369272	3.8091806
ADCY3	6.2472945	6.82641535	6.15305675	7.1817218	5.87573475	6.7141163	6.7180337	6.64638885	7.384867	6.86971525	7.6808325	5.7292155	7.20644485	7.32978845	7.639668	7.0937975	6.45638035	6.95532815	6.7152195	7.574931	6.27375745	6.87638735	7.2906454	6.91547205	6.45333455	6.19922775	6.83627065	6.38793015	7.0105552	6.7180345	6.6885397	6.7102263	5.55217975	6.165416	7.33336065	6.92121935	6.1849035	6.4814245	7.19592665	7.636658	6.4004984	7.8968337	6.9921284	7.46624065	7.50426315	7.169217	7.408839	6.63470965	6.6749165
ADCY4	6.1466255	6.26197	6.294294	6.400308	6.035924	6.4499536	5.8711443	7.384296	5.822485	5.789149	5.6852055	6.0919685	6.509118	6.0073833	5.7504997	5.9454513	6.418298	7.8642316	6.566092	5.9651265	6.302062	5.887998	6.221299	6.117876	6.805321	6.1116023	6.2046657	6.0196385	6.219578	6.792829	6.34187	6.322097	6.1877933	6.0764403	5.9121313	6.102209	6.305677	5.7898283	6.097963	5.937102	6.1197495	5.6442456	6.0747967	5.848716	6.0665574	6.787939	5.881065	6.3317757	5.9756584
ADCY5	4.4599621	4.6036277	4.50287575	4.97813465	5.0957885	4.6753985	4.5293247	4.80290845	4.6980853	4.7653075	4.671005	4.60917735	4.8393005	4.69401475	4.63641405	4.5464635	4.663867	4.69184545	4.6285827	4.5567892	4.7877782	4.812188	4.5842272	4.7647393	4.62086285	4.69168335	4.4716438	4.505056	4.94316385	4.38090385	4.85900375	4.80152365	4.6510337	4.64191635	4.39577605	4.67069735	4.88037335	4.6623032	4.73080635	4.5414343	4.40194915	4.4180667	4.6582942	4.59692765	4.5242667	4.64773	4.75060845	4.456954	4.67811015
ADCY6	7.617729	7.1058297	7.042851	6.5387144	7.4719424	7.890872	6.4017205	7.305047	6.2331667	6.4070597	6.756899	7.1728625	6.735149	6.854105	5.5268655	7.560866	5.6809635	7.4470825	7.5773573	6.2017074	7.418006	6.571327	7.4926834	6.6178455	7.5427547	7.808627	6.9152327	7.2975917	7.1913433	6.666247	6.7131557	7.263325	7.5315537	7.669798	6.657523	6.925469	7.486851	6.96448	6.7020183	6.356044	7.387073	7.064814	6.8125005	6.4313736	6.3968663	6.916351	7.195419	7.29675	6.6826825
ADCY7	7.1051375	6.4586498	6.7332282	6.55026555	7.12026575	6.78131865	6.02837125	6.9678033	6.83511425	6.34156885	6.343605	6.7503216	5.9017651	7.541702	5.96882845	6.5303445	6.53383285	7.0010166	7.48748585	5.921195	6.56410615	6.2038253	6.8095086	6.021991	6.0836773	6.77665685	6.75167235	6.4666595	6.5332517	6.50054315	6.580005	7.33601075	7.16418585	7.003294	6.35312175	7.1727873	7.2379887	7.1348267	6.19732085	6.73446935	6.5395546	6.1849687	6.33981925	6.67284845	5.52753915	6.70501995	6.8851752	6.66455515	6.5756011
ADCY8	3.6903841	3.4742734	3.69255	4.120386	4.228426	3.5281677	3.401145	3.9952059	3.5272205	3.3893814	3.7269506	3.410525	3.6691952	3.6930618	3.6600835	3.71324	3.5214725	3.656714	3.3880231	3.6091447	3.6835897	3.8247395	3.6765985	3.8320038	3.6555357	3.3773947	3.4819875	3.6567936	3.6139028	3.6491265	3.4520845	3.4943848	3.4106183	3.4221926	3.6375191	3.4275515	3.6157994	3.578549	3.7508972	4.7932253	3.5287366	3.6247323	3.7621145	3.819478	5.442437	3.5795374	3.791604	3.458581	3.7122774
ADCY9	6.84122586666667	6.03321853333333	6.705785	6.08121806666667	6.50328626666667	6.5365151	6.16236263333333	6.61133083333333	6.3403848	6.41162266666667	6.03190793333333	6.1855289	6.12910483333333	5.88964823333333	5.75033956666667	6.40140603333333	5.51364346666667	6.3676171	6.20758243333333	5.68697546666667	5.61228706666667	6.16975673333333	6.06382756666667	5.72591213333333	5.77755446666667	6.36267866666667	6.09123483333333	6.01050103333333	5.49432993333333	6.440249	5.82542336666667	5.9912151	6.53318446666667	6.51432486666667	6.05596643333333	5.99268873333333	6.242232	5.85882266666667	5.7860345	5.99813223333333	6.27590466666667	6.24555923333333	5.9780628	5.8952031	6.1667938	6.30268056666667	6.069995	5.9147118	5.91427056666667
ADCYAP1	3.5346678	4.09185285	3.79454945	4.68704975	3.8530486	3.6854603	3.8785585	3.60717785	3.94873285	4.21658825	3.72180115	3.72066795	3.8677285	3.9722065	3.82977955	3.76061755	4.34391025	3.6788294	4.77338505	3.9161745	3.7029347	3.91202655	3.76263655	3.97893155	3.87997385	3.6285138	5.05523675	4.23398995	3.80005645	3.71299615	4.167262	3.96990895	4.3153835	3.64026155	3.7789435	3.6942098	3.7432813	3.6223408	3.55151355	4.3824816	3.7720208	4.01215675	3.86189295	3.7276484	3.9901275	3.93545	3.64679	3.8166838	4.0833776
ADCYAP1R1	4.19809485	4.37582225	4.61656285	4.3833857	4.5801201	4.44697085	4.32899595	4.38288215	4.5313055	4.44300325	4.1820538	4.35920855	4.67876365	4.3607719	4.3294895	4.28707555	4.5650637	4.59051515	4.16787225	4.6070348	4.501069	4.43098815	4.4133323	4.20764135	4.0913956	4.19533205	4.20335865	4.17195135	4.263231	4.06540035	4.3485087	4.55156305	4.6175048	4.2290642	4.27653265	4.4717114	4.6389194	4.52702785	4.4153839	4.348384	4.3700243	3.9960586	4.12654685	4.2455132	4.1823337	4.6393165	4.22447395	4.4124442	4.2143645
ADD1	7.4504145	7.14998675	7.250423075	7.054258875	6.9075979	7.2384544	6.60318415	7.60417985	6.9219182	7.00578825	6.7424351	7.0038765	6.79141945	7.1402246	6.5777185	6.7717269	7.00941735	7.566262275	7.218316075	6.8434568	6.56481205	6.812335125	7.21001155	7.051543875	7.438335225	7.526173275	7.160039675	7.29819625	6.809906225	7.32224115	6.894719875	7.049928775	7.372558125	7.531231075	6.830799375	7.15509545	7.195940225	6.754297925	6.961060425	6.97206635	7.2046537	6.61600725	7.231507475	6.585986875	6.849005825	7.36513795	7.021333875	7.30375675	7.132661625
ADD2	4.55176185	4.4137468	4.57165586666667	5.4130076	4.90068543333333	4.43293653333333	5.0046889	4.49817523333333	4.67052096666667	4.86615796666667	4.58055451666667	4.91945761666667	5.01895401666667	4.7654723	6.67343571666667	4.50718995	4.63071046666667	4.54129136666667	4.4955184	4.53750763333333	4.78319153333333	4.74636608333333	4.61905595	4.63381515	4.54013883333333	4.70897778333333	4.56019856666667	4.55224818333333	4.71779715	4.44485235	4.69054883333333	4.7186845	4.5046671	4.83669558333333	5.03961698333333	4.73245445	4.61812965	4.90491066666667	4.48033861666667	5.9448892	4.57194896666667	4.64548916666667	4.85065853333333	5.62524038333333	4.47736643333333	4.60416083333333	4.67398073333333	4.65389846666667	4.74030836666667
ADD3	9.598252	9.45984325	8.830113	9.6688015	8.733272125	9.635064	10.543688125	10.009946125	8.89343	9.87308425	9.505851	9.27772275	9.101726	8.816246875	9.653513625	10.105992	9.25755825	9.62114025	9.11021775	9.549913625	9.95506125	10.437512875	9.98228425	9.72941075	9.9914945	10.0174365	9.39270325	9.94270325	9.19454275	8.864065	9.4692785	8.32084725	9.847393	8.588694375	10.056203125	10.070989375	8.17131225	8.167130725	8.86033125	10.312951	9.28976875	10.046201125	9.63621275	10.70123075	10.585802125	9.69321275	9.64142625	9.6146825	9.18634325
ADD3-AS1	3.80956906666667	3.7667521	3.87465076666667	4.21856036666667	4.07333123333333	3.84431926666667	3.98984123333333	3.929418	3.8304782	3.91860053333333	4.00207826666667	3.95044566666667	4.03066793333333	4.10826263333333	3.9644688	3.91408286666667	3.97943976666667	3.9374484	4.0163022	4.11114113333333	3.9368242	4.01847486666667	3.97676316666667	3.8932526	3.93941243333333	3.95130116666667	3.88043133333333	3.96317676666667	4.11332456666667	3.90051723333333	4.100687	4.06766803333333	3.97446933333333	3.72834936666667	3.86498356666667	4.05557176666667	3.8284895	4.01889003333333	4.10342533333333	3.96257533333333	3.83893393333333	4.10898036666667	4.0637745	4.30656203333333	4.1392831	3.99567363333333	3.96261943333333	4.1568779	3.6036538
ADGB	3.275988	3.5945141	3.2178593	3.1266448	3.2337008	3.1592333	3.0705776	4.0924363	3.052921	3.1199694	3.0993543	3.1743217	3.3627746	3.4712348	3.2138722	3.300662	3.2621381	2.9570634	2.9631674	3.102976	3.162839	3.4256601	3.2817602	3.2138371	3.427893	3.7021477	2.9838924	3.328483	3.1349528	3.1627173	3.2354112	3.1649609	3.226684	3.2559016	3.1851358	3.1374798	3.2113643	3.134069	3.164243	3.2203982	3.1247292	3.0781717	3.3541803	3.2738366	3.004171	3.1051319	3.3654432	3.239832	3.34288
ADH1A	4.055007	3.897235	4.0872207	4.432716	4.472959	3.9210198	7.332099	4.3738546	3.3969393	3.6238241	3.436575	4.244679	3.447811	3.3903666	3.1849158	4.1526375	4.005028	4.2591305	4.1913147	3.8759758	6.8564944	4.0361366	4.1719446	4.1978245	4.25838	5.050408	4.468526	4.253756	3.4246478	3.7971737	3.4443753	4.459076	4.745528	4.3232546	3.4737287	3.9053018	4.368754	3.8547437	3.423813	3.9429383	3.9945765	3.263422	3.5025697	3.5285923	3.6695292	4.794726	3.589109	4.374335	3.8777795
ADH1B	7.08097995	6.61537975	6.267054125	6.6594182	6.50369395	7.943157925	3.9299148	8.67581755	4.504441525	3.328802925	3.796792075	7.3547029	4.465083325	4.09377285	3.41322645	3.8167721	6.42613575	8.6907742	7.147516325	6.3586848	5.4927668	6.64888885	5.48646935	5.347077325	6.57370495	7.962535	7.212120375	6.788857125	5.3789621	6.4614711	4.863965125	6.280719975	6.457966075	6.938308525	4.1994772	7.0964722	6.545971375	5.318098675	5.656636825	6.054926375	5.92484985	4.479397375	3.888435475	3.378295125	3.467648375	8.5017204	4.60295345	8.259363475	6.652230275
ADH1C	5.24666	4.6870575	4.053804	9.955208	10.171983	4.3827257	12.336063	5.9559727	3.4760273	4.4403987	5.753116	5.760704	3.6258912	3.7405875	3.7368443	10.621116	4.950072	6.0216465	4.2019577	3.9373324	11.538563	8.420369	3.5265489	9.755939	10.458324	10.591355	4.2437468	6.3309474	6.386368	5.0950522	3.8786266	9.9487915	10.78334	6.5621557	5.5388923	4.3348656	10.233551	10.618059	3.723379	3.959581	7.197962	3.6488624	3.6914308	3.9427173	6.2727065	8.834542	3.5902417	5.0923505	4.435195
ADH4	3.9374353	3.96517785	3.9955451	3.99211765	3.999461975	3.93428245	3.930836375	3.973350125	3.970378575	3.99888705	3.893762475	3.87087895	3.9647146	4.2340846	3.903361725	3.9661346	4.0357092	3.9446554	3.874505075	4.04465855	3.8783684	3.802973675	3.905142275	3.949532475	5.581860125	4.00015915	3.9473038	3.8578103	4.18633695	3.97403045	3.8989243	3.997980375	3.8798443	4.04189	4.132293225	3.934470175	3.827467025	3.8927153	4.090403	3.929815375	3.8143346	3.920325675	3.830678225	3.97491675	3.7905007	4.00881105	3.92501185	3.907327175	3.910816975
ADH5	10.008259	9.331984	9.68191775	9.772234	8.994615	9.3344305	10.4121975	9.768809	9.1112205	9.5567965	9.172882	10.127023	8.9110815	8.969878	10.209589	9.392976	9.0729535	9.6507795	9.39839	9.359652	9.10736	9.7272485	8.964036	10.3067915	10.004637	9.76650025	9.327962	10.1018935	9.506856	9.8865435	9.6340465	9.352144	9.241311	9.43757875	9.4024505	9.4195985	10.124978	9.33900625	9.074506	9.5798525	9.3355205	9.4932305	9.3527825	9.2943155	10.6943945	9.740227	9.075138	9.795912	9.1153
ADH6	3.4034851	3.2804785	3.3837898	3.5970181	3.6413119	3.35964595	3.2562727	3.5890592	3.4050145	3.48429355	3.28440775	4.14832985	3.3120606	3.3332213	3.34494115	3.35149325	3.4422128	3.350745	3.3840721	3.2190832	3.4196321	3.50009905	3.47686205	3.4517149	7.6176125	3.37017885	3.2840531	3.6521044	3.60824095	3.56205175	3.22157315	3.5817807	3.3954152	3.34027645	3.52370055	3.39160865	3.96423935	3.30164135	3.3256487	3.47101425	3.3581499	3.3519926	3.4209472	3.52734695	3.2809341	3.52004205	3.442674	3.395141	3.26589975
ADH7	3.4043963	3.818858	3.8363755	7.3786025	4.099946	3.5542998	10.585943	3.7103605	6.819918	8.984814	9.988989	4.473675	5.080209	4.123641	8.62357	7.3462396	3.7330873	3.8237736	3.6584983	7.9574943	3.9273942	9.381534	3.7581058	8.8108835	3.9680026	3.837698	3.6886876	3.8800902	4.9972115	3.6060452	5.4430447	3.8657868	3.8951015	3.6974945	8.143986	3.650926	4.030365	6.9454026	3.6357367	10.577266	3.7827623	8.466878	6.2161927	9.417647	9.634387	7.3024335	3.6174948	4.083331	3.597304
ADHFE1	7.189504	6.0493417	6.1099844	6.753478	7.3389435	7.1977777	7.2250295	7.478774	6.1382093	6.119815	7.3868666	7.215753	6.0839734	6.042802	5.4932914	5.9206667	6.4242325	7.972553	7.275242	6.0342255	7.019136	6.494531	5.9160347	6.456912	7.2207947	7.2207537	6.254993	6.3128276	6.814556	6.8822217	6.1254044	7.648654	7.5272093	7.847971	6.577184	6.396016	6.955696	6.9288297	5.997197	6.8411975	6.916562	6.669308	5.9115844	6.0763226	5.992838	7.3547254	5.9610434	7.341994	6.204693
ADI1	9.12587	8.7259421	9.315265	8.6323079	9.30108333333333	8.44424913333333	8.67988146666667	8.417998	8.8939989	8.52177133333333	8.641108	9.13573476666667	8.192735	8.28319366666667	7.967342	8.85579286666667	8.09629833333333	8.7755385	9.2338975	9.0340431	8.64403443333333	8.860858	8.30773133333333	8.89215433333333	8.15880516666667	8.90563916666667	8.22171233333333	8.9986198	8.77495916666667	8.92017843333333	8.53047993333333	9.23634676666667	8.61057933333333	8.92358833333333	8.94729356666667	8.63499456666667	9.99583743333333	9.05895146666666	8.57164666666667	8.3510361	8.74557726666667	8.6510195	7.72387	8.671303	8.81354533333333	8.819632	8.06732966666667	8.518762	8.61055246666667
ADIG	4.55374	4.6395025	5.0106866	4.749279	5.3146905	4.7788489	4.53663595	4.5779319	4.759537	4.898053	4.8265325	4.5885446	4.89724575	5.1678827	4.93767925	4.7834362	5.0483798	4.794866	4.8419287	4.82150335	4.69531705	5.1201078	4.4767005	4.94102965	4.83763	4.8579628	4.64860185	4.35644865	4.8777192	4.67401315	4.82634165	5.18100715	4.9445983	4.6115215	4.9601745	4.84720515	5.19019655	5.01001045	4.6719283	4.99974895	4.5821197	4.63127385	4.7516165	4.94889675	4.8786942	5.10935985	5.102339	4.5585832	4.8646125
ADIPOQ	3.2033887	3.082802	3.4625463	2.9053037	3.0403278	3.426011	3.3674037	2.8711514	3.3787384	3.3060107	3.4682338	3.0361896	2.951988	3.3415194	2.978648	3.262825	3.2305636	3.0272992	3.1075537	3.1448107	3.1971827	3.497719	3.1116512	3.4818234	3.3268478	2.9943225	2.764063	3.0131662	3.411475	2.8744166	2.8342257	3.1800537	3.1817186	3.330912	3.31155	2.9648554	3.0528772	3.3190536	3.0665252	3.3874443	2.9896302	3.0352125	3.089873	3.195887	3.2500703	3.1260316	3.1689544	3.0147438	3.1384547
ADIPOR1	9.108151	9.070261	9.493884	8.845444	10.1366	9.199988	9.459241	9.135165	9.736857	8.987475	9.281978	10.063358	8.959798	9.178311	9.428974	9.77751	8.749518	8.833951	9.695235	9.10527	9.555376	9.316241	9.290364	9.272268	9.1653385	9.105425	9.429473	9.26668	9.135824	9.151339	9.200205	9.667593	10.026959	9.321762	9.108119	9.297703	9.6031475	9.159694	9.125089	9.161499	9.143615	9.461385	9.104983	9.884522	9.477936	9.285595	8.778176	8.737621	9.553124
ADIPOR2	8.308397	8.517363	8.079393	8.804981	8.284778	8.334021	8.916407	9.015726	9.88753	9.521963	9.71942	8.479889	9.026764	9.393607	9.40427	8.994286	8.139437	8.852126	8.46362	9.12938	7.5000415	9.002415	8.3966675	9.168653	8.077724	8.56294	8.7591715	8.6262	8.110424	8.189844	8.655178	8.44507	8.303454	8.29968	9.256553	8.788809	8.699961	9.051766	7.997734	9.076835	8.4443445	8.744009	8.968198	10.369914	9.578865	9.200833	7.774526	8.0741205	8.823519
ADIRF	8.198429	9.362053	7.4304442	8.891783	9.049059	8.662674	10.881687	11.339061	8.25422	8.731431	7.507144	9.928902	8.005394	9.961294	5.372955	6.057792	7.3588276	11.159442	10.400153	8.722271	8.728924	8.900041	7.606869	7.969308	7.587552	10.154499	7.711513	9.418459	6.6895456	10.486845	7.220091	10.103497	7.9227433	8.438744	8.216792	8.214039	8.9639015	5.6019573	8.059127	8.726652	7.6024275	7.6335664	9.513674	11.294276	8.249914	10.105703	6.561952	8.937436	5.998375
ADIRF-AS1	4.808564	4.77899	4.667565	4.934689	5.8861566	4.5571914	5.566521	5.294813	6.260532	6.1413713	5.354516	4.928158	5.1133723	5.157946	4.574117	4.732899	4.749509	5.4336762	5.048254	5.118182	5.117007	5.2871523	4.7236786	4.770458	4.629904	4.935339	4.9012637	4.9957266	5.157074	4.364457	4.6697593	5.7102532	5.0379515	4.77961	5.4161487	4.79284	4.882061	4.582135	4.3452916	4.8862305	5.091118	5.4925694	5.046737	6.229018	5.3698206	4.7775593	4.8480453	4.8577986	4.797971
ADK	7.76996375	7.92214115	8.1255785	7.2001865	8.40694975	8.3098677	7.78111425	7.18694935	8.7404513	7.8436165	7.1500529	7.815095	7.1276603	8.773838	7.26451625	8.6755532	7.5683955	7.05646785	7.30230875	7.3948275	7.6025541	7.9324055	7.23136875	7.2763688	7.0046645	7.1707375	7.1040795	7.016451	6.69915765	6.8859612	7.0986765	8.152071	8.032116	8.0070493	6.819736	8.1053225	8.40438365	7.1407065	7.228736	6.97793635	8.1925789	7.2330542	7.137158	7.2784395	7.87511975	6.78255685	6.346436	7.57991685	7.380908
ADM	7.5221357	9.882206	7.067863	11.214941	6.462544	8.165541	10.819421	9.130487	11.335686	11.848008	12.0324335	6.906077	10.403264	12.004155	10.716105	8.142214	9.549927	9.352259	9.25447	11.640861	11.15428	11.368141	9.737723	11.128058	8.568303	7.5504622	9.313649	10.059901	9.0014	9.405943	9.400301	8.098869	5.557574	7.0465736	11.764998	8.152578	6.8301625	9.8962145	8.478885	11.758489	10.128961	11.408274	12.047031	10.306505	9.996019	10.267998	10.176253	9.227083	8.699598
ADM2	6.051326	5.934824	6.01418	6.2326245	6.859983	5.852884	5.789053	5.8272786	6.19965	5.983871	6.0467544	6.1151986	6.1311693	6.392086	6.08554	6.1267586	6.30346	5.856792	6.116413	5.919832	6.422954	6.4775124	5.877873	6.0303116	6.516066	5.937247	6.2658877	6.3098736	6.5046654	6.186781	6.17273	6.5162535	6.288108	5.9052253	5.846034	6.37838	6.8484325	5.886409	6.1693044	5.9960947	6.197117	6.12683	6.0655556	5.7965612	6.195666	6.092515	6.1316137	5.9980626	6.3517995
ADM5	4.717437	4.60137	4.650452	5.326384	4.976523	5.066307	5.196457	5.4525547	4.5819187	5.163653	5.459481	4.811165	4.9095235	5.558792	5.7999854	5.2352524	5.7134185	5.1610866	5.123231	4.733182	4.8463817	4.891295	5.3977113	5.1786876	4.8993177	4.9940834	5.2194796	4.6027527	4.984673	5.2225757	4.971408	4.573324	4.8461566	4.8863435	5.5500154	4.822726	5.0724063	4.5839	4.943842	4.9365053	4.602313	5.3410206	4.7465134	5.0155544	5.217949	6.3002443	4.967885	5.0714216	5.0237494
ADNP	9.2018775	9.445175	9.086177	8.6996515	8.2958445	9.0349895	8.2313888	8.7048575	8.6549615	8.7641088	8.741035	8.66271335	9.1532645	8.26286375	9.018422	9.030398	8.6956437	8.4387868	8.65216675	8.92016275	8.54309765	8.25882985	8.64786115	8.94215335	9.851962	8.97572825	8.7630795	8.7370465	8.6280383	8.5428498	8.715915	8.690744	8.5156285	8.8492635	8.288836	8.0979905	8.844113	8.854427	9.1037845	8.532397	8.90266	8.63585025	9.386355	9.0992775	8.7531972	8.505247	9.008725	8.52270775	8.9897235
ADNP2	7.3711695	8.0169517	7.40739935	7.558447	6.9117723	7.2111275	8.10969635	7.73833205	7.51295865	8.284544	7.7457965	7.52251585	7.5229903	6.9534595	8.194114	8.0895715	7.97780485	7.3771945	7.41945365	7.7843855	6.79710435	7.42820425	7.338479	7.980769	7.59341645	7.7491088	7.32187935	7.59291485	6.97542325	7.819988	7.4345025	7.12747195	7.45078115	7.80935505	8.1006305	7.13592615	7.25568575	6.5587998	7.56746665	7.8914826	7.89003225	7.8707623	7.408118	8.569906	7.6703422	7.53592725	8.4902415	7.4953551	7.68288485
ADO	7.23737865	7.904095	7.30710815	7.3792672	7.53107625	7.64593685	7.8565215	7.6573531	8.3485805	7.6631365	7.83338175	8.14846	7.4753203	7.8239696	9.52694725	8.675188	7.8783885	7.6613998	7.7176943	7.8067887	7.0974318	8.3313095	7.88935735	7.53775855	7.5748062	7.81488435	7.85607515	7.6524203	7.09093355	8.153642	7.862555	7.6968365	7.8778325	7.43053735	8.1228065	8.1285805	7.730678	6.9560175	8.1614528	7.92806475	7.6642793	7.7393005	7.5658195	7.7093935	8.830946	7.466613	7.45063615	7.63527325	7.997796
ADORA1	4.65238685	6.3504047	5.09677335	4.8225026	4.99032735	5.0302424	4.5738666	4.4066705	4.8005287	4.6359395	4.54043025	5.22236655	4.76234775	4.62776395	4.66105285	4.8620643	4.99384975	4.94891355	5.01552775	4.6224883	5.80391005	4.7916307	5.0038275	4.8179253	4.5447545	5.18795435	5.22842715	4.86441685	5.19308775	7.1041723	5.231905	4.72798975	6.724769	5.0600253	4.71343285	5.4157105	4.63099165	5.11001575	4.52217885	4.6136463	5.8531018	4.8173499	4.7148212	4.84069425	4.65711735	4.79987005	4.83607735	5.0015245	4.718675
ADORA2A-AS1	4.0298425	4.1726323	4.0132375	4.0865704	4.07099575	3.92189	3.9303119	3.9013039	4.0524159	4.31743895	4.04816365	3.82438185	4.25912435	4.02368825	3.85107895	3.8004671	4.2324695	3.97438005	3.9689488	3.92457475	4.080916	4.02908555	4.0027923	4.04476545	4.03000135	3.89533855	3.89027575	3.8291005	4.19574325	3.9819669	4.10637165	3.94615745	3.84054945	3.93682995	3.9443052	3.9124012	4.17766225	4.0920315	4.03139365	3.8852643	4.0280129	4.1596688	4.1609185	4.1346598	4.0193	4.1065727	4.17410615	4.12618935	4.0392818
ADORA2B	6.3657856	8.656762	6.9601545	7.141106	5.4749694	8.166642	8.908721	6.5640073	8.139019	8.622147	8.519011	8.987944	7.77115	7.425467	7.7103577	8.270681	7.7475595	5.63309	7.994894	7.756322	7.902477	9.529107	7.697488	8.857717	5.397001	7.8827877	6.410489	6.5125756	7.1460276	5.844643	8.329925	7.2953415	7.338713	8.104019	7.691317	6.6975183	6.8575597	7.259637	6.4018273	7.2787366	7.6883335	8.799894	8.539781	8.3610525	9.442978	6.3128552	7.197261	6.5832667	6.4502025
ADORA3	6.2934645	5.67958035	5.91528615	4.78601275	4.66815775	5.87309575	4.835235	4.72062065	3.98772135	4.4280335	5.146397	6.2418732	5.3954221	5.5850089	5.7019265	6.42410165	5.54615835	4.82343745	5.3848577	5.287212	7.03360625	4.7543672	7.0174415	4.59017525	6.9584684	4.8934173	7.07694845	6.3186624	4.85806775	6.59462465	5.34703825	5.6433933	4.4626827	5.2138474	5.85420635	6.93862615	4.6442001	5.9300995	5.6909118	7.0843613	6.95727755	5.6350323	5.74260635	4.2988785	4.327365	5.77863665	5.12740165	5.6640125	6.5857523
ADPGK	7.76903815	7.9498885	8.1117035	8.01438165	7.56771375	7.669568	7.3075227	7.9296467	8.20796765	7.4940195	7.9499475	7.81852375	7.7172998	7.85766775	7.9630243	8.283094	8.02710665	8.24379885	8.1629115	8.05058475	7.58890015	7.8256443	7.9567765	7.8576245	8.1557487	7.6166341	8.0992906	8.3251345	8.0734855	7.9295602	8.18805925	8.1061662	7.5965255	7.9031648	8.1719639	8.34019	7.1146165	8.07094375	7.3284052	8.0342563	7.9787802	8.2152315	8.3036755	8.5092623	8.3502235	7.947746	8.01680465	8.2873367	8.212338
ADPRH	5.2286217	4.97921433333333	5.0959018	5.16650966666667	5.83919286666667	5.59933133333333	4.86667043333333	6.0535185	5.324556	5.60698473333333	4.8847209	5.45932823333333	5.31377913333333	5.29797346666667	5.14089266666667	5.27764343333333	5.297984	6.06203053333333	5.73576356666667	5.26522926666667	5.19046736666667	5.08703666666667	5.62550753333333	5.17572023333333	5.96895876666667	5.4840255	6.0832739	5.4017828	5.0895575	5.55397016666667	5.4718145	5.8117233	5.05785076666667	5.3148505	4.664329	5.96550186666667	5.39672433333333	5.46023286666667	5.26108556666667	5.30175606666667	5.48595786666667	5.0285701	5.0198652	5.1128572	4.60312806666667	6.04371463333333	5.31198133333333	5.58164053333333	5.4314018
ADPRHL1	5.225845	5.32153585	5.542022	5.37980555	6.1393292	5.3385023	5.4440198	5.0683077	5.31862735	5.1152922	5.099893	5.75922525	5.24044655	5.45664315	5.59898675	5.79411365	5.35376125	4.96150475	5.4035649	5.1863074	5.33854235	5.1610052	5.3777382	4.95623125	5.1934815	5.05290015	5.213681	5.38063215	6.2093151	5.322864	5.26936385	6.36015485	5.865895	5.16635345	5.2400072	5.87700525	5.7943358	5.8970945	5.31506075	5.1492085	5.24444795	5.37656635	4.86387755	5.48593875	5.1636541	5.0705002	5.3662245	5.35825215	5.44712255
ADPRHL2	8.709072	8.816192	9.350823	8.405103	9.106567	8.905313	8.512908	8.615835	8.852724	8.491571	8.096111	8.310434	8.668894	8.769465	8.1175995	8.529913	8.674924	8.460899	8.644999	9.083849	8.469133	8.590024	8.869605	8.684633	8.701776	8.675489	8.829952	9.014507	8.207954	8.655677	8.853088	8.547876	8.01349	8.431426	8.101014	8.762301	7.8531303	8.30498	9.383596	8.508958	8.481613	8.712037	8.689719	8.048657	8.212752	8.569839	8.448036	8.699953	8.592089
ADPRM	6.10452935	6.29808315	6.5542668	6.6225502	6.4382437	6.2655015	6.497357	6.82436155	6.3886645	6.702283	6.5454267	7.6118768	6.4323183	6.6138128	6.5103731	6.46554015	6.265466	6.7144315	7.0205608	6.02184635	6.48897135	6.3519579	6.4912965	6.80185515	5.798316	6.8809328	6.9612037	6.6725044	5.7584438	6.4450781	6.98680045	6.63871835	6.844301	6.3868323	6.1081734	6.9161958	6.64250215	6.89442635	6.9722003	6.4574763	6.34378135	6.59100975	7.32162305	6.4295425	6.9303732	6.00053465	5.9793282	6.8106538	6.18754125
ADRA1A	3.3819353	3.254910675	3.245445675	3.44483885	3.57150255	3.32753025	3.280164225	3.066731925	3.2298381	3.293306225	3.2740411	3.2877352	3.254811075	3.469290325	3.299956725	3.29627475	3.5099293	3.338118425	3.401751025	3.25933175	3.298467375	3.326066475	3.29603845	3.2969889	3.345758125	3.318079875	3.28385825	3.220583925	3.2781382	3.253666025	3.3944483	3.2692379	3.468144525	3.326676825	3.239926925	3.366055325	3.446068	3.313977475	3.212471625	3.24330985	3.24854275	3.2825569	3.152488575	3.46222615	3.33793335	3.44974085	3.3628401	3.23747425	3.307048425
ADRA1B	3.929523	4.0894394	4.028864	3.6516862	4.1089783	3.691657	3.6813295	3.5501647	3.725889	3.7824657	3.6061683	3.7382712	3.9298308	3.660659	3.6086833	3.816171	3.7827446	3.8025088	3.7394018	3.7067134	4.0462046	3.757756	3.6847382	3.8503163	3.6908534	3.5389717	3.988768	3.777881	4.038762	3.8924475	3.6465113	4.004444	4.0120916	4.0212173	3.5224879	4.038656	3.762959	4.162487	3.6536968	3.7826924	3.9042377	3.665684	3.7522109	3.780907	3.7238636	3.5399423	3.9459503	3.8057752	3.8619049
ADRA1D	3.59006985	3.72624625	3.7019593	3.69162205	4.4488162	3.7541938	3.65741285	3.3873727	3.7024421	3.68584335	3.56861065	3.70097955	3.48459315	3.88269685	3.63643445	3.7070279	3.5326274	3.57258405	3.6745332	3.49889805	3.6972816	3.71895645	3.6679852	3.77375815	3.8325849	3.71237095	3.6419257	3.602795	3.96631755	4.05282465	3.6193913	3.57077985	3.5689728	3.6309735	3.679193	3.7584375	3.6413412	3.6963404	3.5994482	3.6195499	3.6536988	3.56258805	3.5918816	3.87884665	3.5527524	3.7962068	3.6219019	3.35097945	3.6151462
ADRA2A	5.129231	4.466054	6.8283234	4.947195	4.0882473	4.8822794	3.8639653	5.828458	3.7455351	4.307178	5.031485	5.520562	4.879389	3.6265018	4.3358736	4.780112	5.0097847	5.470825	5.4732413	5.358508	6.9057093	5.606147	5.2384377	4.8776712	5.272354	6.2731843	5.558712	4.4902077	4.2632856	5.068905	5.3166933	4.7164674	5.105068	4.9276547	5.0543904	5.3745265	6.1822457	6.3163557	5.799273	5.4888873	5.188065	4.7799487	4.2683735	4.1862297	4.7914457	5.2468123	3.7657778	6.168954	3.8580744
ADRA2B	5.459571	6.0058975	5.806614	5.794624	6.479931	5.7163005	5.7081013	5.5496078	5.9140267	6.0787115	5.6912265	5.6906424	6.161668	6.0246243	6.1266007	6.0223784	5.928679	5.76399	5.819615	6.00296	6.1853533	5.718481	6.2910447	5.842453	6.24644	5.5829916	5.7065377	5.60969	6.0881176	5.8318706	5.895864	6.1883755	6.191931	5.821068	5.7803817	6.0248933	5.941658	6.2294097	6.132212	6.0368633	5.780257	5.5946617	5.7028136	6.2290697	6.4172015	6.086768	5.7186036	5.425408	5.858558
ADRA2C	4.8539166	4.9943576	5.107606	5.558753	5.9430394	4.7879558	5.1480484	5.1546807	5.16458	5.5679035	5.53683	5.014107	4.8943787	4.930128	4.778804	5.0043507	5.0153103	5.2527165	5.567455	4.8378277	4.7304506	4.9875464	4.7361736	5.0031714	5.4959927	5.1570106	4.9839544	4.7731614	5.0862646	5.38374	5.4642663	5.1510067	4.5119677	4.8423004	5.5984354	4.969081	5.024408	4.7955847	5.130813	5.1484594	4.7510586	4.844959	5.317232	5.765254	5.3371296	5.196087	5.0991797	5.2777796	5.09675
ADRB1	5.2651554	4.12097636666667	4.94276633333333	4.0022744	4.84173463333333	4.431288	4.57433513333333	5.464405	3.26168193333333	3.82807486666667	3.39810763333333	3.94402493333333	3.48216906666667	3.65456043333333	3.78826546666667	4.45427876666667	3.83580053333333	5.4207102	4.7411759	3.71559516666667	3.66793633333333	4.05014993333333	3.6083866	4.1934892	5.229829	4.31040936666667	4.66141476666667	3.98812246666667	3.44638546666667	4.15432293333333	3.592913	3.71185103333333	4.6437084	4.8037223	4.40678166666667	4.00911313333333	4.1091959	3.88491066666667	4.2556751	3.66601473333333	3.93489423333333	3.536645	3.70821433333333	4.0423879	3.9563044	5.71738133333333	5.06528086666667	3.87666066666667	3.9644059
ADRB2	6.9372334	5.4940724	6.242479	6.562677	5.0448365	7.430481	7.7156177	9.494852	9.194741	8.771917	6.8166065	6.498697	6.316265	5.1982727	4.5862484	5.286639	6.773156	8.728611	6.6699004	5.7923164	6.304833	8.100332	6.6353316	6.108522	7.4086237	7.616291	6.961743	6.602713	4.4528704	6.4057517	7.6419272	6.2458596	7.5984178	7.631773	6.5826697	6.8201947	6.2215533	7.427286	6.310446	6.172964	6.9436483	6.2607813	6.17132	6.168494	4.8302503	7.706827	5.9130607	7.6998544	6.0096893
ADRB3	4.39312265	4.5198708	4.41455485	4.72722195	4.84690535	4.65310905	4.545881	4.3074182	4.60117695	4.65376615	4.3621316	4.4343435	5.11454865	4.52294015	4.44430585	4.48868085	4.42745135	4.4767053	4.62442135	4.5240555	4.6449819	4.4351335	4.5376075	4.57881185	4.5732363	4.399761	4.56719805	4.279514	4.69254895	4.4645755	4.4681383	4.5698995	4.7552792	4.6763195	4.496854	4.59531165	4.5399916	4.5740591	4.51633475	4.6605346	4.55952095	4.50695185	4.6306823	4.6002841	4.32133035	4.5421832	4.95185855	4.5899496	4.64062165
ADRBK1	6.77902966666667	6.8913262	6.86225143333333	7.1978842	6.99408666666667	6.89881083333333	7.07763863333333	6.68041776666667	7.12271273333333	6.9770679	6.98581133333333	6.862574	7.0038751	6.9534178	6.90026333333333	7.1809481	7.08245533333333	6.92236336666667	6.8501871	7.12644753333333	7.2521887	7.32733323333333	6.92482843333333	7.0627965	7.23029063333333	6.9732617	7.02578863333333	6.858761	7.34541146666667	6.81164423333333	7.03731766666667	6.98464686666667	7.1648545	6.99285163333333	6.84735383333333	7.2860569	7.05619323333333	7.11679136666667	6.95243993333333	6.842348	7.0357833	7.1475834	7.0700272	6.9509863	7.02734953333333	6.99019836666667	7.11635213333333	7.1404508	7.0303283
ADRBK2	7.13800076666667	6.58241083333333	6.08891406666667	6.26613846666667	6.17899476666667	6.5779761	6.29077973333333	6.7275251	5.0161107	5.8834561	7.4378213	6.3493536	8.0972305	5.92316476666667	5.410703	7.3047844	6.1200167	6.897264	6.30897783333333	6.41213013333333	6.6047644	6.487043	6.59836353333333	6.08016826666667	6.82303973333333	6.49658776666667	7.0181455	6.4044334	5.502727	7.0644725	6.2722679	6.40091816666667	6.561196	7.80124256666667	6.2202511	6.6532796	6.24440853333333	6.9095216	6.5504311	7.0752232	6.887255	7.20840613333333	6.25124183333333	6.6535471	7.42099276666667	7.14114183333333	6.14397536666667	6.65644383333333	7.40773496666667
ADRM1	8.318969	9.095553	9.060663	8.834778	8.279582	8.246101	8.591904	7.981242	8.446686	9.291477	8.785015	7.9980254	9.327241	9.15376	8.373853	8.892648	9.297699	7.9783134	8.428619	9.133799	8.412452	8.787575	8.999834	9.105475	9.0415125	8.055608	8.81583	8.813029	9.09536	8.705934	8.969301	8.415414	7.9533916	7.9881124	8.987029	8.401368	8.334453	9.128149	9.547898	8.816956	8.102835	9.318679	9.062001	8.888607	9.180056	8.563679	8.641117	8.806845	9.316362
ADSL	9.2381505	9.592521	9.25554525	9.0800735	8.7909005	8.592485	10.23303675	8.8927825	9.29492525	9.1546735	10.064853	9.46121	10.51653	9.6750085	10.117012	9.217181	9.4453275	8.786478	8.9962455	9.533038	8.963635	8.837061	8.8354855	9.9031675	9.1710525	9.1041015	9.6127095	8.84525375	8.6896405	8.7962255	9.553081	9.2929925	9.371505	8.820175	9.1492465	9.1152935	9.3243215	9.4902595	9.815903	9.7594185	8.928123	8.87665775	10.123026	10.2925265	9.69693	8.7401055	7.96304	9.27471	9.746319
ADSS	5.8279809	5.87344625	5.94001065	5.5096271	6.0427029	5.87508375	6.00783785	5.45248045	6.35867165	5.59323085	6.02459525	6.2046766	5.7886008	6.0556375	6.3885905	6.049092	5.5674333	5.34363255	5.5646867	5.9604823	5.9587854	5.85502085	5.614369	6.0448852	5.78171285	5.54595005	5.73911625	5.49521765	5.94473725	5.32507705	5.5297907	5.9231696	5.77800805	5.57623395	6.0209295	5.449048	5.8785471	5.99211675	5.5435188	5.74890985	5.7757374	5.75030125	5.5589012	6.0172837	6.13216015	5.38673485	5.8268263	5.8323969	5.5633588
ADSSL1	5.67083785	6.4518795	5.805318	5.9010075	6.629958	5.62090765	6.539311	5.2224045	6.07005355	6.47800185	5.74928775	5.30844935	6.5534927	5.60297635	6.1673827	4.742349	5.118011	5.227385	6.00070785	5.0102152	5.74064835	5.98392515	5.86385835	5.903671	6.3227738	5.1117706	5.2303065	6.4222834	6.788248	6.5445265	5.40845525	6.8443028	5.7059071	5.20878415	5.49489425	5.7196962	6.6662605	6.3137805	5.43955255	5.90919775	6.524033	5.3722012	6.11631155	5.9190902	5.6822315	5.26186785	5.1423496	5.94609115	5.95013035
ADTRP	5.435635	4.68256605	4.19518445	4.87616445	4.062303	5.8943002	4.46224455	6.47961975	5.86066265	4.69830085	4.935986	6.0461435	4.845588	6.62823465	5.2699592	5.9771792	4.669961	7.347966	5.5520213	5.2193532	4.2536158	5.0695167	6.753607	5.1418962	5.54537395	5.279053	5.3733648	6.63986735	5.1739886	6.2673035	5.6109348	4.85270515	4.2515602	4.542261	4.185865	5.5006205	4.9337497	6.442678	4.8362187	5.67919445	5.0020557	5.0155196	4.7351735	4.01873065	4.0292623	6.137329	3.8999766	4.9207595	5.3172069
AEBP1	10.367243	9.606232	9.415947	9.443011	7.338892	10.495583	7.219716	9.726422	8.766422	8.490232	9.239692	9.364942	9.673701	9.333902	8.855618	9.096343	9.718925	9.926454	10.277228	8.588339	8.915397	9.307441	10.78986	9.988834	9.483769	9.57984	10.590709	10.480187	8.32181	11.030493	10.2041855	9.167945	9.358098	9.376563	9.172118	9.498318	8.135332	8.658904	8.723075	9.865823	8.886656	9.292912	10.455329	7.9329424	8.46879	9.216282	7.993382	9.758353	9.415423
AEBP2	5.3786751	6.0911164	5.68963785	5.74532055	5.6621432	6.23883515	6.22993285	5.8425897	6.53939265	6.3737962	6.27287755	5.8503919	5.98085725	6.3717168	5.9249565	5.9052445	5.54693305	5.6558554	5.9974055	6.16772385	6.03405275	6.36533625	5.57049285	6.36754965	5.6812806	5.8586417	5.6756257	5.7349695	5.4431239	5.58002835	5.53647135	5.7542855	5.7786173	6.0820744	6.301219	6.20408985	5.9225061	6.0996462	5.2857939	6.2227529	6.15207095	5.6360798	6.0684948	6.1861837	6.45905685	5.761385	5.37205035	5.74127985	5.3106257
AEN	6.09743	6.7426667	6.2582493	7.0417995	6.9294257	6.5512056	6.2001348	6.273551	7.1411147	6.2701964	6.448297	6.39628	6.985447	6.783821	7.0942707	6.243143	7.0227146	6.2053757	7.249167	6.8755794	6.0250435	6.84579	6.6602774	6.741196	6.717835	6.704286	6.7704034	6.4651546	7.004622	6.67418	6.8721724	7.6228456	6.4068813	7.1676183	7.0988255	6.5900607	6.4279766	5.773726	7.015449	6.7655115	6.777654	6.5148406	6.957008	7.4208064	7.235365	6.120329	6.618489	6.3395824	6.871334
AES	8.586903	9.059231	7.891221	8.3242035	8.842663	8.460115	9.055433	9.479431	7.369165	7.5468	8.616816	8.719154	9.058926	7.803085	8.383881	8.34721	8.5009575	9.173285	8.716759	8.893459	9.203463	9.247414	8.384848	9.145475	8.340904	9.4479065	8.589741	8.8358135	9.129747	8.7510395	8.696413	9.335241	9.102785	9.041824	8.928366	8.542435	8.11098	7.8693824	8.43465	8.778919	9.011654	8.769039	8.487776	8.866087	8.948429	9.435434	8.883404	9.079256	8.475682
AF001548.5	4.385124	3.924738	4.7634916	4.508933	4.510585	4.379076	6.3235574	4.541954	4.3867154	5.860284	4.573165	4.3170023	5.6005077	4.060031	4.396179	4.578609	4.282112	4.9521046	4.949071	4.1238413	4.765478	5.001304	4.604539	4.253049	4.363628	4.7081537	4.5112915	4.2963877	4.436637	4.47215	5.719778	4.1246686	4.6073318	5.4303026	5.805392	5.001089	4.4574566	5.3692474	4.1051903	4.5369406	4.069084	4.6789904	4.2770624	4.114996	5.026681	4.378918	4.2588215	4.3676996	4.625285
AF007147	5.8645906	5.2055464	4.8625746	6.263959	5.022423	5.99658	4.4187613	6.595878	4.4062843	4.7477665	5.0787773	4.9493046	4.7896385	4.744316	4.7163973	4.7224903	5.4460073	7.3781357	6.2292356	5.036994	6.133128	4.997094	5.182369	4.8106327	5.212598	5.7408676	5.2783012	5.1520853	4.6508884	5.180478	5.429289	4.990449	5.7113447	6.503485	5.8973713	5.2001486	5.1182213	4.607683	4.9562397	4.7692885	5.8766212	4.4620733	5.055291	4.4904757	4.3159304	5.4816046	5.76066	6.254277	5.522794
AF067845.1	3.3338335	3.1892583	3.646858	3.3298419	3.6478188	3.288906	3.207527	3.1932623	3.2452059	3.3072212	3.3351817	3.519182	3.5006902	3.661531	3.3670166	3.4133654	3.4688425	3.1932313	3.5031188	3.2990038	3.4823534	3.3478525	3.157295	3.3753912	3.4339378	3.5031707	3.3271189	3.385304	3.320489	3.3936493	3.4683883	3.6890314	3.4932218	3.487635	3.1898098	3.3297307	3.2909465	3.4184005	3.5546558	3.2271924	3.2745504	3.3779817	3.588143	3.3167117	3.6007571	3.3293355	3.607694	3.3778238	3.244118
AF070581	4.2614742	3.89673415	4.495245	4.15850865	4.6916146	5.01507125	3.6021133	4.9951881	3.5744138	3.42834015	3.8656893	4.1270744	3.7303623	3.9478547	3.41289475	3.57803385	7.5983152	4.174839	6.59532275	3.8905339	5.40709185	3.85820515	4.3394427	3.8341495	4.0270405	5.28372985	4.3738405	6.92339945	7.3832815	5.90042565	4.5841333	6.2674576	7.581755	4.75133785	3.7871302	4.20367115	7.67313225	3.6812917	4.38734555	4.01045705	7.29454035	3.73790975	3.7255577	3.2836434	3.6581916	4.1408794	3.69663095	5.6761867	5.09091775
AF086184	4.094737	6.276275	5.19946	3.9274688	4.5713716	3.8269508	4.0968623	4.020211	6.6092415	3.7037053	3.7363164	3.5247455	3.9637804	3.5728488	4.115667	4.3009677	4.012681	4.0682745	3.8206334	3.7279522	5.2615933	4.066002	3.667079	4.3193245	4.0779815	3.6960664	4.0505075	4.822229	4.733181	3.5729048	5.8505607	4.402089	4.503354	4.4981694	3.7160559	3.6229146	4.531534	4.4883094	3.6311116	3.9463737	3.8739526	4.617175	4.117676	3.8841696	3.8397818	3.9969816	4.6850467	3.9345186	4.311482
AF090939	4.1015263	3.9103196	3.8614852	4.335248	4.1941056	4.2140923	3.9906485	4.322035	4.18617	4.210985	4.004612	3.9258173	3.9026513	3.8348467	4.0071325	3.6826274	4.2544613	4.4786024	4.0903645	4.442739	4.1839333	4.0119343	3.97418	3.9903862	3.8393576	4.154097	4.0124454	3.9461408	4.253038	4.0441895	4.023618	4.1027913	3.7223654	4.6478252	5.4572344	3.5565686	3.881219	3.909397	4.012497	4.240859	3.9947622	4.144687	3.878039	4.2045755	3.760307	4.370386	4.4647584	3.8612397	4.1688204
AF131215.4	3.4066274	3.2249389	3.2743752	3.478582	3.3360944	3.4314468	3.3364532	3.842462	3.2721083	3.3989592	3.248465	3.6004987	3.2601285	3.2308958	3.3306546	3.3654323	3.382043	3.9962742	3.4591682	3.2684119	3.4509544	3.0735226	3.2236903	3.120349	3.5314827	3.5703928	3.0968523	3.2895963	3.2413566	3.4233394	3.377709	3.256015	3.375669	4.5343	3.6854258	3.0932276	3.3637955	3.4927998	3.2572055	3.2205195	4.223909	3.236257	3.4929378	3.3210979	3.0730648	3.3803678	4.047078	3.574966	3.427705
AF131215.8	2.990308	4.013484	2.9216752	2.9889839	2.9298203	3.1468024	2.8176997	3.9928792	3.0297744	3.5853417	2.8712206	3.3367827	3.3342848	2.857708	2.9006073	3.1378863	3.0876334	3.4977264	3.1686146	2.9630167	3.138203	3.2189758	3.0978513	3.1108105	3.0105577	3.339767	3.2322052	2.7176716	3.0546358	3.0907886	3.2320855	3.1467445	3.2483616	3.2255704	3.2110503	3.2948127	3.0538726	3.017675	2.9404173	3.6002605	3.921228	4.883314	3.5606835	3.7978556	3.1478517	3.3881724	3.190024	3.0298138	3.147193
AF186192.1	4.7292857	4.441483	4.045107	4.562671	4.671172	4.1650014	4.3346934	4.103484	4.267048	4.2240562	4.4002547	4.3298607	4.408319	4.35822	3.838037	4.0625997	3.9196332	4.207411	4.0338798	3.8777528	4.210072	4.1954594	4.29679	3.9712563	3.9313498	3.9843063	4.0429373	4.1028614	4.137958	3.815998	4.250251	3.9253118	3.8515508	4.5827746	4.1915407	4.361186	3.9782429	3.9594004	3.9390593	4.2887583	3.891675	3.7176082	3.955147	4.2716045	3.9714365	4.162178	4.2286563	3.9121306	4.0702286
AF198444	2.9673946	4.0226135	3.0453305	2.735823	2.9357562	3.0073361	2.8476493	3.1486433	2.954708	2.9586096	2.7223883	2.952743	3.044639	3.0103834	3.0680163	2.908047	2.7878344	2.8019485	2.7727864	2.7284343	2.673705	2.7251327	2.96321	2.9028208	2.9745517	3.0304344	2.9344037	2.8020723	2.779173	2.724381	2.9524782	2.8037782	2.9963326	2.8392408	3.069536	3.09571	2.839189	2.7769704	3.1455631	2.9323235	3.0075724	2.9778621	3.2595534	2.8005722	2.7899985	2.955702	3.015184	2.9070256	3.1397238
AF213884.2	6.4013014	6.17204	6.564127	6.548666	7.2802463	6.291099	6.420334	6.232747	6.59664	6.6154075	6.2350454	6.3575463	6.5450935	6.6453676	6.3770866	6.5438333	6.5884185	6.136752	6.479046	6.338381	6.2545266	6.4437213	6.1692047	6.350048	6.3952827	6.3507185	6.417356	6.1668243	6.8144016	6.570627	6.498971	6.6540165	6.479827	6.4210987	6.43095	6.201142	6.5670576	6.504097	6.461492	6.485423	6.373713	6.552058	6.4592967	6.595514	6.2806945	6.322082	6.2777896	6.339132	6.4702926
AF279780	3.8256497	3.2084787	3.218556	3.4759717	3.4517462	3.6192262	4.666581	3.1609788	3.539253	4.596771	5.650798	3.2250805	4.6894565	3.7690067	4.716028	4.10522	3.2821715	3.248156	3.078185	5.238118	3.3492541	4.6478286	3.506287	4.138977	3.4509087	3.1289694	3.4022908	3.5690298	3.7852204	3.2857733	3.4887767	3.2169833	3.2175612	3.5750635	3.7856674	3.3236575	3.339926	3.257432	3.5943365	4.87973	3.2084143	4.969214	3.7322788	4.2390833	4.3319407	3.47414	4.595269	3.379098	3.525972
AF289551	5.663715	5.425246	5.781035	5.3982573	5.494369	5.405864	4.903358	5.3974414	5.1464005	4.616491	4.748792	5.4201784	4.7620296	5.3705754	4.4504743	5.2971425	5.4507756	6.1607604	5.8063364	4.891576	5.3583074	4.5368376	5.681071	4.345682	6.44827	5.6016703	5.2835727	5.767258	5.6672645	5.2974577	4.864055	5.779296	5.3891916	5.7533207	5.337264	4.730216	5.0286107	5.024128	5.3352065	4.814238	6.381856	4.874563	4.7769313	5.5784326	4.588176	5.4264956	6.3146315	6.3514233	5.1586976
AF520793	4.040697	3.224088	3.368253	3.642402	4.6539726	4.162425	2.8654735	4.7813196	5.027732	4.389926	4.4535513	3.5946052	3.4632504	3.698993	3.449207	3.09457	3.7316473	4.9360437	3.6374469	3.4339223	3.5958216	3.3140414	3.3969874	3.6775212	3.603451	3.6494198	3.7950122	3.0974543	3.651079	3.8615105	3.5630584	3.5422466	4.612812	4.6493483	4.1015625	3.0516775	3.4690046	3.440262	3.1143956	3.6983511	3.375595	3.4213672	3.418602	3.3171897	3.4074392	4.777033	4.5328827	3.6222453	3.486252
AFAP1	3.57381	4.2293034	3.6354487	3.6265683	2.6162674	3.6655195	3.73915	3.5750911	3.319383	3.4650326	3.4676466	3.1236866	3.3945792	3.9108143	4.298522	3.389181	3.0719862	3.2791905	3.6677153	3.6041753	3.1055355	3.3495326	3.4799905	3.826321	3.4009907	3.5740032	3.9954693	3.5088475	3.2133424	4.089998	4.145178	3.179014	3.3698373	2.872115	3.5213547	3.3484695	3.1585438	3.6526113	3.5886636	3.5058162	3.117377	3.2301335	3.902528	3.3502176	3.6575453	3.3928833	3.5769086	3.547109	3.5027256
AFAP1-AS1	6.43411775	3.9468106	7.15423175	4.1753557	4.32931755	6.02779025	3.7381183	3.7631005	6.818796	3.68811655	3.85734645	7.6015353	3.69241605	5.86768655	4.04669195	5.94626115	5.39699785	4.00435875	3.7148546	3.7905085	5.22607905	4.06324865	6.89577515	3.8647377	3.9719285	6.8424415	6.121693	6.9770515	5.7160041	3.95946675	3.9002658	5.5393602	4.53747515	7.43765875	4.0458607	7.0682455	7.7739572	3.6740721	4.95975435	3.8809768	7.09726985	3.9525399	3.6078171	3.8270068	3.77746875	3.96796595	6.4824248	5.04812205	3.8813182
AFAP1L1	5.0969757	5.2088332	5.105441	4.956936	4.6571535	4.87168405	5.2151723	5.72922205	6.169579	5.41027235	4.73913515	5.0105095	5.8517945	6.49524725	4.52255965	4.6275828	5.33216485	5.76536825	5.7830143	5.289252	4.60624915	4.8111785	5.25556215	5.13123585	5.29029285	4.3755369	5.39455985	5.51663635	4.81924085	5.94320705	5.8229348	5.2957077	4.73262505	4.57801105	4.57856425	5.292927	5.10303165	6.0449633	5.20795485	5.0667711	4.82435335	4.84593135	5.3191282	5.4909351	5.0436311	5.68966885	4.5016915	5.16512075	5.8328333
AFAP1L2	4.0321965	5.237686	4.0414457	4.896674	4.1225877	3.9575212	5.6437006	4.682223	6.3974514	6.1922135	4.5577674	3.533175	4.214515	4.966172	4.550193	4.1902924	4.3124237	4.2206297	4.9481983	4.6023064	4.066979	6.317427	6.0709724	4.974187	4.1646266	4.9967904	4.058148	4.5394716	4.1994095	4.6104145	6.0324244	4.1250405	4.1531367	4.4162245	5.0812874	5.3051634	4.4713783	4.009721	4.5129437	4.4463873	4.1779757	5.2003765	6.9192557	5.2907405	4.6664896	4.6606283	4.6286345	4.6497	4.1066284
AFF1	6.36600866666667	6.09749	5.97141453333333	6.0611262	6.0127212	6.1896799	6.0108662	6.17549133333333	6.27897243333333	6.1148321	6.06646366666667	6.09812756666667	5.95062186666667	5.84694426666667	5.61831166666667	5.90035553333333	5.81063073333333	6.27518033333333	6.1788318	5.8782011	6.243221	6.04571366666667	6.29113013333333	5.94810126666667	6.22302266666667	6.3829292	6.00808033333333	6.21812076666667	5.924157	6.30484766666667	5.891807	5.90437123333333	6.34313876666667	6.13425296666667	5.87312833333333	6.01641666666667	6.0563821	6.04366596666667	5.99719363333333	5.9386518	6.30402623333333	6.2872572	5.96775333333333	6.16812366666667	5.853773	6.36066903333333	6.10565653333333	5.90577133333333	6.13137486666667
AFF2	3.7859281	4.02821063333333	4.02892033333333	4.17174466666667	4.2665743	4.09914036666667	4.08607013333333	3.8963597	4.13210133333333	4.6043299	4.38906066666667	3.95917783333333	4.52021676666667	4.10020263333333	5.08934766666667	3.89256236666667	3.90694223333333	4.06679273333333	3.88599813333333	4.3714979	4.20606976666667	4.22202426666667	3.93842103333333	4.15510103333333	4.00362236666667	4.0530898	3.87197696666667	4.0685523	4.08438256666667	4.006616	4.2120289	4.31726383333333	4.28751233333333	4.02670053333333	3.93393773333333	3.90877093333333	4.15289196666667	4.11393206666667	4.00808886666667	4.3659654	4.00430656666667	4.61254153333333	4.1231896	4.1031099	4.32271573333333	4.24378023333333	4.10804076666667	4.05354026666667	4.0077761
AFF3	3.81374993333333	3.5285595	3.59703121666667	3.78463425	4.33705686666667	4.06128796666667	3.35525863333333	4.48490208333333	3.53303721666667	3.56467968333333	3.74612825	3.69850245	3.75865438333333	3.54146705	3.39703585	3.54740788333333	3.77827576666667	4.50097936666667	3.98315625	3.74280256666667	3.53987153333333	3.68767998333333	3.60349188333333	3.7881656	3.65049408333333	4.1348367	3.86193048333333	3.58551658333333	3.75505523333333	4.10952166666667	3.59679828333333	3.88490011666667	3.8678397	4.08815436666667	3.5200814	3.8780472	4.48279893333333	3.6489432	3.97906886666667	3.6577382	3.7304815	3.48460786666667	3.5888624	3.47307385	3.46805943333333	4.36847705	4.25151113333333	3.7417709	3.90783351666667
AFF4	5.068555025	4.6612922	5.2163837625	4.945309725	5.0882053375	5.269459725	5.1102941625	5.1706729375	4.918742975	4.926188925	5.25758125	5.070580825	4.747699325	5.0883893875	4.915991925	4.9038484625	4.8450606875	5.0724728625	5.2926480875	4.9147360125	5.1380086875	4.825822525	5.05107615	4.9641362	5.524497875	4.9859382	4.8459217875	4.7312000875	4.763691125	4.9717389625	4.9648800625	5.2528052875	5.4708068125	5.1952551625	5.1050331875	5.023901325	4.9927662	4.7609688125	5.0144756875	4.860999	5.4371156625	5.33941465	5.4397645625	4.8276267	4.764017825	4.757972	4.804519425	5.08415885	4.917414875
AFG3L1P	5.859231	5.67033966666667	5.75345103333333	5.8133852	5.92702403333333	6.017089	5.7456255	5.95326133333333	5.743112	5.8344047	5.6289037	5.36407343333333	5.38294833333333	5.79281583333333	5.28382426666667	5.40989713333333	5.72096996666667	6.25974353333333	5.96203266666667	5.6127159	5.2146648	5.40030653333333	5.6121959	5.4165155	5.68129603333333	5.62733333333333	5.52052883333333	5.62874966666667	5.6359028	5.63309853333333	5.58798543333333	5.81848443333333	5.75229083333333	6.08493576666667	6.01478263333333	5.46356176666667	5.487793	5.4516857	5.47364983333333	5.40006303333333	5.72497833333333	5.43739353333333	5.90121953333333	5.9182895	5.34098133333333	5.7283169	5.60123766666667	5.62738343333333	5.50405486666667
AFG3L2	7.19025776666667	6.9576288	7.61888533333333	7.03609	7.30763853333333	6.85319316666667	7.43952433333333	7.03455246666667	7.80702066666667	7.678896	7.70262766666667	7.0249455	7.3960188	6.8811899	7.8293239	6.98527016666667	7.11291923333333	7.35021883333333	6.9138021	7.29753243333333	6.59785483333333	7.63001	7.24161313333333	6.98890023333333	7.28934823333333	7.32909933333333	6.89931833333333	7.2449638	6.97020263333333	7.28090966666667	7.07544276666667	7.13330433333333	6.74619026666667	7.28987603333333	7.7443172	6.94164063333333	7.32249376666667	7.5446555	7.1239752	7.02793743333333	6.9683821	7.26436953333333	7.1550352	7.71085216666667	7.60669733333333	6.9066562	7.0590849	6.88221646666667	7.2405349
AFM	3.2474854	3.1291769	3.2107513	2.7912574	3.2759166	2.9393744	3.194295	2.967395	3.3935049	3.1443691	3.2402074	3.0866969	3.1055288	3.3562403	3.1615708	3.441355	2.9956682	2.7142925	3.2934272	3.1728141	3.20782	3.2648416	3.054489	3.1594276	2.940677	2.9910893	2.9683785	2.8198066	3.6178346	2.8996944	3.1067228	3.2541928	3.0088575	3.0170043	3.3509374	3.1771011	3.392864	3.3123012	3.178728	3.1389146	2.8748074	3.11514	3.3623261	3.0882232	3.3501968	2.8607218	2.7802737	2.9664469	2.8784997
AFMID	4.4974985	5.1929784	5.1208687	4.769722	5.310975	4.597982	4.7913685	4.7293344	5.0473185	4.708889	4.998967	4.5885205	4.6846676	5.0834455	4.887786	5.4536285	5.039293	5.011738	4.8752637	4.9297705	4.5102053	5.106847	5.1438737	5.0022745	5.387453	4.525429	4.3653526	4.707238	4.9343004	4.8153763	4.429899	4.932404	4.599985	4.5153594	4.8716173	4.913775	4.564434	4.780915	5.322162	4.6708703	5.3250384	4.7974324	4.817247	4.967896	4.7475233	5.1067705	4.607346	4.7694774	4.82754
AFP	3.76733	3.8808744	4.2627287	4.8363876	4.166814	3.8588302	4.418592	3.8230443	4.2358294	3.9519453	3.658351	3.9721358	3.777537	3.983901	4.66204	3.979637	4.182635	3.9858596	4.4943337	4.4657702	4.0917253	4.1445174	3.7579665	4.6464767	3.8704963	3.6882062	3.919261	4.0659037	5.058275	4.310661	4.2521553	4.2837234	4.1949716	4.3180704	4.131888	4.3063846	4.5098877	4.449545	4.4539065	4.088846	4.060276	3.9516594	4.2085	3.8574705	4.308922	3.662643	4.1202326	3.8393152	4.7555614
AFTPH	8.781086	8.524948	8.8017695	8.63455985	8.42642535	8.564017	8.67793015	8.2916025	8.53919925	8.719392	8.72114075	8.67086215	8.5363295	7.966349	8.8512475	9.1373535	8.18399	8.2692641	8.2621365	8.707529	8.644264	8.6311725	8.46813665	8.58034935	8.421261	8.976286	8.3259295	8.5699465	8.71305625	8.50723135	8.1951123	8.39072415	8.4418675	8.384749	8.5559215	8.403405	8.6090555	8.772176	8.2792399	8.753172	8.706511	9.113315	8.1970268	9.1832695	8.71913515	8.62842105	9.726812	8.211786	8.59379775
AGA	8.80088733333333	7.5484075	9.6994825	8.04884133333333	10.2246583333333	8.33161243333333	8.48887266666667	7.602303	8.05151983333333	8.94859	7.4201065	8.703022	7.87799103333333	7.15805096666667	8.423707	8.55363433333333	8.00211343333333	7.65367623333333	8.93549866666667	6.8641329	8.242346	8.02549213333333	7.64804223333333	8.13745716666667	7.40099776666667	7.17129926666667	7.51511556666667	8.74314766666667	7.7617809	8.02461076666667	8.31667866666667	9.74111433333333	8.964104	7.60190146666667	8.22747023333333	8.45425666666667	10.478521	7.85106243333333	8.93584133333333	7.5641091	8.04570083333333	7.7572286	8.044311	8.01188643333333	7.8323662	7.02028976666667	6.80558473333333	7.9629585	8.4024259
AGAP1	6.98384166666667	6.4692486	6.5444112	6.27288906666667	5.9910645	6.430587	6.40050353333333	6.28613066666667	6.14378583333333	5.5981131	6.73712953333333	6.2941765	6.19949416666667	6.02130996666667	5.8391703	6.28896653333333	5.19718116666667	5.85483613333333	6.33659756666667	6.6412887	5.54522296666667	5.99415913333333	6.48952146666667	5.8741771	6.20276943333333	6.37598963333333	6.01861563333333	6.44242906666667	6.66942366666667	6.6231211	5.80785376666667	6.18917866666667	6.79985416666667	5.85886856666667	5.82020833333333	5.52752313333333	7.25901486666667	6.57044813333333	6.34795266666667	5.87319173333333	6.2613841	6.0940138	6.138424	6.51027613333333	5.90888403333333	6.5562813	7.21569906666667	5.71174256666667	6.11988123333333
AGAP11	4.4416856	4.19138455	4.1995874	4.4439639	4.6446541	4.2344767	4.46328545	4.6561575	4.350255	4.06476425	4.2292924	4.21382675	4.1819601	4.3649304	4.22699825	4.15398	4.4684543	4.7814085	4.75506495	4.59612165	4.04405915	4.3647922	4.5345373	4.6452895	4.50054575	4.2535129	4.25244355	4.28057805	4.6852823	4.5309506	4.3485284	4.6421609	4.48119685	4.50505055	4.1175893	4.3211851	4.40270315	4.31245215	4.2081274	4.3005095	4.27180575	4.1780785	4.53032865	4.764496	4.3486262	4.37414315	4.1596409	4.313163	4.3195436
AGAP2	4.20520043333333	4.16312876666667	4.302355	4.1723349	4.6642973	3.99348823333333	4.1743017	4.0377855	4.1791707	4.3419748	3.99563226666667	4.33921706666667	4.34883976666667	4.433799	4.16850036666667	4.20052823333333	4.39881126666667	4.26586843333333	4.3176157	4.25825563333333	4.29350053333333	4.15375576666667	4.46063966666667	4.4054512	4.33188966666667	4.0705183	4.4862669	4.05587996666667	4.3675154	4.18448656666667	4.1804087	4.34732	4.0343977	4.07733436666667	4.2443565	4.23933376666667	4.2797568	4.20488243333333	4.1187279	4.28021026666667	4.33426633333333	4.078634	4.2992054	4.31011296666667	4.26629963333333	4.18693936666667	4.3568237	4.33456946666667	4.3074565
AGAP2-AS1	5.3766713	6.4902725	4.725143	5.906965	5.133136	5.233399	6.4085283	5.4285717	7.3961916	7.119939	7.0180836	6.546142	7.0240145	5.589346	6.9425755	7.020049	6.284458	5.2377524	5.9629426	5.903153	6.207579	6.6306515	6.4876666	6.8321614	5.79664	5.0176234	6.768584	5.915483	5.825319	6.135317	7.4868755	6.4105816	4.937882	5.788403	7.2018995	5.8180747	5.173334	5.3276477	5.1678104	6.887852	5.830096	7.015404	6.945307	7.3467693	7.150391	6.2525315	5.0672226	5.796946	5.484564
AGAP3	6.65799716666667	6.70659043333333	6.27343003333333	6.2558814	6.195864	6.22339353333333	5.62193743333333	6.5156524	6.76325383333333	6.111827	6.27673766666667	6.3548619	6.50634893333333	6.75732086666667	6.3086658	6.03921253333333	5.999416	6.5792099	6.7920915	6.51552293333333	6.30092456666667	6.6041249	6.70690346666667	6.3921629	6.5261578	6.34853253333333	6.7318964	6.46274763333333	6.57408696666667	6.7467072	6.752201	6.72973683333333	6.54924943333333	6.89120086666667	6.382389	6.28109153333333	5.84684656666667	6.144849	5.97268773333333	6.36504566666667	6.222034	6.28706463333333	6.88562046666667	6.5894478	6.53742403333333	6.361384	6.4972831	6.14898246666667	6.03451646666667
AGAP4	5.068058	4.462716	4.810564	4.825226	5.1655207	5.5723505	4.0575166	5.0786886	4.7814913	4.133806	4.644002	4.2102623	4.4118595	4.9890075	4.81966	4.690215	5.1139193	6.373871	5.1334624	4.645573	4.8122206	4.545496	4.593671	4.1932015	4.692572	5.1005354	4.371875	4.9372334	4.9124913	4.5771685	4.5227437	4.9962234	5.034417	5.276247	5.434483	3.960685	4.3855715	3.7798126	4.169116	4.873376	4.9116416	4.7404003	4.638751	4.36181	4.305693	4.84611	5.2421365	5.27806	4.4806795
AGAP6	5.21130565	5.0401955	5.4806689	5.04986675	5.90841815	5.51186255	4.9334543	5.07422305	5.4709251	4.978493	5.21038915	5.33859025	4.8989296	5.2825372	5.8533838	5.08272185	5.308246	5.4953271	5.45428615	5.011258	4.8206255	5.40764765	5.183149	5.16078315	5.3122959	5.5046592	4.95486455	5.0491975	4.99204945	4.9459827	4.594723	5.2988944	5.5259603	5.34603665	5.027331	4.95588445	5.2071758	4.6864696	4.808355	4.92750815	5.0942043	5.2096035	5.341811	4.77947425	5.38151475	4.63343145	5.0414	5.0521588	5.02785375
AGAP9	4.2009397	4.230622	4.1997976	3.959625	4.603202	4.335969	3.9500637	4.5792093	4.269025	4.0313883	4.2302046	4.344714	3.770084	4.2024975	3.714229	4.1342764	4.3297224	5.0632	4.2119617	3.9191887	3.8234265	4.114173	4.0991096	3.751052	3.866471	4.115717	4.0874753	4.044113	3.8885572	4.3370867	3.5417788	4.5340986	4.3075027	4.6933346	4.2643137	4.0927496	4.038974	3.683065	4.1879077	3.979512	3.9228761	3.8814204	4.0663433	3.9562159	4.168419	4.0978155	4.080966	4.251194	4.1345644
AGBL1	4.544358	4.3107157	4.0703764	4.217022	4.0649133	4.529697	4.101981	6.528994	4.2706966	4.0511	4.159284	4.118642	4.2759295	4.4508314	4.259164	4.197107	4.6971264	5.993203	3.894025	4.487449	4.045498	4.2887816	4.2122555	4.2683043	4.6188316	3.913274	4.5346594	4.2528496	4.497789	4.1869154	3.9281676	4.0440865	4.3386307	4.2786202	4.0987253	3.976616	4.218364	3.9082022	4.0713577	4.150872	4.613896	4.013903	4.3359404	4.0098705	4.029545	5.0653667	4.525884	4.0166254	3.9382865
AGBL2	3.6233034	4.2233863	3.9829164	3.9881527	3.403235	4.0352073	3.9942808	6.1521063	3.970596	3.739622	4.1503286	4.542759	3.664588	4.0680323	3.7727253	3.786919	4.3615804	4.0618377	3.8782268	4.159965	3.8943367	4.653663	3.5614784	4.025549	4.7897835	5.4187326	3.7671816	4.9123373	3.8942504	3.436871	3.6875687	4.1212983	3.6670315	4.1069355	3.8156383	4.4100733	3.7714114	4.3815203	4.2664156	3.9535055	3.513325	3.779651	4.460439	4.144326	3.6910493	3.6557343	3.9634361	5.19661	4.091056
AGBL3	2.85102943333333	2.97477513333333	3.00589866666667	2.99693426666667	2.86212006666667	3.25010026666667	2.7703539	2.96186556666667	2.94596993333333	2.84945796666667	3.1098316	3.0598249	2.82355066666667	2.96675643333333	3.06905153333333	2.84840026666667	2.85865756666667	2.99554586666667	2.92129283333333	2.9450583	2.92594646666667	2.8877933	2.92930033333333	2.70188576666667	2.81127986666667	3.13686426666667	2.89051116666667	2.8820791	2.87170766666667	2.86999846666667	2.8806826	2.67141733333333	2.94509413333333	2.9554698	2.7720488	3.08954156666667	2.83989116666667	2.98659096666667	2.86651553333333	2.9108441	3.0055109	3.00280843333333	2.78549726666667	2.85843416666667	2.78813153333333	2.90961576666667	3.23649983333333	3.06165486666667	2.8839259
AGBL4	3.4969519	3.45129515	3.632697	3.6632481	3.8514975	3.45722935	3.50447925	3.45671415	3.7041103	3.4866616	3.30827785	3.45969975	3.46978475	3.7559745	3.40155815	3.7178531	3.71253585	3.45768455	3.5920751	3.5517186	3.62066865	3.6224699	3.5784774	3.6026893	3.5875902	3.60717875	3.45437205	3.3139118	3.90445275	3.4428432	3.6438427	3.7532679	3.6183265	3.69252345	3.54765415	3.70033835	3.55939765	3.64649515	3.83358815	3.6721586	3.57184795	3.4845721	3.5816015	3.732434	3.72720185	3.436768	3.48936465	3.557817	3.69110685
AGBL5	5.64562946666667	5.59182623333333	5.9869549	5.48800436666667	6.61990856666667	5.52961943333333	6.17276803333333	5.5976786	5.2632725	5.60830753333333	5.5655043	5.76990513333333	5.92069843333333	6.21413666666667	5.70717353333333	5.5914508	5.37023876666667	5.5655818	5.58101516666667	6.33731746666667	5.7411105	5.2156901	5.3869618	6.24244293333333	5.9177477	5.51951736666667	5.47054146666667	5.84655516666667	6.17796866666667	5.561025	6.02939233333333	5.7728215	5.3585565	5.21180763333333	5.78962866666667	5.89620686666667	6.04791016666667	6.36905986666667	6.324046	6.02693686666667	5.32156626666667	5.91764266666667	5.8146851	6.37774423333333	6.06336346666667	5.30782596666667	5.9456903	5.34586293333333	5.71486086666667
AGER	6.96043075	4.8705385	5.28050045	5.18673285	5.66920035	7.2478692	4.3682766	10.3718715	4.64466	4.61142445	4.4452963	6.1405193	5.4942703	4.7867807	4.5151765	4.6917733	5.603609	9.983508	7.872528	6.87379935	4.8306657	5.3581608	5.3203463	5.342078	6.4047868	5.9815153	7.04431365	6.89457315	5.299958	7.1113495	5.20621875	5.39148495	7.52202065	7.43061825	4.98297905	5.9864886	6.1370284	5.7016399	5.58727885	6.5455384	6.330978	4.9597112	4.90141265	4.5534383	4.74652645	9.5665625	5.56436765	5.8785653	5.19855115
AGFG1	6.43597754	6.8209242	6.4240631	6.69427678	5.85768882	6.29014882	7.4791854	6.48954574	5.91306304	6.27394008	6.80246706	6.75132408	6.7230404	6.80774652	7.07265922	7.31491912	6.26023916	6.34542824	6.73424244	6.43766432	6.47948504	7.0641904	6.68083732	6.4713063	6.71679452	6.27989332	6.58159996	6.76618926	6.70823406	6.5788344	6.74636716	6.43476692	6.12320114	5.85456734	6.9945487	6.51971094	7.30906986	7.28005226	6.77453742	5.97636684	6.34200816	7.08932844	6.6501268	6.47762432	6.34196732	6.23309078	6.87944576	6.15766612	7.54163892
AGFG2	4.92377673333333	4.84083133333333	4.90076488333333	5.04079596666667	5.38694476666667	5.13786363333333	5.24738431666667	4.84766896666667	4.84023075	4.93790378333333	4.90515806666667	5.08211703333333	5.0218772	5.10445886666667	4.9495983	5.00641728333333	5.02674038333333	4.88560113333333	4.92834081666667	4.98122353333333	4.89023053333333	5.19662063333333	4.91151088333333	4.83000645	5.12152926666667	5.21825371666667	4.96125605	4.92508148333333	5.38033303333333	5.24191318333333	4.89773946666667	5.14108193333333	5.16719245	5.14613063333333	4.99237005	4.93843396666667	4.89036646666667	5.20998098333333	4.82567583333333	5.09652091666667	5.02141661666667	5.07271113333333	4.76473433333333	4.94897146666667	5.24704446666667	5.1986109	5.07705491666667	5.0782487	4.91308663333333
AGGF1	6.0213831	5.83348505	6.3789527	5.93296375	6.4212727	6.5867955	6.5765631	6.178870075	6.137105875	6.428309025	6.7495329	6.4196442	6.24474205	6.115489	6.28229775	6.535185725	6.13760855	6.18913555	6.235192975	6.01577335	6.249425075	6.01088025	6.4741855	6.068349875	6.617923975	6.311158275	6.32966385	6.19561935	5.772402925	6.228093125	6.12409255	6.35193775	6.364651275	6.2580751	6.039999025	6.396447675	7.01139055	6.414135375	6.8646401	6.264810675	6.57339575	6.59376155	6.233428425	6.307695675	6.26253125	6.0114265	5.92442915	6.383497075	6.369405675
AGK	5.7075275	5.7749542	5.90459823333333	5.62275043333333	5.91390923333333	5.59379883333333	5.3134324	5.2759538	6.12063656666667	5.42441213333333	5.9788788	5.7768833	6.0152497	5.78536323333333	6.345922	6.02490003333333	5.9560375	5.07640553333333	5.42174543333333	5.8236927	5.42634026666667	5.7942277	5.93786723333333	6.4122495	5.5241217	5.60497213333333	5.6574918	5.6981725	5.90711966666667	5.49174013333333	5.85800823333333	5.6782108	5.40430396666667	5.71900996666667	5.74438023333333	5.94008546666667	5.2332402	5.790173	5.70435143333333	6.17261833333333	5.38338683333333	5.71542756666667	5.84142856666667	5.3112653	6.610025	5.56743166666667	6.48882473333333	5.482428	5.7074213
AGL	9.014332	8.4035635	9.313217	8.00383	7.295515	9.208232	9.61685	8.630404	9.071746	8.392505	8.163391	9.21804	9.401343	8.192892	8.599032	8.523256	8.488753	8.445491	8.480681	8.855823	8.208078	8.771967	8.00162	9.15709	8.690326	8.594986	9.061822	8.18601	8.63123	8.759836	8.556584	8.623405	9.005853	8.69631	8.822377	8.2538805	8.57773	8.712532	9.106452	7.8327937	8.286497	8.759742	9.159439	8.1961975	8.241379	8.600241	8.936628	8.182127	9.329004
AGMAT	3.94917333333333	4.38033213333333	4.54412816666667	4.7893339	4.37394456666667	3.96606056666667	4.68989503333333	3.71255703333333	4.6739209	4.3431048	4.05203403333333	5.03612873333333	4.98430453333333	4.50506753333333	3.99150093333333	5.00177443333333	5.0847837	3.75424836666667	4.0644149	4.33171786666667	4.0382086	4.65702076666667	4.4106301	4.06183723333333	5.80311326666667	4.27945146666667	4.572493	4.95836973333333	4.54692923333333	5.6549469	4.22698526666667	5.10373386666667	3.9893945	4.1136313	4.5804793	4.8454654	4.6726176	4.90531283333333	5.6098347	3.99312406666667	3.85629643333333	4.2972146	4.39707923333333	4.31268866666667	4.33755763333333	4.22943513333333	4.75155066666667	4.51242856666667	4.82223303333333
AGO1	6.41564495	5.89306225	6.555388075	5.866577225	6.5447988	6.623079	5.920596225	6.166138125	6.0407013	6.384557725	6.0113575	5.97497145	6.38108265	6.045479575	6.1572814	6.0272569	5.618881525	6.25367745	6.2366131	6.867705325	5.94592005	5.958800375	6.144687625	6.1411741	6.58744	6.2563335	6.1446475	6.017322925	5.648883475	6.1434151	5.8458423	6.09263915	6.263347125	6.435771125	6.0655702	5.896347625	5.821564575	6.11742155	6.2702326	6.001107075	6.2639413	6.31715975	5.969933775	5.5800346	5.79711165	6.25107775	6.006724925	5.81311725	6.108632875
AGO2	8.291466	7.69598	6.76058	7.510941	7.2602134	7.504204	8.505362	7.40002	7.920544	7.7197433	7.6594825	6.5332193	8.258104	8.463278	8.069601	7.0807533	7.2621236	6.982407	7.231911	9.13328	6.9665685	7.7772026	7.6570344	8.075615	7.648837	7.210107	6.967269	7.2625637	8.367449	8.009119	7.097399	6.582799	7.407231	7.6131535	8.9677105	6.8903413	7.3896184	7.912148	6.7111173	8.00478	6.994445	8.052658	8.055107	8.284523	8.471882	7.373759	7.9702234	6.548576	7.468662
AGO3	6.2897742	5.796144175	5.77190555	5.628973	5.66236125	6.192908425	4.919301375	5.9912178	5.9490684	5.6002726	5.237636275	5.45193875	5.56030805	5.41605185	4.924878975	5.228906575	5.388944	6.2121921	5.589293675	6.31417165	5.27025875	5.160037825	5.491255175	5.939567225	5.60974975	5.82111415	5.935422075	5.93951565	5.281831375	5.931447025	5.89023265	5.592173	5.729505475	6.460372875	5.29341175	5.440562475	5.274823875	5.312373325	5.9498389	5.2229941	5.6957864	5.586375125	6.061832675	4.808438025	4.731417325	5.928811675	5.3817029	5.48665735	5.367881775
AGO4	5.4998506	5.078145525	5.512398625	5.483310225	5.621192975	5.766394	5.241175775	5.8822559	5.025970875	5.107295975	5.396999575	5.4752955	5.480598625	5.434192675	5.060600875	5.45514365	5.360971225	5.8036496	5.7354734	5.782744025	5.165511525	5.3653816	5.374941875	5.36794465	5.6326773	5.650312375	5.42020875	5.503175075	4.98342325	5.5178199	5.279955	5.542125625	5.518113325	5.893178875	5.089403325	5.566245125	5.332617825	5.295946575	5.64896825	5.36654825	5.499694325	5.840150525	5.403978	5.232189325	5.475320575	5.602189125	5.41636595	5.508709175	5.323184325
AGPAT1	8.388182	7.848266	8.31656	7.687823	7.9154319	7.86333735	8.0288036	7.7957762	6.9726195	7.33004725	7.6397947	7.6648605	7.8876728	7.6208155	7.62540195	7.8772285	7.7232095	7.6997434	8.13204	7.74273675	7.772032	6.89475765	7.8290175	7.8518575	8.1748975	7.99435	8.06128365	8.3199375	8.3285225	8.545537	7.83044575	7.84815	7.922957	7.806789	7.45992	7.7246737	7.936071	8.1153615	8.1517135	7.52794985	7.90478085	7.8740485	8.064776	7.547709	7.76957365	7.98085275	8.9595835	7.7889945	8.3564155
AGPAT2	7.9450535	8.1129495	8.0198665	6.9713465	7.7087812	7.8069102	7.39519025	7.78932	7.4816732	7.5404875	7.5257773	8.7146425	7.44860925	8.34956275	7.0316585	8.3723665	7.15754165	7.80217375	7.94093635	7.5786653	7.5956008	7.3082305	8.08142175	6.96553475	7.28099565	7.559603	7.7199235	7.94774185	8.1095085	9.3819815	7.2507172	8.0973746	8.592454	7.9049467	7.5323887	7.75111325	7.8744189	8.1891525	7.86687925	7.458622	8.30495315	7.5271252	7.05189135	7.801713	7.5284706	7.7978745	7.8369235	7.9540435	7.50072035
AGPAT3	6.5461679	6.62271058333333	6.68828133333333	6.54058108333333	6.61123066666667	6.79741358333333	6.87008963333333	6.56654771666667	6.2710527	6.42743016666667	6.43468845	6.56191588333333	6.17516355	7.04889071666667	6.6564158	6.60159848333333	6.22422468333333	6.5254876	7.26070016666667	6.73280803333333	6.35056473333333	6.50908783333333	6.77360478333333	6.9346897	7.06097375	6.679661	6.76218251666667	7.13940511666667	6.30151096666667	6.90665466666667	6.36622163333333	6.79049498333333	6.49660586666667	6.39828433333333	6.59867575	6.84000996666667	6.30879936666667	7.08856431666667	5.6354703	6.25453196666667	6.73204566666667	6.24325183333333	6.53258	6.35060005	6.18542555	6.68612983333333	7.32694263333333	6.3929604	6.44699698333333
AGPAT4	5.1294191	5.04312815	4.78443455	4.77085	4.34898285	5.0173888	4.56573485	5.7201088	6.25392725	7.2813535	4.77083925	4.8004115	5.07938975	5.02722285	5.160547	4.2552542	4.9148345	5.9422379	5.5325675	4.97033875	4.7958806	5.382203	5.4493943	5.32286825	5.99490185	4.9024757	5.01637325	5.6192643	4.6145078	5.5226189	5.7566404	4.5764417	4.361762	5.35404925	5.2203002	5.02255895	5.4258712	4.5759861	4.789886	5.35576815	4.96312185	4.98114725	5.3269972	4.57435385	4.85030585	5.51042665	4.40768975	5.0678619	4.5871127
AGPAT4-IT1	4.886174	4.9647717	5.223255	5.04609	5.2916727	5.283823	4.9966764	5.5215845	5.2778854	5.994957	4.9613233	5.00704	4.75873	4.9580708	4.819126	4.6190205	4.9977217	5.7974443	5.485895	5.0174637	5.1216526	4.7724323	5.073824	4.9473715	5.348216	5.065151	4.9130135	5.2795773	5.3321333	5.067447	5.0001783	5.191195	4.7591686	5.3359575	5.556944	4.8509626	5.3414917	4.6789618	4.85266	4.951997	4.874506	4.633415	5.0482864	5.089817	4.71017	5.124445	4.9386444	5.1841974	5.2607517
AGPAT5	6.71926175	7.15267515	6.6485882	6.9592048	6.05653905	6.62253665	7.2416152	6.81420445	7.27545515	7.62606835	8.3976087	7.8736525	8.1133335	6.531468	6.34979825	6.625567	7.10772235	6.36827305	6.5804172	7.45198	5.34069945	5.54540655	6.51594935	7.955044	7.14375275	7.3983407	6.7716532	6.87759335	6.320997	7.16515305	7.49996535	6.79671405	6.3946112	6.9295582	6.5116217	6.945855	7.4372351	7.21641385	7.3535255	7.1274875	6.53982485	6.89951255	6.9831153	6.8550699	6.8169329	6.4270622	6.98106	7.195436	8.20148635
AGPAT6	5.9881372	6.1677636	5.65513036666667	6.3555155	6.39832383333333	6.0812651	5.56853973333333	5.9723494	5.58817476666667	6.00291986666667	5.867967	5.9141412	5.6323261	5.81194373333333	5.26417433333333	6.10014833333333	6.070239	5.9186799	6.21743886666667	5.90696653333333	6.10988953333333	5.53869406666667	6.5876663	5.62590896666667	5.74407723333333	5.98866133333333	5.71652636666667	5.88227886666667	5.79166936666667	6.01035073333333	5.8703589	6.05574603333333	6.01812113333333	6.13953313333333	5.9302003	5.77843723333333	6.44007676666667	6.369937	6.07746316666667	5.55063923333333	5.8223913	5.588416	6.23727253333333	5.742697	6.2099693	5.7473937	5.76681783333333	6.00912423333333	5.57911606666667
AGPAT9	6.4037952	5.304923	5.4560447	5.546318	6.7047634	6.1221175	7.302314	7.0804987	4.4229755	4.9528813	6.1492505	6.043463	5.2966256	5.681979	7.6102715	6.5708985	8.5369835	6.1368475	7.162269	6.512852	7.7528887	5.6302514	5.622526	4.8159385	7.4412622	6.9593782	5.267861	5.7220063	7.263503	6.683318	5.413321	6.3608985	5.6424885	6.7900167	5.709832	5.31856	7.5478926	5.942694	4.674622	7.7974553	6.768938	6.2777143	5.293141	9.414371	8.087742	6.2018266	6.8902297	6.3346434	4.694997
AGPS	7.180632275	7.897685025	7.542165275	7.1234147	6.257598825	7.172265325	7.219693475	7.140074225	9.40742925	7.442901175	7.4606919	7.40521045	7.357159725	7.540494775	7.308864875	7.55109675	7.002018125	7.2425205	7.32308915	7.102258	7.1721361	7.1781919	7.52530105	7.4270063	7.162871325	6.708834775	7.620923125	7.441559725	7.4126152	7.3609093	7.329265725	7.081003075	6.5341083	7.11218565	7.1925024	7.3765135	7.2071242	7.804061375	7.423970475	7.69832725	7.259943825	7.276887325	7.332005	7.32807665	7.75455565	6.983513325	6.913651975	6.981040325	7.361760625
AGR2	8.8098683	9.108632	9.56952485	8.4590468	10.1384975	7.8850555	8.0853275	8.34538825	5.00469125	5.70733165	6.974957	10.154198	9.156326	6.5310798	7.1728668	9.477782	8.9812795	7.970265	9.9658115	8.489288	9.72097525	8.3340355	6.6230439	7.24612985	9.501123	10.2887115	9.697793	10.36549475	11.4280225	10.6161705	7.36043275	11.5560575	7.5451082	9.6180198	8.40814715	7.2711548	10.614153	9.66479925	8.78922025	7.13455025	10.205904	7.3406544	8.3795565	7.43903	7.9635245	9.8580955	8.01206825	9.59240835	9.4813498
AGR3	12.619499	10.844574	11.73519	9.851505	12.717625	12.064844	5.6344852	11.417346	3.7423906	3.8286715	8.373213	12.293267	9.712666	7.761287	5.8336015	10.776907	9.750668	10.486671	10.003555	9.393171	11.246537	8.710358	7.6667047	8.689423	9.091057	11.010099	10.197037	11.6238575	11.157938	11.68739	8.06234	11.08729	7.9506783	12.275346	6.521815	9.166019	10.456285	10.755459	8.171437	8.382889	10.1834755	9.033879	7.785724	4.5922117	4.601825	9.393379	7.594769	10.988014	8.799483
AGRN	6.785481225	6.74873615	6.77605115	6.5032267	7.0353891	6.60155485	6.40949835	6.4774586	6.81203775	6.443637125	6.0305896	6.32136225	6.461513075	6.7974542	6.2527946	6.472777925	6.2245096	6.505660975	7.069378	6.270701725	6.572998375	6.550803475	6.69337805	6.7124578	6.434604125	6.57437055	6.4983292	6.9622029	7.2974255	6.709598425	6.437763525	6.910843425	6.736902675	6.5978745	6.30797965	6.127405925	6.206697725	6.070282075	6.167845825	6.12259055	6.5870932	6.444389675	7.001230425	6.506210125	6.39099815	6.911134325	6.67022465	6.387291125	6.45193995
AGRP	5.135528	5.447206	5.396335	5.3390336	5.5333233	5.5959687	5.0719576	5.657207	5.4375744	5.4928284	5.2947617	5.3155985	5.384034	5.4082804	5.2317257	5.312398	5.324719	5.7578964	5.562705	5.224181	5.287687	5.2584686	5.371861	5.2283487	5.355899	5.4234033	5.2709703	5.176952	5.6838174	5.373065	5.084005	5.484561	5.4752445	5.3553543	5.415248	5.209795	5.594378	5.323549	5.2799788	5.1347117	5.7709184	4.9873123	5.4570646	5.243927	5.0907907	5.4339824	5.222158	5.7512445	5.3660617
AGT	5.597508	6.050235	8.465261	6.309631	7.660508	4.898198	4.3862505	5.0817666	4.8846307	4.2138944	4.3031287	5.9897256	4.8615685	3.8331118	3.8692	4.499008	5.0722575	4.297961	5.752877	5.3169985	6.1657877	4.5664635	5.2011595	5.303441	6.0324373	5.112667	5.289476	6.7187514	5.944806	6.9031334	5.3402452	6.7619452	5.1876287	4.7040296	4.1742983	5.5577917	7.097825	4.5312963	10.102598	5.0235972	5.845039	4.1264153	4.4831686	4.5192604	5.1866183	6.1018944	4.2678366	5.431308	4.4463906
AGTPBP1	6.1442067	6.07928035	5.40929815	5.6770548	5.6552013	6.4307947	6.104165	7.2911618	6.5910572	5.84018075	5.80627565	6.39340375	5.8974857	5.9782907	6.21811035	6.2785835	6.1065737	7.412452	6.2486247	6.09899675	5.895744	5.8437144	6.6148638	5.90005475	5.65588085	6.01397135	6.47813125	5.885989	5.3761335	6.2855041	6.0734195	5.4380484	6.001413	6.23507915	5.92078565	6.299626	6.0763975	5.81763975	6.25607475	5.9667315	6.23892665	5.80756855	5.508315	5.9941002	5.762663	6.4987569	6.8585925	6.07395335	6.0036648
AGTR1	4.703411	5.19795465	5.0650899	4.6839582	5.34184635	5.24300375	3.43794425	6.2567563	3.59650815	3.77584425	3.63966775	4.5867405	3.77531435	3.8707709	3.9658053	4.1460015	4.4577895	6.2285199	5.196616	4.6506342	3.63365225	4.2229093	4.32118015	4.5632215	4.2796445	5.6223945	5.56065675	5.21511315	8.009826	6.04382975	4.9988437	4.592052	4.25899575	4.840672	3.9478999	4.3524306	5.133503	4.859233	4.1495944	4.4607346	4.3185948	3.7031957	4.5665427	3.52150105	3.631042	6.612319	3.84742385	4.5396064	4.24764985
AGTR2	4.36677133333333	6.3877783	3.97478396666667	3.84509033333333	3.77353693333333	4.56032323333333	3.43402553333333	7.6910065	3.65651413333333	3.59343663333333	4.02233046666667	4.90196246666667	3.8766724	3.79133273333333	3.67241996666667	3.45869746666667	6.128056	6.22887066666667	3.58360053333333	5.73984996666667	3.76449256666667	5.58142353333333	4.35213693333333	4.89541086666667	5.422532	3.669052	6.5290066	3.66314356666667	4.2733393	4.1165033	4.1678704	3.95700576666667	3.95957913333333	3.83273883333333	4.00142796666667	3.73841666666667	4.4433801	3.9560078	4.4512973	5.1323111	4.70783433333333	3.8936343	3.8444555	3.52528043333333	3.49175173333333	7.29480353333333	3.90077396666667	4.3270482	4.84457313333333
AGTRAP	6.70638366666667	6.64790406666667	7.21810046666667	6.62074533333333	7.24888986666667	7.20016833333333	7.34539026666667	6.86443183333333	7.39119276666667	7.34224396666667	6.65682933333333	6.91168916666667	6.67291266666667	7.74043283333333	6.465048	7.2490871	6.73197883333333	6.9263128	7.03230313333333	6.23157173333333	6.5999421	7.09369776666667	7.19525146666667	7.16473876666667	7.52940816666667	7.1515674	7.33090523333333	7.98241083333333	8.16100233333333	7.5845815	7.07012266666667	7.23100566666667	6.70177493333333	6.87890866666667	6.86888876666667	7.26009966666667	6.82282833333333	7.0120741	6.79276	6.4951574	6.4942365	6.82639233333333	6.7888338	6.62866703333333	6.2584815	6.66972066666667	6.69888566666667	6.8540649	6.951456
AGXT	3.89805483333333	4.0471859	4.2038864	4.1055793	4.4766951	3.97675083333333	3.8496441	3.82938596666667	4.24839816666667	4.2174149	4.21068713333333	4.0268528	4.1861	4.00399976666667	4.2715776	4.11519023333333	4.12512413333333	4.06632353333333	3.98934746666667	4.11580386666667	4.12753446666667	4.1170541	4.1798361	4.1321106	4.29610783333333	4.0595772	4.20576503333333	4.04488156666667	4.1304959	4.14767446666667	4.00598843333333	4.12068043333333	4.13167503333333	3.91338913333333	3.86526526666667	4.199589	4.16187376666667	4.08653566666667	4.3838866	4.1407693	3.98629026666667	3.9054087	3.9915177	4.1692226	4.14030793333333	4.05719383333333	4.1111784	4.28433413333333	4.27410766666667
AGXT2	3.741428	3.5521798	3.5931344	4.0245056	4.118722	3.7954862	3.437062	3.6493535	4.207519	4.250761	3.594456	3.6773705	3.8134532	3.7341526	3.6857097	3.4407558	3.914261	3.7087173	3.7145185	3.929119	3.995754	3.845381	3.7896466	3.651066	3.5660586	3.8446648	3.5336287	3.7139444	3.898206	3.3255167	3.789536	3.6773467	4.0525775	3.6968744	3.469376	3.7726574	3.9368732	3.7446387	3.664037	3.7970707	3.806744	3.8733256	3.6965075	3.7546046	3.6725407	3.682553	3.4644043	3.4749947	3.6161904
AHCTF1	6.4456315	7.17694855	7.3627435	7.20683775	7.04493615	7.2383249	7.30127435	6.7304806	8.08163815	6.7851158	7.789511	7.57988775	6.915718	7.49031915	7.1080465	7.55599	6.95765255	6.60351935	6.9952923	7.530358	6.518095	6.62542055	7.2216655	6.78311615	6.900834	6.73819125	6.8638753	6.48221375	6.8660305	6.70697115	6.4860921	6.8358998	7.9921635	6.75983615	7.55604865	6.7213035	7.3310752	7.0744785	7.32492085	6.848861	6.84128355	6.7688997	7.039849	7.75814785	7.6915691	6.8168535	6.8767643	6.62445865	6.9753864
AHCY	9.0048485	8.994753	9.129841	9.1861515	8.6453705	8.776941	9.443251	8.368814	9.008333	9.580449	9.524076	9.9317	9.711086	9.618448	9.794807	8.654478	9.319002	8.153133	8.501135	8.754431	8.942634	9.056543	8.7448635	9.392616	9.520908	8.451405	9.19491	8.882677	9.087536	9.254303	9.493385	9.071564	9.156603	8.60145	9.426239	8.415005	8.966572	9.329292	10.442684	9.394269	8.978961	9.039593	8.957317	9.23292	10.129044	8.66523	8.439323	8.536913	9.433218
AHCYL1	8.667265575	8.0912044	8.3976379	7.537511375	7.68797555	8.563287	8.4204225	8.00152625	7.9657879	7.383399325	7.3724974	8.0689035	8.013510675	7.528987575	7.756282625	8.301182125	7.6184177	7.89184705	8.142854175	7.82663585	8.4275024	7.718602125	7.98237825	7.709026625	8.207322	8.307489375	8.184523525	7.7581755	8.347682475	8.273331875	7.77415185	8.29848145	8.636615625	7.83056545	7.78691635	7.83410725	7.6565624	8.03182765	7.6775741	7.4720726	8.3264368	7.73116215	7.398557575	7.5338927	7.38073775	8.08580405	8.4020077	8.2106832	7.68858625
AHCYL2	7.27172635	7.03792125	6.66710415	6.43717535	9.90212	7.0943434	6.3253269	7.4449903	6.3363127	5.7902998	7.15993065	9.794913	7.17468645	6.07379055	6.05480615	5.90840225	6.93577955	7.1941095	8.8165382	6.93641235	7.563468	6.4261105	6.8204074	6.4795065	6.8916695	8.35467275	7.39294685	8.03724915	7.658152	8.5733525	6.04596675	9.824352	9.462346	8.4993093	5.9588155	7.09118575	8.5591935	7.1345533	5.68283835	6.3558037	8.144896	6.3326405	6.23437045	5.3491365	6.59401775	7.17452815	7.08577525	7.15036065	8.10324815
AHDC1	4.69517323333333	4.76069346666667	4.77805223333333	4.649031	5.0934202	4.69819383333333	4.81446936666667	4.6085198	4.79279856666667	4.70011056666667	4.52815406666667	4.380848	4.66580946666667	4.957254	4.653801	4.31522386666667	4.43232646666667	4.5799552	4.62925863333333	4.8404215	4.7547791	4.85821583333333	4.6535335	4.76290373333333	4.5445369	4.52450046666667	4.388076	4.72542723333333	4.71138016666667	4.72250436666667	4.58384456666667	4.39734736666667	4.5543509	4.7477001	4.71736533333333	4.48960666666667	4.5102333	4.40698846666667	4.46961963333333	4.66968106666667	4.5030949	4.95982696666667	4.9192836	4.7822171	4.7246038	4.6255845	4.914927	4.58220203333333	4.4757048
AHI1	5.06905914	4.83101814	4.91556182	4.9675034	5.3289514	5.00411488	4.81415366	5.26984646	4.89329022	4.58937792	4.69540342	5.0940348	5.30605084	4.8239717	4.43678096	4.9859951	4.8920304	5.3835458	5.50404168	5.05754478	5.0308171	4.7079232	4.68964546	4.71219978	5.36229622	5.24362132	5.01941314	4.8457401	4.98476544	5.0759493	5.17771134	4.91818394	5.04794598	5.40858454	4.63876264	4.54382934	5.09487392	4.63836942	5.18177322	4.6504499	4.78750938	4.60880934	5.02731972	4.32760686	4.39578886	4.8897828	5.10388392	5.18672198	5.02562964
AHNAK	6.535908925	6.203997625	5.680256475	6.64747335	6.0231671	6.140093425	7.1134299	6.876484625	7.702432575	6.506441	6.8576649	6.1004194	6.431337	6.9013934	6.63300925	5.9666763	6.37849485	6.880119675	6.756255275	6.244606675	6.269752775	7.131440175	6.1658262	6.75354695	6.180255025	6.56707935	6.39335845	6.187987425	5.951995375	6.51040075	6.86634825	6.094163375	5.973708125	6.10186945	6.4086215	6.13017405	5.966763575	5.6430287	5.681026175	6.8217885	6.169651325	6.95266505	7.522348825	6.867384125	6.195934	6.67733005	6.025193225	6.3663883	6.21290925
AHNAK2	5.6966845	7.2151552	5.35765775	6.2836155	5.28179955	4.86592865	7.1656184	5.41509825	6.75612555	7.16898935	7.3271955	5.0421741	6.3294261	5.9884927	5.45772	5.32787275	5.771258	5.287971	7.097877	5.35671325	6.5402052	6.57788435	6.3296787	6.9731712	5.8745079	5.0814805	4.824453	6.3980022	6.78728775	7.020573	6.29572965	6.78680635	5.37017985	4.5011711	6.69339035	5.2522764	5.983218	5.88690125	4.7637603	6.9785348	6.6285204	6.7179157	6.79371235	7.1813905	5.96272985	5.85733235	5.95946225	6.36981085	5.20779085
AHR	10.74563	10.950783	10.560976	10.448864	8.84986	10.846477	9.993865	10.446564	10.099902	10.741897	10.042571	10.084802	10.759894	8.819377	10.203108	11.29484	10.578601	10.084929	9.888491	9.556246	11.333972	9.896569	10.364619	10.342465	9.925431	10.6935	10.574521	10.065857	9.809695	9.963794	10.590068	9.186016	9.531826	11.209441	11.218332	9.842063	9.589876	9.960823	9.006848	9.697287	10.12275	10.057298	9.905411	10.44954	10.267189	10.37359	9.488351	10.035425	9.920418
AHRR	4.6926746	5.19075	4.0816927	5.3188314	4.170228	4.792966	4.6530647	4.69429	4.637211	6.046105	5.2372828	4.215187	4.357562	4.6096697	5.359935	4.4461775	3.9768038	6.2082634	3.662304	5.553278	3.762896	4.3944693	4.2723026	5.2361736	4.3374662	3.8539248	4.7051487	5.4728603	4.977296	4.050399	4.923379	3.8066895	3.9350543	3.4742043	5.372299	4.2558045	4.9258995	4.6503572	4.756285	4.1349525	3.9041471	4.8479004	6.125105	4.161769	4.3094063	5.1956005	4.22223	3.7159343	3.8477368
AHSA1	9.448902	9.706013	9.3533	9.871733	8.841721	9.157599	10.138804	9.087263	9.091129	9.770253	10.354914	9.550839	10.184884	9.686271	9.300381	9.537869	9.769334	8.987953	9.325648	10.052221	9.003837	9.498271	9.368364	9.859215	9.122338	8.896215	9.039898	9.503492	10.129488	9.281509	9.442067	9.334788	8.929807	9.1684475	9.820734	9.392467	9.840252	10.106614	9.987757	9.897892	8.927843	9.39621	9.9244995	10.0479555	10.287676	8.917769	9.210947	9.3690195	9.724861
AHSA2	6.5309145	6.016776175	6.533067375	6.308112625	6.475141525	6.61793965	5.8087084	6.91140855	5.9259902	5.90947665	6.8430883	5.755176	6.0327694	6.32248615	6.88823915	6.208005175	6.120972525	7.522262925	6.517499275	6.518405625	6.194395025	6.008501825	5.96929035	5.846504675	6.63327115	6.150613175	5.8507475	6.27400005	6.393357225	5.493873125	5.978964075	6.2465314	6.287170625	6.977460575	7.11845975	5.848532725	5.873646375	6.13802125	7.0803058	6.400640125	6.3306474	6.33940705	6.003816925	6.6427392	5.8672249	6.43736645	6.54802125	6.728042175	6.1766597
AHSG	3.95410625	3.8718128	4.05775385	4.0981965	4.46353165	3.85747135	4.1097752	3.84133125	4.1396396	4.14145385	4.31840755	4.0420114	3.9536234	4.007586	4.39772425	4.01557745	3.985053	3.9974289	3.9629452	4.17316545	4.2352245	4.2950265	3.87645575	4.15482875	4.088852	3.9284475	4.02090565	3.88828615	4.310086	4.20069775	4.13913575	4.2708595	4.04442295	4.0533733	3.9792959	4.1367976	4.20460535	4.260853	4.161455	4.28871395	3.974275	4.58013845	4.11281335	4.75035405	4.43489785	4.1076247	4.1461513	4.13968185	4.1597073
AHSP	4.964322	4.975835	5.1636353	5.15554	5.1941166	4.7909575	4.664277	5.1044955	5.0055714	5.35384	5.0806212	4.9266615	4.9415994	5.0378566	4.763423	4.9019227	5.197286	4.557147	4.8764	4.818857	5.1127253	5.092115	5.400589	5.058656	4.990684	4.9276195	4.9706297	5.014651	5.352033	4.8636446	5.33623	4.9012637	5.17271	4.9376464	5.048542	5.2170124	5.318122	4.9822254	5.0270576	5.1007824	5.011357	5.028698	5.435069	4.959022	5.081941	5.168762	4.963747	4.795735	5.207868
AICDA	3.2344501	3.25831425	3.45838215	3.4079067	3.48891495	3.09966265	3.21781865	3.3677006	3.29469135	3.2892709	3.2576106	3.3170466	4.0822975	3.38073815	3.47980405	3.38734245	3.37172095	3.5819276	3.34102805	3.53119885	3.49562315	3.9579132	3.24205295	3.2591064	3.3605045	3.2742056	3.56510355	3.21771935	3.43582835	3.17129485	3.26065935	3.26058005	3.303967	3.28632595	3.23977925	3.6644578	4.4099277	3.2510832	3.8595981	3.1756148	3.07189595	3.2717079	3.34130255	3.35701705	3.06998825	3.4756047	3.8809418	3.2947114	3.9657289
AIDA	10.2458545	9.9485795	10.004498	9.5043525	10.328791	10.1978865	9.629587	9.90766	9.9651265	8.867177	10.053031	10.77109025	10.0353325	10.293147	10.016012	9.58978925	9.672347	9.64957	10.17677975	9.490952	10.014059	9.5278485	10.10736925	10.02088	9.532511	9.818569	10.26707175	10.1666145	9.293601	9.9026735	9.9551115	9.765166	11.2264485	9.93711525	9.342104	10.3202995	9.923143	9.651874	10.2593585	9.945482	10.0162675	9.230579	9.7828675	9.8394975	9.614341	9.7611755	10.0856225	9.969131	10.223165
AIF1	8.0204847	7.522983525	7.49113075	7.864716875	6.80087305	7.962084125	6.764371675	7.94829375	6.569104	6.3805254	6.7105906	8.0345917	7.81902575	7.528074875	7.71474425	8.50357155	8.3538367	8.295868	7.936416725	7.58542165	8.723305	7.85991535	8.691184975	6.894289775	7.769270575	8.3088115	8.7713742	8.052729375	6.604080175	7.93780665	8.1734636	7.278778625	7.354983425	8.1593289	7.941422975	8.886744425	7.60148245	7.830193425	7.876085375	8.104952	8.45605855	7.350947925	7.303279325	6.358825875	6.4286438	8.2347985	7.848254	8.59997245	8.094063175
AIF1L	6.16388525	6.06566045	6.3322625	5.38296425	5.3097594	5.78844625	5.7469749	6.18291835	6.640002	5.508183	5.280987	5.82216855	5.6243005	5.49825235	4.6256405	6.50800105	5.38294335	6.0577581	5.758539	6.0838545	7.87362675	4.938755	6.06985575	5.1806803	6.01028885	5.5479037	5.1152418	5.7713523	6.2307065	5.6026385	4.8650033	5.03036115	6.73895665	6.0416455	5.83886815	5.4086565	5.8006463	6.7519288	5.9254141	5.700609	5.3682095	5.2872412	4.817296	6.220984	6.5352785	6.090397	5.13254235	5.3525192	6.07749605
AIFM1	9.167122	7.6851816	8.5258255	7.7308693	8.1612	7.826491	7.544747	7.269584	7.8027716	7.38376	7.4794903	8.071119	8.216068	7.1597304	8.036144	8.298672	7.6780043	7.105599	7.516849	7.769158	7.066783	7.262891	7.4896564	7.966009	7.9724946	7.998576	7.7486672	8.184829	7.173119	8.531896	7.435973	8.57638	8.838936	8.612899	7.723741	7.9551964	8.658452	8.489035	8.329117	7.603961	7.8682833	7.7306867	7.713885	7.670501	8.43804	7.246321	7.6723523	7.7376065	7.9453444
AIFM2	6.189093	6.5708406	6.92352975	7.07322455	7.91579555	6.41834545	6.81930545	6.4077206	6.1477115	6.3781307	6.101179	6.61160635	6.4475792	7.45342535	7.45589365	8.3079675	6.56880875	6.4756295	7.47079185	6.4114085	6.6956098	6.3288127	6.7080815	6.1169483	7.299287	6.33057285	6.65639595	7.0629805	7.5338303	7.6328005	6.3446232	8.06721175	7.039427	6.6849697	6.7073127	7.0011965	7.770105	7.39652085	7.35144515	6.6258435	6.8493045	6.57628665	6.85962175	6.97387965	7.556353	6.1818282	7.0890635	6.6268913	6.65162825
AIFM3	5.53552	5.49953	5.652738	4.9949226	5.6345496	5.4390516	5.335413	5.253772	5.4896955	5.4710712	5.586235	5.337887	6.087376	5.6501713	5.660394	5.2470946	5.179543	5.2102604	5.005259	5.143955	5.6617765	5.161604	5.143387	5.1760607	5.6384106	5.5864143	5.5410132	5.360957	5.0223007	5.2537947	5.476696	5.3979335	5.230935	5.431717	5.42356	5.326785	5.491979	5.330639	5.411989	5.7529993	5.7336626	5.572994	5.2135515	6.0095115	6.774168	5.59063	6.200736	5.352112	5.6485167
AIG1	6.08232503333333	6.10598276666667	5.3534919	5.40783233333333	5.5783634	5.65839003333333	5.9447128	5.6733456	5.9863392	5.91763456666667	5.49915043333333	5.47358806666667	5.1680737	7.53231733333333	5.2430265	5.29577813333333	6.63385723333333	5.64011253333333	5.78917443333333	5.91022556666667	5.60836543333333	5.7025519	5.2445294	5.81820546666667	5.70081943333333	5.39941766666667	5.36743976666667	5.76129486666667	6.16797363333333	5.95289033333333	5.67258243333333	5.00959946666667	5.24807013333333	5.47655753333333	5.64062323333333	5.27031923333333	6.04940076666667	5.153777	5.70773026666667	5.50134476666667	5.25627756666667	5.86046786666667	5.850059	5.98757073333333	5.1601263	5.4864042	5.11352746666667	5.5734175	5.42966776666667
AIM1	7.604852	8.860861	7.857766	8.723514	6.3439913	8.453396	9.034298	8.135828	9.124696	8.539079	9.170035	9.2666	8.896475	9.037777	8.44063	7.5593066	8.576131	7.9658313	7.579547	8.821316	9.099833	8.815897	7.8887143	8.922905	7.214558	8.915081	8.27665	7.842783	5.928157	7.32529	8.444962	5.95668	8.535534	8.279584	8.764214	8.442681	7.0214944	7.655904	7.089263	7.726077	9.095553	7.5191984	9.640278	7.7964373	8.367056	8.744129	7.7576222	8.01952	7.3451085
AIM1L	5.06685965	5.40196435	5.4357395	5.3756135	5.3140075	5.1669505	6.2638211	5.237001	6.5139995	6.37914165	5.63185815	5.1147108	6.08820985	6.4332702	5.33544735	5.2561495	5.5544875	4.932868	5.61782765	5.8778513	5.6369843	6.6451833	5.0570397	5.969824	5.81215025	5.0338893	5.26478145	5.5288725	5.25375085	5.26490475	5.52313185	5.49379945	5.0827365	5.1480152	5.4706402	5.25917005	5.1736746	5.30333625	5.63161575	5.71155	5.1530467	6.1418317	5.6724675	6.5492265	6.19903125	5.3482239	5.4230356	5.7947905	5.4155216
AIM2	5.502759	6.2606354	4.362167	7.2258577	5.2747855	5.0725055	4.678385	4.8531966	6.999964	7.2730308	5.5697823	7.351163	6.714556	8.901851	5.9679484	7.6833134	7.293506	5.933152	5.501291	6.1449857	7.798367	6.0015435	7.3073936	5.1256204	5.6578355	6.4124193	8.118689	8.054739	5.1307034	5.4464464	7.0343285	4.870137	4.808404	5.0068083	8.309296	9.564751	5.7021546	5.6561484	7.217364	5.9931254	7.9469743	7.549939	7.637152	4.6147814	5.0244455	5.1002607	9.02691	8.442917	7.653625
AIMP1	8.2790499	8.48286233333333	8.1321122	7.56488056666667	8.0380025	8.01730776666667	8.52932066666667	8.13839366666667	8.07407846666667	8.40288983333333	7.611089	8.755769	7.7664675	8.474405	7.80506483333333	8.17641713333333	8.39204966666667	7.925437	8.06806683333333	7.85318013333333	7.85194796666667	8.194386	8.212249	8.36074966666667	8.16769386666667	8.47137823333333	8.1654226	8.1586855	7.66456873333333	8.27418173333333	7.86624476666667	8.2447565	7.75106443333333	8.10016666666667	7.68703183333333	8.88185	8.41578456666667	7.8824862	8.21204783333333	7.8935537	8.01776133333333	8.3906732	7.699698	7.9216912	8.49881666666667	7.67406913333333	7.7368535	8.2106325	7.87687176666667
AIMP2	7.9033805	8.08723183333333	9.105379	7.55042976666667	8.35969503333333	7.6393431	8.67609366666667	7.33469266666667	8.5629965	8.48497833333333	8.15092066666667	7.875246	8.51222566666667	8.3403035	8.69363833333333	8.05471733333333	8.15772136666667	7.30382533333333	7.69675533333333	7.96484886666667	7.6707315	7.731153	7.87148313333333	8.4752485	8.06148833333333	7.4833278	8.28421086666667	7.98326343333333	8.07496376666667	8.1943832	7.88867	8.046662	7.3631549	7.75432863333333	8.84852453333333	7.99568333333333	7.710513	8.77184056666667	9.29188966666667	7.56886113333333	7.56231386666667	8.06017356666667	7.83384266666667	8.301853	8.60970816666667	7.68578	8.2333675	7.480755	8.49345866666667
AIP	7.6117613	8.1117557	7.5912725	7.6604765	7.83975635	7.6091783	8.11497925	7.77313685	7.3466959	7.57430815	7.537437	8.22402275	8.02808235	7.38094	7.1744175	8.2898235	7.7538755	8.02015735	7.882979	7.5625365	7.8787482	7.8168995	8.4544465	7.672484	7.87815035	8.2326415	8.2757537	7.9392765	8.271025	8.2077765	7.95407285	8.168419	8.260911	7.87181575	7.25716715	8.3166445	8.1783557	7.97523515	8.2288487	7.4930195	7.9762383	7.80242715	7.9446745	7.55347375	8.06205415	7.650025	7.2438775	8.09816775	8.1626927
AIPL1	4.087343	4.4197702	4.4336452	4.3793266	4.4546535	4.3066215	4.1285534	4.2650269	4.1190743	4.5251081	4.3014091	4.06693135	4.3720888	4.1940157	4.1800715	4.200061	4.32090035	3.7718787	4.2936851	4.32636565	4.3163302	4.42433	4.15621615	4.14406715	4.201619	4.3768935	4.19200515	4.36062325	4.68262625	4.24819585	4.16616725	4.41032375	4.5137931	4.4610714	4.1950515	4.29569265	4.50283185	4.38284885	4.2973125	4.259426	4.3861917	4.13129635	4.356177	4.44181625	4.301374	4.36241485	4.1596645	4.19777435	4.3296027
AIRE	4.6514587	4.889304	5.2905545	5.1390376	5.58407	4.8128767	4.9866886	4.9164114	5.3173447	5.170125	4.8580813	5.0403075	5.055126	4.867342	5.15104	5.0789275	5.038947	5.189943	5.008892	5.29916	5.2669306	5.080403	4.833724	5.2599864	5.093454	4.970329	5.0330424	4.99275	5.2130446	4.8731327	4.8184466	5.091388	5.3312106	5.050793	4.8025827	5.261686	4.965641	4.9943743	4.9952526	4.898573	4.927223	5.148199	5.3725986	5.169475	5.283372	5.174507	4.851458	4.728856	5.16973
AJAP1	3.764855375	3.776521775	3.855854075	3.77664855	3.916037675	3.744225925	3.7266658	3.85516235	4.2208972	4.096818175	3.816286025	3.849516625	3.8310643	3.7945093	3.7293506	3.8466878	3.685220075	3.6930816	3.783484075	3.886244025	3.902827275	3.854278925	3.889217475	3.72330935	3.77496795	3.76303485	3.7315352	3.661821625	3.8379069	3.716674275	3.975290775	3.98487	3.903136075	3.6279653	3.807583675	3.857247725	3.930068375	3.711385425	3.82890615	4.019616375	3.710508825	3.6393955	3.844338725	4.3671492	3.851056275	3.83772295	3.838882375	3.907633325	3.7702641
AJUBA	5.746467925	6.400048925	6.3615844	5.870719125	6.397272675	5.955975225	7.797270375	6.623377425	8.18036075	7.136450625	7.12552225	5.06867045	6.9113513	4.666967425	7.355069825	5.433173825	4.64182345	5.97122845	6.33092675	7.09250025	5.028859425	7.10335705	5.806329025	7.1730426	6.077357475	5.90470475	6.00706575	7.05672125	5.536672375	5.8184212	6.6772845	6.116530175	6.31428005	6.1761625	6.10269545	5.101330325	5.8772229	5.63290425	7.026710375	6.8634185	5.2356947	6.715043	7.66736025	7.221040575	7.16151225	6.5636111	5.951148425	5.6183508	5.74878265
AK000798	4.6226683	3.8886433	4.1105013	3.8906012	3.6726794	4.3614044	3.5462744	4.319562	3.8477528	3.4986327	4.1334352	3.7118874	3.589417	3.566226	3.5460308	3.5996451	3.312367	4.7738667	3.9085426	4.02804	3.9073381	3.6259284	3.7353556	3.2992043	4.01856	3.8623655	3.4792168	3.7734976	4.132285	3.9863205	3.5083315	4.214052	4.469935	4.113861	3.8763375	3.3965015	4.09224	4.0712314	3.761885	3.429002	4.176125	3.6883135	3.945627	3.9458818	3.5951786	4.3810244	4.9375477	4.0560007	3.6323004
AK021537	5.662169	5.1998515	5.512441	5.3492193	5.9773903	5.8374896	5.4367676	5.9238405	5.158462	5.344928	5.5551786	5.560717	5.3792214	5.3510995	5.337033	5.569183	5.7206216	7.2218623	5.7564616	5.3907537	5.605178	5.4511385	5.1624527	5.1610765	5.3460155	5.48324	5.694447	5.2583055	5.537156	5.2117376	5.8867826	5.5286307	5.487234	6.77747	5.7872343	5.288223	5.3167586	5.1715426	4.979509	5.4768114	5.9994144	5.3691525	5.5605516	5.1617193	5.266064	5.251244	5.3100157	5.639772	5.104933
AK021804	5.9745426	5.47711715	4.820831	5.27751535	5.35356965	5.5355967	3.60717045	6.0375148	4.3188002	4.694176	4.62973045	4.82539985	4.317082	6.05170895	5.07108265	4.64734975	6.1790495	6.8798135	6.46092725	4.6663647	8.5903361	4.6682999	5.608591	4.75853065	6.4849579	4.9600851	5.32781335	5.83791215	5.005529	5.6260698	5.09789515	5.6294588	4.665591	4.99743435	5.1536205	4.9615445	5.16411775	4.28723885	4.00909335	5.28560185	7.3145095	4.2393213	6.5929968	3.62486525	3.80768945	5.1289966	4.8735225	6.29565505	5.14747825
AK021933	3.21936535	3.3318063	3.0528034	3.2959654	3.44503065	3.10611655	4.556253	3.13047095	3.37976645	3.93850315	3.75368835	3.27480875	4.78373875	3.3051836	3.3164319	3.8129309	3.2454871	3.26105795	3.2104013	3.46674555	3.26960445	3.5183562	3.2177775	3.41118755	4.57229115	3.3171374	3.2570765	3.42027675	3.30195085	3.3433482	3.76044095	3.2912449	3.31604145	3.0313242	3.4122329	3.4363731	3.4187974	3.8457992	3.56950475	3.43235095	3.1830335	3.3909255	3.69000935	4.0103809	4.10194905	3.1932033	3.1524769	3.4243118	3.4609736
AK021977	6.7684774	4.9117346	4.2544823	5.4479685	3.9222214	6.3148403	3.6070285	7.4034343	3.9213045	4.667439	4.8080025	3.7657166	4.026123	4.965685	4.09139	3.8846574	4.956738	8.646523	5.8196144	4.157936	4.5229425	4.015521	4.6183715	4.5184765	4.3293724	4.79154	4.4628882	4.565135	4.293502	4.929475	4.9352026	5.028361	4.9167037	7.847381	5.565276	4.051586	4.134326	4.1483927	3.8278058	4.331949	4.611764	4.5294657	4.8903403	3.7758083	3.518544	6.116776	4.66847	4.837814	3.917413
AK024936	2.9206853	3.0172505	2.7970953	3.0846474	3.4070158	2.9580884	3.0162	2.9434988	3.0281801	2.7749636	2.9219408	2.848679	3.3362305	3.2737496	3.1243167	2.9223425	3.07016	2.9562383	3.020499	3.1073537	3.0356238	3.051401	2.853317	3.072149	2.991363	3.0727947	3.0378017	2.9033403	3.0251586	3.1962364	2.9177055	3.1201289	2.950417	3.262854	3.1760297	2.9032922	3.0545254	3.2105894	3.1172633	2.8252907	2.9197838	2.9124336	3.0077355	3.088428	3.1435838	3.1487126	2.989415	3.1305752	3.1207294
AK025288	6.885476	5.3476896	4.287406	6.0492125	5.259564	6.9579215	6.2962813	6.7900314	5.787424	6.198664	7.338976	4.560032	5.310441	5.9898763	5.342048	4.9327483	6.2453794	8.180765	6.3639297	6.21206	6.8603563	6.039802	6.1327815	5.6167154	5.2216454	5.2475715	4.8427477	4.765804	5.223381	5.6623993	5.4836006	5.020229	5.4784727	7.025318	8.093659	4.308897	5.1436114	4.559772	4.8342	5.7421613	5.4054174	6.251396	6.3621283	5.3884974	4.6893244	6.8305593	6.0504317	5.5612226	4.8522096
AK026905	5.30806	4.779907	4.5748453	4.2831173	4.2832146	5.1098247	3.9245415	5.242918	5.7095704	4.436138	4.5139847	4.2749014	4.206365	4.735197	4.298545	4.208647	4.9704247	5.866257	5.1488185	4.2041345	5.223395	4.655531	4.8502827	4.3278513	4.8159204	5.0286303	4.8015943	4.822509	4.574314	4.6545315	4.6005173	5.207395	5.0700974	5.789598	5.0253873	4.3116646	4.323638	4.502167	4.408425	4.6361475	5.610536	4.501327	5.7084785	4.423649	4.227709	4.7928653	5.4335384	5.4980054	4.594829
AK054988	2.8629556	2.7517862	2.8833005	2.7204955	2.9984648	2.8474793	2.822539	2.9322076	2.9162335	2.9730752	2.8063097	2.9547558	2.941466	3.0202868	2.7988966	3.128277	3.026202	3.1244872	2.8420222	2.8316371	2.8448415	2.912216	2.9282956	2.9343994	2.9357188	2.8883154	2.9292033	2.724294	3.0304224	2.813537	2.7591944	2.951804	2.854328	2.8565867	2.8426592	3.204896	2.9761884	2.9513333	2.9341764	2.9977732	2.9879057	2.9455514	3.0017965	3.0516562	2.8991318	2.709171	3.069524	2.9234498	3.2573872
AK055458	3.9768462	4.19124375	3.83083825	4.038972	4.24020565	3.90883005	3.8675512	3.8243651	4.1343107	3.8927885	4.0701232	4.09048485	4.0806385	4.3359895	4.0614538	4.3113185	4.5269632	4.0343172	3.7329534	4.0733057	4.15380385	4.01731255	4.22401535	3.9344618	4.00197245	3.91778485	3.9088773	3.974534	4.09977875	4.08020225	4.012945	3.8846326	4.0177627	3.896301	4.05914355	3.7948472	3.97260795	4.0501405	4.1712761	4.0505476	3.9485594	3.8854083	3.9021799	3.63592235	3.88943245	3.89571545	4.1664175	3.9401865	4.0605633
AK055981	6.572518	5.0984564	5.903032	5.6710796	5.457817	5.6709046	4.8025827	5.6576333	5.75887	4.862793	5.3741236	5.445141	5.134613	5.853217	5.5763316	5.6051207	5.143546	5.514171	5.3304744	5.6193695	4.9732733	5.332228	5.471733	5.206872	5.1809945	6.1046963	5.8728313	5.9633822	5.634185	6.09291	5.287925	5.72171	5.4637747	5.549203	5.3448057	5.618386	5.7224693	5.5797057	5.296134	4.9049478	4.87941	5.120577	5.2884607	4.665921	5.331616	5.5591016	5.0407066	5.5090294	5.1902447
AK056098	4.991767	5.9752746	5.231654	4.6124916	4.8151417	5.0091085	4.633152	4.713531	4.800978	5.220907	4.3708916	4.5365925	4.74921	6.197045	4.7220483	4.4416595	4.264983	3.987779	5.076025	4.7211246	4.93413	4.6781445	4.9709487	4.75239	5.2249656	4.756665	4.990878	5.4390726	4.775135	4.875437	5.0656314	4.6625323	4.791722	4.783215	4.5834827	4.6914525	4.5296917	4.4517045	6.6957893	4.631551	4.513165	4.400985	5.2905073	4.6552763	4.551127	4.3492923	4.3741713	4.9103565	4.731342
AK056982	3.953782	3.8212938	3.8631032	4.046406	3.6372917	4.2551136	4.057225	4.4795732	4.447939	4.1762686	3.8853552	4.3273096	3.8309915	3.7564328	4.2642784	3.9968944	4.94855	4.969471	3.8172793	3.9689338	4.3776684	4.0433416	3.857525	4.6161385	3.920316	4.0903215	4.0425253	3.7378078	4.1203556	3.925574	4.790015	3.8318408	3.907224	3.950834	4.0334473	4.2056255	3.924416	3.9241302	3.983466	4.6421843	4.090638	3.7835727	5.152177	4.2068415	4.127572	4.450794	4.2178755	4.099888	3.9619293
AK074476	4.109262	4.2623019	4.14513596666667	4.13283803333333	4.43170643333333	4.20110016666667	4.30036806666667	3.9136772	4.29243066666667	4.26224726666667	4.66191226666667	4.02484363333333	4.28644456666667	4.3129744	4.317504	4.06407786666667	4.30454913333333	4.0929395	4.02628903333333	4.5494626	4.32614743333333	4.28534663333333	4.2392364	4.2548268	4.10938786666667	4.2123	4.29852906666667	3.99855796666667	3.8988346	4.08495653333333	4.03423343333333	4.06324716666667	4.33277176666667	4.20948643333333	4.4136869	4.06851736666667	4.14436433333333	4.21268853333333	4.14577093333333	4.15364733333333	4.03630143333333	4.32431573333333	3.92227393333333	4.368867	4.86536316666667	4.158536	4.10915266666667	4.13948566666667	4.27115333333333
AK090844	5.421147	4.7226267	4.8491817	5.5827622	4.798218	5.633283	4.459331	5.4434667	4.912067	4.8921514	5.1895247	4.687962	4.302041	5.722112	4.742972	4.3965626	5.9299536	6.2432876	5.4646287	5.3182855	5.0982795	5.2491817	5.0176682	4.92261	5.250961	5.3863435	4.7762113	5.0912232	5.579534	5.0706058	4.9175835	5.613519	5.49163	6.0875425	5.957953	4.970033	4.91293	5.153399	4.925938	5.1437383	5.1363287	4.843694	5.1589904	4.894447	4.051358	5.962569	6.251285	5.6898847	5.1202064
AK091729	4.810927	4.242007	4.5822754	4.577985	4.6578026	4.8852777	4.302719	4.1637077	4.5592184	4.496953	4.516177	4.2513657	4.612543	4.569132	4.719163	4.347513	4.817927	4.39406	4.8262014	4.3392005	4.6640515	4.1361065	4.6780205	4.511715	4.4249287	4.543562	4.2190742	4.2167244	4.5423746	4.0198655	4.2878246	4.440921	4.632758	4.7037535	4.506115	4.335084	4.3034954	4.7625837	4.235361	4.507018	4.6150503	4.4385643	4.2078276	4.514879	4.35666	4.5179	4.539751	4.5206647	4.4274416
AK093205	2.7206119	2.7780149	2.82104985	2.6959305	2.7668905	2.737664	2.63680875	2.7076871	2.6920378	2.63795135	2.8199158	2.6084752	2.91015065	2.8348614	2.6963398	2.7562584	2.84603825	2.79259615	2.8304607	2.78101695	2.66952115	2.7038143	2.90793325	2.71412515	2.6522318	2.88252245	2.8036504	2.8209429	2.8252001	2.78893105	2.8231443	2.65380525	2.71803425	2.8084601	2.8512421	2.67619405	2.75670145	2.7520512	2.84285845	2.70751105	2.79627225	2.8122451	2.65534025	2.6950702	2.6856394	2.68246755	2.79301885	2.71511735	2.73937215
AK094644	3.3524537	3.1204655	3.3773901	3.4041674	3.2798693	3.6536465	3.3786495	3.5719132	3.4431996	3.2058291	3.4764693	3.2062175	3.2155561	3.8075893	3.3386893	3.3022761	4.676994	3.772749	3.493575	3.4416683	3.4148455	3.3981106	3.5430307	3.3320775	3.2898128	3.4397645	3.1343036	3.3797326	3.8351207	3.4815655	3.3312602	3.1677654	3.5484142	3.5712986	3.5897279	3.3567848	3.2426484	3.2197058	3.6234815	3.5997567	3.4364645	3.2375126	3.3283908	3.4342885	3.1118772	3.9202285	3.301502	3.3252573	3.2455997
AK096159	2.960274	3.237237	3.0463226	3.0669596	2.9544907	3.09021	3.0085242	2.8805745	3.0266025	3.0247486	3.2106407	3.4467514	3.2113745	3.3934522	2.9123738	3.212997	3.9837317	3.0145617	2.8798292	3.2358253	3.2244556	3.0032346	2.934958	2.9765913	3.2452428	3.2665129	2.9689975	3.2178254	3.492628	2.958929	3.0443468	3.2348995	3.488692	3.3601484	3.283019	3.320934	3.014113	3.1892054	3.6437197	3.2788517	2.992407	3.722166	3.0406523	3.4296303	3.1316113	3.3164456	3.2201219	3.1680102	3.136266
AK097370	4.1353664	4.190625	5.582833	4.0826864	6.1083217	3.908266	3.6426544	3.8077602	4.324662	4.087704	4.06057	4.039797	3.8756957	3.715695	3.8056586	5.371871	3.9931903	4.1246934	4.363194	4.4490676	4.4156857	4.3597064	5.058339	4.0961847	7.110908	4.214034	4.208358	4.107409	4.4683466	4.098171	4.3251224	4.2751927	4.5483947	4.6442776	4.1554456	4.6124864	4.532109	9.981134	4.5265713	4.2803655	4.1054997	4.466039	4.14948	3.7861192	3.8732324	5.949684	4.18477	4.1651087	5.5205355
AK097453	4.478429	4.3776374	4.487942	4.854136	4.99102	4.5364103	4.416384	4.595343	4.581118	4.5859795	4.563467	4.2833548	4.649053	4.8311334	4.222679	5.160866	4.798099	4.693028	4.5511746	4.5237217	5.0075245	4.6860294	4.475168	4.2634277	5.0682926	4.468561	4.5186834	4.4673243	4.4643097	4.52464	4.8038483	4.6285024	4.4067354	4.8937764	4.5221624	4.389023	5.551149	4.748301	4.5543075	4.5754385	4.500935	4.4241214	4.5499525	4.557512	4.513339	4.75531	4.3902946	4.741048	4.583354
AK098263	2.9186447	2.9434302	2.7193177	2.8886473	2.780095	2.7810414	2.9423885	2.9401376	2.9564998	2.8390548	2.8955834	2.94639	2.8922143	3.0161295	2.853282	2.9853694	2.9039242	2.8667572	3.1344213	2.9586866	2.9244428	2.8573706	3.0947762	2.8969154	2.8565955	2.6520793	3.037746	2.7577815	2.9220085	3.010187	2.814585	3.0488005	2.9250104	2.7212062	2.8187752	2.8390336	2.810841	3.1526885	2.8907058	2.9720566	3.0074785	2.9001167	3.119434	3.0007188	2.8101494	2.9011376	2.9736705	2.856514	2.8861701
AK1	7.706439	8.55072545	7.76616475	6.9363785	8.79621275	8.3324515	6.6783423	8.4929918	7.4618785	7.1137495	6.9526593	7.132038	7.17855825	7.6461165	6.64852765	7.0028338	7.527462	8.441559	7.95826565	7.2811445	8.50782	7.112675	7.94713565	6.9769985	7.4747563	8.2739587	7.5055425	7.4666738	6.8294821	8.42567985	6.93546825	7.8193112	9.7766125	8.57526725	7.154086	8.189628	7.2265133	7.09788635	7.2396375	7.3711795	8.820208	7.3659685	6.69117955	7.0873158	7.1950705	8.15475525	7.7311767	7.34937595	7.4594195
AK130486	4.26887215	4.1317635	4.48625755	4.45935165	4.6710893	4.31002425	4.10870315	3.9815412	4.21714545	4.216417	4.23898225	4.1601555	4.40490195	4.334118	4.38521725	4.194807	4.3209701	4.0893245	4.23997835	4.195609	4.4356308	4.40996215	4.0316219	4.202817	4.0983918	4.2729457	4.1664172	4.16163815	4.513678	4.1180029	4.1423576	4.5652183	4.70696735	3.9302237	4.3596757	4.0323589	4.39387865	4.2891548	4.38621905	4.39399195	4.2862935	4.37477865	3.9733664	4.27374125	4.25186585	4.4850037	4.5486722	4.69423345	4.0211008
AK131021	4.3402715	4.6167793	4.659194	4.607869	4.6137857	4.4586124	4.4119306	4.3450522	4.6500664	4.5607653	4.3932233	4.1109104	4.2567377	5.1116447	4.3302727	4.301875	4.4216747	4.4049206	4.305851	4.5365973	4.5966005	4.6549015	4.5042496	4.4365063	4.424758	4.0118017	4.542424	4.190344	4.815793	4.2725134	4.3728523	4.3172913	4.575083	4.233899	4.4046903	4.3349056	4.606185	4.3482637	3.9939075	4.744584	4.3596725	4.146345	4.1790743	4.5550385	4.1181707	4.482767	4.5622206	4.398514	4.412344
AK2	7.76859593333333	7.64005388333333	7.56010536666667	7.17554205	7.93410268333333	8.31519088333333	7.59538591666667	7.37856733333333	7.53397306666667	7.31482368333333	7.00116675	7.81217206666667	7.60398876666667	7.82880355	7.1127517	7.73926036666667	7.4141822	7.29807635	7.9041098	7.68437733333333	7.621608	7.51194256666667	7.92099046666667	7.4365049	7.66763806666667	7.24311293333333	8.02389838333333	7.63331876666667	6.97133021666667	7.6013986	7.6154047	7.98016818333333	8.23593775	7.64181543333333	7.14377746666667	7.7416774	7.10991518333333	7.35496368333333	7.81436843333333	6.93434788333333	7.6388641	7.80658623333333	7.49895223333333	6.7264208	7.08469566666667	7.05812728333333	6.9915334	7.67740886666667	7.87697316666667
AK3	8.9140505	9.3832	8.9637265	9.2262366	9.610478	8.8734345	9.2539568	9.33309925	9.063489	8.89032625	9.59221	9.39130595	8.745381	8.3855925	9.4999677	9.18520385	9.288312	9.4902945	9.2658965	8.7828275	9.6469055	8.938586	8.7584112	8.8659835	8.409784	9.394391	9.0999235	9.0114468	8.7179707	9.14558075	8.8773845	9.2594595	9.0145125	9.217845	8.7457835	9.20426625	9.4941835	9.3392083	9.26496875	8.83809825	9.5036515	8.3817475	8.82119115	8.20598435	9.2514095	9.02932125	8.65636965	9.49486925	8.4374403
AK5	4.04651	4.02076325	4.188255	4.2388342	4.4015533	3.92072335	3.9895771	3.8146969	4.0075275	4.2821845	4.6371193	4.01309825	3.86262	4.14735105	3.9014244	4.0009466	4.25680305	4.012778	3.9693863	3.86040785	4.1486655	4.04070885	3.9992856	4.091118	3.9614668	3.9882056	3.926211	3.881914	4.199882	4.3087275	4.3035276	3.9965285	4.0795099	3.9880012	3.9736721	3.9154687	4.1412406	4.3032999	4.1926925	4.1436274	4.07951125	3.90721865	4.07509735	4.0293355	4.0359676	3.96767655	4.1258341	4.38146305	4.177343
AK6	8.193928	7.999723	8.9879875	8.237898	9.022511	8.497076	8.816008	8.36731	8.306822	8.103159	8.768742	8.309761	8.278757	8.788187	8.70397	8.5965	8.882204	8.212341	8.361601	8.147436	8.876522	7.918692	8.378893	8.490921	9.150059	8.1038685	8.670176	8.014008	7.790649	8.468893	8.656923	8.441952	8.289846	7.986564	8.069386	8.562452	7.8505187	8.197235	8.455706	8.448078	8.370235	7.792046	8.233273	7.8377748	8.512371	7.6757693	8.178976	8.520742	8.149054
AK7	4.39669175	4.2808706	4.776476075	4.296407075	4.799255	4.5956605	5.319091	4.90377215	4.77428115	4.5552409	4.348167575	4.67807255	5.2963565	4.641099425	4.549061425	4.7450298	4.58061135	4.3197368	4.094387475	4.649608125	4.21454455	4.7352917	4.128138375	4.236805675	4.61008395	4.714245175	4.224601525	4.7938933	4.9701932	4.68434215	4.31655015	4.580226925	4.388951025	4.0654085	4.391344175	4.30031135	5.00455225	4.628927725	4.865211075	4.5857687	4.466937325	4.48743155	4.3830793	4.591423125	4.34569705	4.6235794	4.4897542	4.64230355	4.516555375
AK8	5.20075535	5.15989635	5.52679715	5.6164918	5.93100835	5.56869015	5.280846	5.38198775	5.82878875	5.58331175	5.3899946	5.480067	5.29822835	5.69164025	5.3436445	5.3022599	5.4775325	5.4141345	5.2945227	5.49400985	5.66434035	5.55771865	5.438245	5.3619926	5.4449685	5.4568887	5.2246646	5.30841015	5.8955237	5.4320483	5.19290575	5.64776675	5.38206745	5.257239	5.59494545	5.28469975	5.5719758	5.5401035	5.2857071	5.341296	5.32206535	5.3628455	5.30934835	5.57021805	5.38820085	5.57370685	5.4843065	5.67905135	5.3271653
AK9	4.86273386666667	4.52400286666667	4.62912866666667	4.04323643333333	4.3165293	4.86022443333333	4.9081926	5.03276416666667	4.38647276666667	4.312923	4.00023986666667	4.52524816666667	4.385923	4.10224993333333	3.88932226666667	4.74134406666667	4.0366717	4.43387376666667	4.4806878	4.1471242	4.23049736666667	4.32318993333333	4.25450946666667	4.2062446	4.5778492	4.95793736666667	4.3237958	4.39874043333333	4.372537	5.00764456666667	3.95175346666667	3.9752756	4.46017523333333	4.3979141	3.834781	4.24362413333333	4.79500366666667	4.49872816666667	5.15333633333333	3.9061844	4.76734576666667	3.70400246666667	4.03842573333333	4.27856643333333	4.10072516666667	4.18553973333333	4.74732366666667	4.61493056666667	4.51977213333333
AKAP1	7.185107775	7.708112675	7.188970975	6.897120675	7.886289125	7.265348375	7.4360486	7.01200225	6.918146425	6.6787988	7.935208125	7.86705555	6.75555115	7.21111325	7.397231	7.20319265	6.80346385	6.995473675	7.1372621	7.261351025	6.969539	6.78648075	7.951458525	7.263962575	6.29128945	7.98530775	6.762655675	7.194566175	7.195260775	7.19591155	6.0108254	7.41429735	7.876304525	7.864160425	7.29133695	6.945634875	6.973155875	7.269926175	7.4669751	6.9107983	7.45025245	7.5421034	6.283716625	7.90490115	7.4154719	7.037887925	7.56974635	7.17079145	6.78480935
AKAP10	6.1448125	5.9390502	5.710565075	6.191581	5.703317975	6.112285275	5.91686615	6.273232225	5.692473825	6.2402385	5.76706085	5.68713605	5.6506011	5.86626695	6.14167125	5.98837705	6.324071575	6.659585825	6.383016375	6.0241691	5.95471105	5.800617275	5.84820165	5.8115659	5.687913375	5.940363425	5.81071285	6.243547675	5.95424095	6.1734605	6.00553035	6.145857825	5.78772175	6.73075585	6.4333655	6.30714125	6.042802525	6.169375075	5.915901025	5.865593975	5.685619025	5.9619871	5.757276675	5.942124875	6.156929875	6.1972866	6.08414935	5.944727	6.07032325
AKAP11	6.5983983	6.492959	6.18549465	6.7785265	6.54067485	6.72833825	6.334544	7.1182465	6.11737135	6.6425105	6.4143765	6.84924175	6.326159	6.4452145	6.5586205	6.516911	6.70520725	7.856125	7.1626885	6.2015948	6.5291045	6.4439415	6.5131777	6.0767802	6.95216085	7.57041985	6.80404985	6.6514303	6.6829895	7.1607758	6.84761635	7.00254575	6.8981965	6.9454018	6.9410948	6.3488529	6.46479795	6.8530285	6.232637	6.444765	6.759827	7.0209023	6.712647	6.5525682	6.03993835	6.622205	6.80636685	7.3104492	6.551682
AKAP12	5.09713748	5.58307062	5.25796176	5.56842932	4.35963468	5.5406303	4.56095222	6.7114384	4.66021078	4.75525396	4.70875688	5.0661647	5.1494886	5.12003004	4.48314744	4.88788512	5.49718672	6.04099638	5.68421452	5.11975036	4.62047656	4.99227204	4.83292162	5.05678108	7.27520526	5.22006054	5.31564074	5.4462715	5.36793786	6.49078704	5.64760132	4.89958234	4.6927594	4.79920412	4.8542904	4.95350618	5.4088357	6.3939971	4.7162744	5.38979936	4.72439996	4.64732202	6.10075386	4.80755454	5.28162282	6.01637428	4.40513168	5.66698592	6.34977536
AKAP13	7.02377425555555	6.24784745555556	6.08041546666667	6.52857698888889	6.57255095555556	6.82668591111111	5.63307542222222	7.07580131111111	5.94156905555556	5.65980362222222	5.94690618888889	6.16500453333333	6.02804018888889	6.00952091111111	6.0148562	6.08105238888889	6.38024984444444	7.094528	6.41244678888889	6.16848035555556	6.0483899	6.03274785555556	6.11429181111111	6.04396494444445	6.5659263	6.9587117	6.6969379	6.4891528	6.06460864444444	6.61270601111111	6.1059374	6.85030756666667	7.28126155555556	7.12148575555556	6.70829012222222	6.26483921111111	5.99842787777778	6.00415413333333	6.08904261111111	6.22617674444445	6.87596306666667	6.07578882222222	6.35124951111111	6.06083586666667	5.72281015555556	7.27296904444445	6.55646343333333	6.22950946666667	6.32206817777778
AKAP14	2.93368196666667	3.0830551	3.06928343333333	3.1363096	3.09181506666667	3.1388286	3.020458	5.34964973333333	3.01921373333333	2.97458886666667	2.89885976666667	3.47034513333333	3.1738142	3.01034456666667	2.91304113333333	3.0006306	3.2125451	3.01656836666667	3.1875907	3.21364216666667	2.92729856666667	3.81559233333333	2.9593838	3.0078658	3.9774688	3.86692183333333	2.9434789	3.6555931	3.23308106666667	3.03505243333333	3.11812376666667	3.2003138	2.9973189	3.07069653333333	3.02293566666667	3.11392836666667	3.05164343333333	2.9424306	3.19147946666667	3.0074384	2.9622801	3.01372136666667	3.1388274	2.9911693	3.0246304	3.06413126666667	3.24159233333333	4.09964783333333	3.1098191
AKAP17A	6.59779496666667	6.13048393333333	6.09163523333333	6.48388813333333	6.39513283333333	6.72763433333333	5.9020069	6.36749946666667	5.69095556666667	5.9562924	6.10056	6.20539583333333	6.22008336666667	6.33012433333333	6.32785733333333	5.9779842	6.2686834	6.56101233333333	6.4622608	6.38495733333333	6.27076756666667	6.2703538	6.27239663333333	6.18143336666667	6.5721147	6.5491459	6.3006401	6.30159323333333	6.31446043333333	6.276588	6.3359045	6.5864808	6.5477833	6.8564389	6.13440016666667	6.35856513333333	6.48295713333333	6.11852723333333	6.720839	5.8521794	6.57816066666667	5.97484406666667	6.6657772	6.07772096666667	6.72497313333333	6.06196683333333	6.61043183333333	6.7674367	6.5312295
AKAP3	4.2741804	3.9162633	3.9275458	3.901326	4.4017515	3.9453244	4.1544847	3.9315202	4.455188	4.442485	4.1872635	4.1953573	3.6216547	4.1560593	3.8493347	3.9634204	4.0207205	3.7939847	3.9405665	3.8713832	4.036648	4.374532	4.113386	3.976567	3.830528	3.968914	3.905282	4.319454	3.8317084	3.6907806	4.315283	4.0111103	3.9304912	3.4692388	3.838856	3.926255	4.0934916	4.4659843	3.559829	4.086133	3.4114485	3.8623805	3.8150897	3.5738292	4.190549	3.7874813	4.0334597	3.818407	4.2745996
AKAP4	3.8379624	3.6920798	3.5912936	3.7957215	4.1248074	3.74608	3.8840308	3.8159525	3.946683	3.8548098	3.7484045	3.8113272	3.7217898	4.099242	3.8682208	3.7933202	3.8115537	3.764067	3.835607	3.9153621	3.7406306	3.8244104	3.967311	3.7696698	3.9667978	3.7969232	3.7146204	3.8878446	4.076493	3.869368	3.9246378	4.0308075	3.6476877	3.7837634	3.8689795	4.272633	3.9204884	4.070218	3.9542046	3.783301	3.6966112	3.8171923	3.9373317	4.071352	4.2135925	3.548916	4.0353246	3.5937862	3.9107864
AKAP5	3.7006362	3.885659	3.77468645	3.8671416	3.85295165	3.71800565	3.8192582	3.81854555	3.40035825	3.61445305	3.59041725	3.7073602	4.0457628	3.75914585	3.63613075	4.01395405	3.93857705	3.8553013	3.92846715	3.75430245	3.7525253	3.79003975	3.815744	3.70478295	3.58920845	3.7020767	4.12457925	3.7084355	3.68566155	3.85326665	4.05968425	3.5492918	3.7741024	3.8132831	3.62392845	4.2259033	3.72750265	3.6271701	4.36018325	3.73888395	3.6679535	3.60389575	3.7035335	3.5851319	3.5303421	4.04323125	3.9574719	3.84359005	4.1613773
AKAP6	4.0801042	3.5179325	3.7621314	3.6067172	4.023193	3.6636214	3.5525386	3.67254105	3.73453345	3.5138558	3.67678785	3.8144883	3.5299747	3.64320525	3.6959988	3.3136592	3.73351015	3.7280991	3.63388125	3.55098495	3.6285739	3.6904975	3.67760005	3.74900075	3.57744695	3.72484485	3.59377135	3.5695218	3.59293615	3.68474485	3.46455275	3.51412275	3.7583576	3.6262546	3.53233305	3.52202425	3.69085705	3.5383701	3.55362925	3.68664595	3.8182346	3.63870705	3.57338775	3.7154917	3.5784938	3.80578875	3.78691875	3.50141035	3.6456439
AKAP7	6.0818915	5.8807865	6.0386753	6.5690345	6.3951713	6.35179255	6.12498485	7.010465	5.62007625	6.2060075	6.28293935	7.2373267	6.562176	6.7322255	6.4930015	6.1569303	6.49223585	6.8110304	6.38114235	6.7191403	6.2589836	6.47262375	6.409384	6.83285865	6.3330935	7.0252802	6.5885443	6.21487405	5.740857	6.0194025	6.220049	5.88410435	6.8149895	6.3564501	6.104344	6.8891677	6.41794435	6.1538903	6.503968	6.21773485	6.24611115	6.1294806	5.964306	6.05022335	6.503214	6.4824123	6.41594185	6.91384365	6.7101046
AKAP8	7.0361783	7.1619599	6.9266405	6.9838697	7.027085	7.13304265	7.4491933	7.3185267	7.620258	6.95678545	7.36995055	6.9878165	7.015657	6.921528	7.4498789	6.52668405	7.11920715	7.091936	7.06993195	7.3763175	6.92232035	7.2112405	7.09717105	7.03444245	6.8558175	7.1918177	7.3016405	7.0534461	6.5898185	6.9373525	7.2421305	7.23083635	7.16797625	7.4282705	7.02271225	7.09283165	6.7731676	6.9248524	7.05503845	7.3093385	7.1899762	7.2485835	7.182642	7.1219635	7.48049085	6.88648475	6.76596575	7.24661185	7.11598685
AKAP8L	5.6356139	5.74667256	5.41234474	5.46870708	6.0055943	5.56960434	5.67139108	5.63285648	5.46940848	5.63437586	5.60490352	5.61924452	5.67296222	5.63663322	5.55730276	5.43538056	5.50103198	5.6957914	5.50746452	5.63697956	5.64524718	5.63226068	5.78972552	5.62444436	5.6415285	5.7502992	5.63496106	5.48646452	5.58935134	5.64069512	5.45131508	5.79047584	5.63810132	5.86125294	5.8897256	5.5466061	5.35756952	5.45932198	5.79806514	5.55024108	5.6441022	5.56473306	5.75894996	5.37364694	5.82861254	5.76904374	5.54484254	5.60703632	5.70814366
AKAP9	6.22119633333333	5.5209001	5.4155197	5.9131479	5.477808	6.0754505	4.76724943333333	5.98317983333333	5.59203803333333	5.38729216666667	4.89486556666667	5.38645116666667	5.34238726666667	5.70493013333333	5.44701013333333	5.98293826666667	5.57882886666667	6.48627176666667	5.71788886666667	5.3197984	5.1096112	5.5225182	5.87557623333333	5.5378909	5.42153516666667	5.7199105	5.6621488	5.05943383333333	5.19924343333333	5.41851186666667	5.76319263333333	5.27647876666667	5.3894029	6.08078983333333	5.26908663333333	5.38422583333333	5.2930151	5.66178333333333	5.1180008	5.60565046666667	5.35706516666667	5.5007591	5.95730053333333	5.248096	4.7797509	5.385269	5.93461073333333	5.63074096666667	5.07844756666667
AKIP1	7.7098207	7.74720175	8.3976685	7.68980385	8.03525635	7.74866535	7.751117	7.677958	8.044595	7.27871705	8.4694115	7.9478008	9.035454	8.1402015	8.829475	7.9892615	7.95220725	7.74301315	7.681668	8.498054	8.08408275	7.78064625	7.87764125	8.387404	7.7881483	7.6959065	8.08145785	7.6986543	7.493886	7.8930407	7.942117	8.073903	8.1502535	7.4078203	7.4839632	8.09468425	7.83155365	7.73071185	8.5796565	8.5660865	8.434495	8.8182165	7.1131028	7.586932	7.83347085	7.6873962	7.5874574	8.0405295	7.5557222
AKIRIN1	7.49095396666667	8.0898815	8.42467246666667	7.38923013333333	8.15813543333333	7.9268676	8.10179166666667	7.6392271	8.3330055	7.48121183333333	7.12438073333333	7.654806	8.036652	7.32730676666667	7.62086233333333	7.70471206666667	7.8541289	7.20748386666667	7.7249078	8.839496	7.55559066666667	7.74548813333333	7.94102516666667	7.8378178	7.8864098	7.49048103333333	7.6962032	8.08430883333333	8.03593246666667	7.85653366666667	8.1571412	8.004143	7.07739666666667	7.25109053333333	7.26107476666667	7.87263666666667	7.51499726666667	7.03094566666667	8.758696	7.12122116666667	7.41575453333333	8.10539106666667	8.289001	7.37685123333333	7.55468983333333	7.40424886666667	7.09656343333333	7.92849283333333	8.68704766666667
AKIRIN2	7.362944	8.1426988	6.79152	7.49243453333333	6.2987396	6.929005	7.91838053333333	7.66015266666667	7.743439	7.719362	7.53501366666667	7.42611883333333	7.6312782	7.6673191	7.275638	7.7045828	7.20033753333333	7.3759208	7.70235633333333	8.083226	7.88794953333333	7.8121119	7.91512076666667	7.84177683333333	7.34285796666667	7.15645733333333	7.72155876666667	7.6743919	7.73000153333333	7.58551646666667	7.9654779	6.83066796666667	7.72762046666667	7.23220533333333	7.72989133333333	8.05625923333333	7.46748166666667	7.39377686666667	8.3170981	7.6373971	7.29116266666667	7.70778733333333	8.2837326	8.39114766666667	8.5694068	7.43403226666667	6.86267233333333	7.67728683333333	7.81543683333333
AKNA	5.56579995	5.4999604	5.12425435	5.60715985	5.34073935	5.5584407	4.9682605	6.0055768	4.96768	4.8533007	5.0254054	5.4983736	5.2007327	5.343318	5.1491593	5.4561777	5.7247406	5.7672577	5.52171425	5.36437205	5.5515579	5.61470205	5.787665	4.9642571	5.45039345	6.31563635	5.9211874	5.49846965	5.15372945	5.7272684	5.37199465	5.0755866	5.16618625	5.82420125	5.15858025	5.765527	5.2445163	5.3120747	5.37479525	5.0143845	5.46651715	5.2219082	5.20873565	4.58874405	4.7010121	5.59801035	5.7775634	5.74700215	5.81096785
AKNAD1	3.1037113	3.06964966666667	2.98647916666667	3.14348783333333	3.2252666	3.10695126666667	2.9764525	3.154238	3.14865416666667	3.09578076666667	3.09768693333333	2.92973433333333	3.1099958	3.19988216666667	3.0450618	3.3424953	3.1906385	2.9660638	2.9579877	2.9267308	3.20137566666667	2.947378	3.1551409	2.9643422	2.92161903333333	3.06269833333333	3.0077399	3.029158	3.13209803333333	3.09510223333333	3.01671966666667	3.1521632	2.95871323333333	3.06269043333333	3.03746063333333	3.07288053333333	3.03896053333333	3.0400247	3.17447123333333	3.03352593333333	2.924161	3.0910519	3.00365146666667	2.9208966	3.17864093333333	3.1606264	3.1904014	3.1572799	3.0644767
AKR1A1	10.474521	9.670771	10.446561	9.711493	9.603019	10.3403015	10.617773	9.546319	9.671288	8.410608	8.98078	9.5493555	9.890778	9.3709755	10.021055	10.031151	9.703509	9.664921	9.417504	9.405567	9.604337	9.663637	9.828286	9.645377	10.150507	9.821023	10.350514	10.113868	8.885953	9.90587	9.738146	9.722407	9.194414	9.746299	9.292186	10.17657	9.00801	9.484143	10.222291	9.602542	9.8836565	9.449978	9.545333	8.326731	9.809294	9.6328535	8.928396	9.911195	9.98889
AKR1B1	9.541796	8.7525625	8.507544	10.703554	9.311805	9.808353	9.571584	10.074464	8.658224	8.90077	9.392042	9.510428	10.609108	9.940388	10.773602	10.293509	9.330903	10.563616	10.481323	9.434098	9.987359	9.361995	10.2856245	9.263452	10.121323	9.619971	10.731817	10.473325	11.283411	10.194172	10.267081	10.188904	8.750664	8.736715	10.179939	10.806356	13.171381	11.273751	10.241236	10.8910055	9.876279	9.185505	9.723708	9.484025	10.345009	9.824394	8.656582	10.422085	9.91625
AKR1B10	4.3802032	3.8651588	4.2382894	11.206673	6.8280616	4.091348	12.386705	3.6190965	9.218833	10.551202	11.384019	5.089078	8.323782	4.34865	12.901924	12.082246	4.2584867	3.8810139	8.241655	10.74791	5.4171705	8.493682	4.578698	8.553159	7.377753	5.8285713	3.6356947	10.7080765	11.192215	7.868236	8.919454	11.290788	4.5802016	4.167611	11.856467	3.8740723	10.901441	11.640967	4.033933	12.107367	5.6229234	7.757467	6.275157	10.787555	12.881932	7.303876	3.6666157	5.7807817	4.0791907
AKR1C1	6.69291404	5.505466	6.56988566	9.14247528	10.5592274	6.13530938	9.06909456	6.37307954	6.41282512	7.38194798	9.52990494	6.44429768	7.84013744	5.17988974	8.3829016	9.4760359	5.59771126	6.06473982	8.8489134	7.91172276	5.76805506	6.99404412	5.82887304	7.4678151	8.3310818	6.67700538	5.58528488	8.45677964	9.56209436	7.71780912	6.5120633	9.68742086	7.52701336	5.64435098	10.08735054	5.52397398	9.42512846	9.26581682	5.5882698	8.93846846	5.7616746	7.39452088	6.63531306	8.87563174	9.8772712	7.44144642	8.18016278	6.17610574	5.69052684
AKR1C3	9.392857	6.591271	10.817751	13.150367	12.897962	8.577768	13.541889	9.397713	7.883005	10.573631	13.241497	10.441035	11.439093	4.808848	5.336024	13.059491	6.810571	9.430748	12.137848	11.545702	7.0448856	10.396669	8.472094	11.287727	11.430443	11.083307	8.007437	12.544174	13.024894	12.247316	8.784678	13.052939	11.786857	8.784421	12.912157	7.1898103	12.962346	12.75326	9.661182	11.946871	7.4538383	11.296697	8.8325615	12.543609	13.033119	10.130359	10.376496	8.570974	8.01621
AKR1C4	3.0605278	2.8487315	3.304456	3.599252	4.1970406	2.9796398	3.2338848	2.8406262	2.9581404	3.218974	3.2586226	3.2021697	3.3539836	2.7912455	3.1973522	8.505347	2.888069	3.126958	3.3677385	3.2974472	2.9892814	3.2504487	2.7964697	3.1654792	3.1674912	3.1466286	2.9988055	4.4960146	8.496431	4.270002	2.949153	4.1552305	3.09284	2.8474078	3.803327	3.197917	4.877996	7.120393	2.8351536	3.6498063	2.9710915	3.0648303	3.1404526	3.2700486	4.3513317	3.1331544	3.2798731	3.0534499	3.1385393
AKR1C6P	5.3434863	5.1260166	5.3696465	5.240263	5.9657774	5.5200686	5.6102333	5.1643963	5.2479506	5.125579	4.9384174	5.186489	5.359601	5.310554	5.3647037	5.0626817	5.3011036	5.2812715	5.308413	5.2349167	5.2996497	5.522937	5.2906504	5.4243155	5.267978	5.2145863	5.091121	5.1225243	5.1914225	5.092675	5.1837854	5.2972164	5.5523844	4.9256334	5.181531	5.123167	5.4933825	5.516726	5.356723	5.200777	5.240677	5.2360854	5.341573	5.286087	5.1309342	5.2350225	5.673806	5.1617665	5.3239584
AKR1D1	2.9307358	2.7531323	2.9426403	2.7464855	2.9157588	2.9508164	2.8026018	2.8689406	2.9334888	2.8196788	2.9868069	2.8182423	2.9543118	2.9722369	2.947449	2.932557	2.9471493	2.6540966	2.9275274	2.8609962	2.910146	3.0936806	2.8126378	2.9056995	2.8644125	3.079946	2.779584	2.8232203	2.7665987	2.8142207	2.816825	2.861733	2.7358382	3.187079	2.964775	2.8559737	2.9306784	3.0372386	2.7548199	2.850268	2.9736712	2.7895677	2.8075123	2.9246042	2.8098893	2.9650683	3.0128565	2.8991241	2.7810268
AKR1E2	4.44956883333333	4.29925646666667	4.25435916666667	4.71659726666667	5.10416256666667	4.3581699	4.67996563333333	4.0222319	4.50955513333333	4.16353356666667	4.18822503333333	4.0443917	4.89392343333333	4.84849393333333	4.20417536666667	4.97875103333333	4.52511273333333	4.4865634	4.43642996666667	4.34216356666667	4.41193446666667	4.83878466666667	4.46132693333333	4.28713793333333	4.86705096666667	4.07467753333333	4.34435783333333	4.87725833333333	5.54749376666667	4.4628068	4.35718696666667	4.4206435	4.16632746666667	4.27066603333333	4.7527241	4.51218373333333	5.15751606666667	5.051771	4.48356223333333	4.55958716666667	4.17140433333333	5.30110506666667	4.26479513333333	4.24853176666667	5.77521046666667	4.79506896666667	4.93616136666667	4.1684331	4.64827003333333
AKR7A2	9.407564	8.5288715	10.107935	8.476523	9.1897565	9.0996065	9.085926	9.040114	8.979377	8.57712	8.3462657	8.81458725	9.21531	9.717138	8.921889	8.9572925	8.6631035	8.695182	8.997956	9.3438115	9.0290475	8.844094	9.1410515	8.937085	9.2417145	8.90145075	9.144184	9.23405975	8.5795625	8.999678	8.985596	9.509699	8.48115	8.64433075	8.2971866	8.9283735	8.430448	8.2833825	9.5756905	8.6325265	8.7563205	8.4454125	9.524929	8.0890737	8.934847	8.408884	7.07019985	8.7251535	8.9120485
AKR7A3	6.92792215	6.51504015	7.78323915	6.4906487	7.5739098	6.83853535	7.023828	6.57262025	6.736012	6.59130865	6.34390675	6.91183215	7.0715018	7.54762245	6.948014	6.8348796	6.6029375	6.7419808	6.926054	7.2108395	7.010874	6.6431186	6.740057	6.7837832	7.450979	6.5186286	6.9931408	7.90255685	7.0265457	8.7458395	6.914583	8.9675285	6.52387515	6.41285395	6.3138452	6.80328485	7.1772153	6.39818475	9.12169	6.43335035	6.593976	6.679218	7.20179265	6.2067733	6.7966971	6.644325	6.0649785	6.5199528	6.9262163
AKT1	9.188101	8.939976	8.951214	8.5523	8.095322	8.61399	8.657319	8.489395	7.7718477	8.120989	8.7036495	8.613003	9.043282	8.131506	7.879191	8.104232	8.513565	8.5238905	8.70933	8.943334	8.336498	8.267057	8.330145	8.7055235	9.428087	8.272334	8.137276	9.049106	9.008909	9.507549	8.343349	8.742355	8.8700485	8.577685	8.366478	8.345562	8.454947	8.570112	8.214174	8.588491	8.583899	8.498523	8.841044	8.325857	8.408272	8.938807	8.97588	8.445752	8.794275
AKT1S1	5.6221524	5.65083695	5.88498835	6.11332215	5.1985662	5.4679773	6.8890667	5.67742265	6.40957235	6.33217215	6.5257493	6.1428466	6.4886255	5.88514785	6.63006885	6.55484435	5.6837835	5.50408585	6.01395915	6.14868905	5.92603115	6.1382757	6.2230346	6.4988091	6.2463682	5.6864245	6.0365225	5.869378	6.1940291	6.331029	6.1604204	6.0110915	5.7998005	5.5735392	6.11358375	5.650508	5.82833575	5.5223145	5.7506737	5.82145955	5.83903615	6.15870515	5.9939415	6.024099	6.20530675	6.15868305	6.61924625	5.83013335	6.1525495
AKT2	5.23368085	5.1889083	5.15281883333333	5.58982548333333	5.54449615	5.36550446666667	5.29957681666667	5.47496423333333	5.37396236666667	5.22367711666667	5.34741181666667	5.38253376666667	5.12194351666667	5.76706516666667	5.48808268333333	5.47123056666667	5.08883266666667	5.72118218333333	5.41014945	5.23810208333333	5.33785183333333	5.50770901666667	5.51655851666667	5.2072713	5.25137521666667	5.4097669	5.44321838333333	5.01951098333333	5.14702566666667	5.1251776	5.32363295	5.12158576666667	5.44422501666667	5.5049679	5.19773883333333	5.48782365	5.13872108333333	7.31924391666667	5.50031883333333	5.15790096666667	5.12134206666667	5.11225855	5.29409731666667	5.07593205	5.10531186666667	5.30297251666667	5.91381873333333	5.45582011666667	5.26499348333333
AKT3	5.10180005714286	5.04210467142857	5.07606027142857	5.1459884	4.51868591428571	5.1245685	5.25346	5.64629941428571	4.82376131428571	5.39311814285714	5.44511054285714	5.01058374285714	4.775873	6.156302	6.51387181428572	4.964426	5.11668947142857	5.62607892857143	5.4661519	4.98480472857143	4.86583151428571	4.87159898571429	5.15220837142857	5.11420705714286	5.08383751428571	4.97916855714286	5.64626011428571	5.27784131428571	4.7527361	5.27730407142857	5.46573448571429	4.95129245714286	4.89210458571428	4.88497395714286	4.94073994285714	5.29750098571429	4.82620105714286	4.78760152857143	5.63711457142857	5.52534691428571	4.98465207142857	5.00409445714286	5.2640749	6.37666652857143	4.6989239	5.33757238571429	4.7742163	5.15109018571429	5.2220044
AKTIP	8.2901716	8.096568	8.50584525	7.56959915	8.054936	8.4994595	7.9059912	8.51773	7.12076035	7.37447095	6.9947008	8.1344305	7.1005808	8.505265	7.2386961	7.4924422	7.9408032	8.3042012	8.20148	7.4088925	8.09572875	8.0107047	7.72848125	7.4521798	7.7739293	8.09563615	8.10961425	8.487185	7.4682084	8.4300785	7.902639	8.03036075	7.855242	8.1179325	6.58333815	8.1721	8.383314	7.58604405	7.69909685	8.004138	8.05315925	7.6697285	7.3110445	7.987112	7.7082126	7.921341	7.7947488	8.1867085	7.8049465
AL022341.3	5.5117335	5.432145	5.3581824	5.4096704	5.9438043	4.980413	5.375106	5.0979443	5.602098	5.361813	5.211888	5.4919014	5.5986004	5.8320684	5.432624	5.598441	5.4566693	5.0445514	5.4123883	5.35863	5.6166463	5.2568617	5.472312	5.440347	5.4352946	5.4407535	5.657304	5.228382	5.4957767	5.5194325	5.1936975	5.425314	5.1608524	5.354356	5.3765583	5.5425425	5.032528	5.1981354	5.409788	5.315719	5.610523	5.5154233	5.5255136	5.3571854	5.4509645	5.158028	5.4515333	5.1233835	5.983486
AL022344.5	3.742892	3.5726655	3.400012	3.8366842	3.8217516	3.5623908	3.5488431	3.6268878	3.6181765	3.992026	3.5694056	3.5040767	3.694413	3.8388388	3.8080502	3.773372	3.8261118	3.487199	3.2406979	3.8130615	3.8225138	4.0845103	3.9231436	4.1418943	3.5812354	3.8370783	3.7740462	3.3432848	4.292473	3.2702174	3.521831	3.5255737	3.6895318	3.454487	3.6084292	3.7331414	3.7186604	3.5398216	3.5472343	3.7225442	3.5560079	3.6389067	3.9055061	3.6391494	3.5856504	3.7274067	4.386755	3.919072	3.499925
AL109706	2.916957	2.8114882	3.079774	2.9714866	3.1255727	2.866415	2.9239802	2.8741057	2.887693	2.9951818	2.934289	3.1173682	2.6792402	3.0855112	3.137401	2.9359825	2.85368	3.0000134	2.9963026	2.95333	2.9703364	2.942408	2.8551278	2.8528125	2.9973154	2.842304	2.7884977	2.8516898	2.9844534	2.848406	3.0030806	2.9043684	3.066322	2.9134252	2.861209	2.902946	2.9502974	3.019486	2.9361322	2.8693557	2.6530707	2.7965612	2.9633973	3.050803	2.8131516	2.9284494	2.7336507	3.3048017	3.0233912
AL132709.8	3.4443498	3.3369381	3.1711304	3.653511	3.3354123	5.7274284	3.5322177	3.4624727	3.6946163	3.5690315	3.4254496	3.6298332	3.3364594	3.2835248	3.744573	3.2936	3.818655	3.4249692	3.3541994	3.377373	3.4330025	3.4500718	3.2910523	3.5996537	3.295997	3.5042386	3.7067258	3.5876505	3.613186	3.431701	3.2983766	3.6831334	3.3865888	3.3635597	3.2553964	3.3982615	3.2926428	3.3602293	3.468219	3.8905482	3.467732	3.274608	3.5312068	3.5090637	3.607102	3.610789	3.5460238	3.9310708	3.56061
AL133493.2	3.862755	3.336926	3.5302231	3.1957045	3.8373446	3.680432	3.2722995	3.1411395	3.4051175	5.0660205	3.1102262	3.405262	3.1487324	3.4284587	3.351028	3.4496367	4.329433	3.1365263	4.035447	3.4583917	3.1206758	3.282774	3.0709445	3.3655736	3.5704038	3.5516226	3.244515	3.9448156	3.6756952	4.028575	3.2737622	3.547117	3.1365972	3.4671073	3.2648277	4.138612	3.2481432	3.2188332	3.2992048	3.221852	3.236664	3.1439502	3.3659787	3.1627414	3.8003917	3.3805075	3.4963386	3.2715383	3.3538296
AL590762.11	5.049901	5.480468	5.655517	5.500984	5.810943	5.2910614	5.687717	5.3202395	6.0172224	5.752106	5.965768	5.7094927	5.662254	5.47759	5.6521926	5.426589	5.2662845	5.1177235	5.2839785	5.93717	5.656908	5.7457747	5.504339	5.6606464	5.612666	5.2557044	5.293646	5.5527015	5.969568	5.5237465	5.451065	6.0783863	5.7956524	5.049336	5.6834064	5.573107	5.2325478	5.8005075	6.025598	5.3943696	5.7359247	5.6708517	5.960371	5.628184	5.748028	5.4965563	5.543639	5.78259	5.617081
AL832163	3.1254847	2.8705318	3.0834804	3.1520066	3.5666807	3.1972697	3.0320861	2.8550193	2.8406508	2.874817	2.7694983	2.930838	2.9194605	2.9875453	2.7283797	2.9012754	3.1139405	2.9334927	2.8871078	2.8793032	3.0313797	2.9953358	3.0292354	2.9510145	3.0560133	3.1463084	2.9220386	2.8358662	2.8258855	2.8376632	2.838156	2.9179976	3.9459276	3.2240067	2.832148	2.800889	2.9535537	2.9382908	2.9562924	2.9710627	2.9685376	3.005241	2.8124163	2.73174	2.9256508	3.1042125	3.0840676	2.9472778	2.891142
AL833181	6.0349874	4.8793807	5.1402526	5.3082356	4.0229163	6.3834257	5.004443	4.661002	5.3582754	5.184001	6.3963795	4.778726	5.299526	4.6324425	5.62031	5.195873	5.462353	6.097071	4.7639027	6.876869	4.1670384	5.415934	5.8618293	5.2802725	4.7630787	6.038669	4.54731	5.0179386	5.0101876	5.2909455	5.0863576	5.545782	6.271524	6.4804864	7.2729645	4.7462153	5.071848	4.7004747	4.7640457	6.2585773	4.5595098	6.1558404	5.7130556	5.9276676	5.2365646	5.8212366	4.782937	5.5828886	4.934032
AL928742.12	4.929202	4.946143	5.2278824	5.3170652	5.6524663	4.8644705	5.0270176	5.0556355	5.340254	5.3368115	5.190222	5.201996	5.287401	5.3755913	5.378282	5.0146914	5.1635284	4.7759056	5.1814346	5.2353277	5.2288723	5.426644	5.4303946	5.461855	4.7796235	5.0289683	5.25076	5.4445148	5.6535745	4.861876	4.915328	5.3152056	5.383791	4.915479	4.9516654	5.1051426	5.029537	5.2849197	5.225317	4.757582	5.106744	5.2665873	5.1859164	5.1878033	5.0979066	4.6360826	4.832535	4.9167776	5.4747896
ALAD	7.1881102	6.9720637	6.7807597	6.3384818	7.095546	6.9791695	6.70521135	6.71843885	6.52934095	6.816547	7.1041575	7.17177105	6.5108003	6.6377165	7.28926065	7.428526	6.04967115	6.43844535	7.0838666	6.28114035	6.7675241	6.62954365	7.13944085	6.3227052	6.79525825	7.0996055	6.80889175	6.62949725	6.3737295	7.108041	6.6496912	6.66638365	6.8160446	6.6456812	6.5313275	7.12180495	6.820317	6.24989435	6.35493965	6.7680852	7.14914775	6.58499575	6.40716235	6.84559735	7.33185385	6.4267635	6.368526	6.40065835	6.6282305
ALAS1	8.78335	8.558075	9.278371	7.8018246	8.244444	9.170731	8.800355	9.052187	8.2715225	8.387853	7.786066	8.6239195	8.447635	8.027746	8.304444	8.726881	8.270322	9.525624	8.797603	8.11806	9.12933	7.8901944	8.934521	8.264845	8.674469	9.450889	8.631132	8.406982	8.512157	8.277496	8.075873	8.836182	8.8330345	9.432209	8.076459	9.38173	8.447136	9.456576	8.460096	8.175578	8.579055	7.4613805	7.874125	8.182779	8.67618	8.705151	7.509918	8.483675	8.884965
ALAS2	4.13947265	4.18323525	4.11399625	4.46998815	4.38091305	4.2517022	4.0564395	4.1128415	4.12909315	4.2617774	4.1075425	4.2410425	4.23313725	4.14947265	4.298776	4.2554766	4.28247085	4.0714475	4.15542925	4.0844091	4.36626355	4.2090347	4.4868573	4.1243575	4.33483005	3.966075	4.3059341	4.0876076	4.4157343	4.13002395	4.31892085	4.11827195	4.1566549	4.13403785	4.4437326	4.33996845	4.3172691	4.36991635	4.28122675	4.09866975	4.1103661	4.1615378	4.30315975	4.19697835	4.11910435	4.09545865	4.1846524	4.18546085	4.2521976
ALB	3.31858155	2.9116102	6.02502045	3.081704925	3.145942825	2.96834225	3.0047726	2.970276675	3.04152885	3.0248376	3.03862795	5.01960495	2.935568125	3.149309525	3.028281525	2.8826276	3.022195125	2.98547425	2.985795925	3.033830525	2.9207742	3.19674235	3.35604365	3.063746275	3.119103475	5.5847287	2.9825199	2.95426625	3.104706075	2.9857028	3.032882325	3.032961075	3.08172715	2.91169295	2.998795375	2.988946075	3.0368315	2.945194075	3.034168075	2.99255815	2.93402365	2.975544875	2.968494125	3.149794525	3.113227075	3.0511332	3.0182663	2.99669155	5.858226075
ALCAM	8.38783476666667	8.1295203	8.35092226666667	7.62099366666667	8.81750766666667	8.6893512	9.11130786666667	8.7440601	6.44141483333333	7.58974246666667	7.18579643333333	7.5550438	7.3616438	7.495559	8.35499176666667	9.64721933333333	8.5746809	8.5819741	9.00421246666667	8.00577053333333	8.14359733333333	8.22342566666667	8.15579316666667	8.20487246666667	8.88529686666667	8.35940383333333	7.4705995	6.9872798	8.2378158	7.51738516666667	7.420109	8.78462123333333	8.260042	8.9582408	8.24272066666667	6.98623286666667	8.11394683333334	9.57322216666667	7.82076066666667	8.97385986666667	8.88183446666667	8.3985295	6.80841213333333	8.77836133333333	8.70643766666667	8.69753786666667	7.616887	8.05244166666667	7.51851333333333
ALDH16A1	6.5820737	6.230531	6.1069283	7.1435614	6.06324	6.3012233	7.653377	6.4255276	7.202358	6.955145	6.924618	6.7578015	7.5660195	5.9016333	6.56436	6.8587584	6.5959253	6.852636	6.5338154	7.2386694	6.807124	7.6160774	6.6675506	7.9937387	8.416317	6.7540627	6.865541	6.913592	7.125955	6.775562	7.0569997	6.7984347	6.4388633	6.724758	6.57084	6.688841	6.368878	5.782806	6.3642592	6.91845	6.6330695	6.3964653	7.3434443	7.2373614	7.8840213	6.804791	6.4696546	6.8572593	6.5934315
ALDH18A1	8.3884	8.474329	8.32275	8.953926	9.4911455	8.437469	8.111936	7.2606245	9.085216	8.653442	7.9667351	8.792849	8.721169	9.4428715	8.7058745	9.026465	8.4818825	7.04064425	8.499371	8.443657	7.7459671	8.25605225	8.621702	8.286881	8.4004425	8.4423995	8.535258	8.890862	8.9240695	9.404001	8.8253905	8.761988	7.6915384	8.213528	8.39994925	8.5686525	8.8884175	8.43	8.607909	8.3368685	8.5825575	8.4408015	8.43283225	8.0640455	8.359245	7.6551731	8.5526525	7.78483115	9.27338
ALDH1A1	9.020634	9.602076	7.0211225	11.238832	9.376017	9.231926	11.185631	10.616383	4.162806	9.732484	8.472168	9.151306	8.341013	6.4230127	11.4191475	12.11866	8.18507	10.597345	8.710204	10.549545	6.958081	11.0283165	9.017721	10.56197	10.687094	10.824829	10.450041	9.156145	8.860741	9.69389	7.1774793	8.766563	8.724304	8.284216	9.659185	10.00375	9.5065565	11.384306	10.44754	10.961019	8.190917	9.179298	7.8816094	11.361412	11.732339	11.087205	6.6298842	9.76876	9.250655
ALDH1A2	5.345626	5.1486998	4.9470487	5.035327	5.678508	5.2140737	5.186437	5.487222	5.004344	4.965139	5.452212	4.9860287	5.4299183	5.3364353	5.2263064	5.057617	5.3225236	5.283551	5.459104	5.5776386	5.28997	5.2175436	5.326479	5.0775733	5.8499594	5.467269	5.2801547	5.4187546	5.408156	5.2657084	5.06835	5.3319616	5.0048847	4.873997	5.2350206	5.349536	5.2497745	7.2827444	5.118172	4.722334	5.020643	5.039302	5.0206933	5.157702	5.241017	5.177656	5.0203257	5.097253	5.1871433
ALDH1A3	5.91284265	6.6591005	5.81300425	6.564165	4.4355899	5.6269445	5.91176475	5.66563155	5.8448369	6.0594818	5.47107125	5.98356865	6.39353935	6.391349	5.28619805	6.0867574	6.514908	5.2789982	6.1715901	5.6943377	5.97200965	6.0912318	6.2075177	5.5291208	5.8995179	5.5726168	6.1844857	6.077801	5.0961776	6.02605425	6.40925665	4.75048265	4.9353145	5.6222194	6.58083565	6.0275106	5.40671415	5.12368425	5.7526135	5.76565425	5.84523385	6.0339592	5.84278865	5.4353876	5.4387392	5.30226165	5.51877665	5.36917375	6.17323575
ALDH1B1	5.90262035	6.92083675	6.043094	6.2006578	5.812763	5.35934335	6.065038	5.5766045	6.01874025	5.4585476	6.0671515	6.68520965	6.1962129	6.3776555	6.9490352	6.48100825	6.06457685	5.0981984	6.08889715	5.5599167	6.04931165	6.30453965	6.19186035	6.080832	6.2460406	5.6616538	6.58534265	6.879915	5.61157515	6.21858385	7.3840847	5.8985345	6.001644	5.5150302	5.58119515	6.34309965	6.7403219	6.4946515	6.44527035	6.2624712	6.1036028	5.84250045	6.6455685	6.1477575	6.4638319	5.35280475	5.55314635	6.93059485	6.0186393
ALDH1L1	5.24724035	5.21082065	5.144321	5.70806425	5.37207555	5.3525419	5.4649845	5.1512573	5.26274255	5.80225125	5.30190425	5.23970085	5.043603	5.5271382	5.48278425	5.0192742	5.2516155	5.3331068	5.2887333	5.41460575	6.0348315	5.96553585	5.4191387	5.57920525	5.64892035	5.09794475	5.11076425	5.6207985	6.77735515	5.12420835	5.293489	5.4873305	5.21897935	5.62325935	5.37845065	5.2565165	5.8628648	5.76723235	5.21867185	5.39955095	5.7460373	5.21709425	5.0523025	5.90387415	5.6187865	5.27056325	5.25524095	5.51750705	5.1161255
ALDH1L1-AS2	4.8581963	4.9680767	5.380507	5.462481	5.7451496	4.9542484	4.838941	4.8638964	4.9081287	5.223342	4.937145	4.891288	5.335671	5.056456	5.020495	4.8885612	4.741483	4.5842147	4.82284	4.6441054	5.1801224	5.030861	5.0255203	4.980625	5.104024	4.6576333	5.072445	4.848078	4.991248	4.7716837	4.879935	5.076768	4.8818083	4.7720017	4.713811	5.1456027	5.1952457	4.9968224	4.9900947	5.0716176	5.0762396	5.1078897	4.9079604	5.1938963	5.0690184	5.013265	5.171116	5.0018787	4.8985147
ALDH1L2	3.8543694	4.079071	3.748807	4.65771866666667	3.94584203333333	3.74365306666667	4.47728166666667	3.78167443333333	4.46609296666667	4.11305053333333	4.28402876666667	3.78669006666667	4.51981216666667	4.58616543333333	5.17727123333333	4.2002549	4.62564156666667	3.85502	4.0636559	3.99193033333333	4.29562406666667	4.00175366666667	4.45615043333333	4.60794733333333	4.14194486666667	3.5894738	4.38086413333333	4.23777826666667	4.18221426666667	3.7394208	4.73062913333333	4.04330993333333	3.66548513333333	3.55703356666667	3.92248446666667	4.8436691	5.25563973333333	3.9255108	4.2631546	4.78449436666667	3.56212203333333	4.2030381	4.92984143333333	3.77366873333333	5.0497037	3.55388103333333	3.7102746	4.04792903333333	4.7951369
ALDH2	10.613714	9.2115135	10.765475	10.103094	10.830851	11.174438	9.952789	11.353102	8.241716	9.598605	9.33753	10.808983	10.146875	8.578281	9.388668	10.592947	9.333317	11.859702	10.55981	9.6169	10.522737	9.926428	10.225326	10.153851	12.289192	11.111062	10.262048	10.769192	9.580532	10.337331	9.480098	11.213103	10.887244	11.222132	8.949829	10.864266	11.666536	9.386849	10.355889	9.601602	11.114876	8.752362	9.182089	8.52483	9.25094	11.265482	8.935068	10.206377	10.140733
ALDH3A1	6.33691	4.607097	5.0540004	11.935719	12.261349	5.2975802	11.354698	5.753992	8.254066	9.333585	10.775276	6.3912992	7.3482857	4.400615	11.362648	6.367968	4.9375896	5.3768883	9.3621	6.204915	4.814862	8.820217	4.9911923	8.167845	4.71057	5.8590693	5.033062	7.955333	9.801927	5.4221573	5.42145	12.5220785	4.741975	6.346445	12.313275	4.628696	6.8630724	8.207225	4.671192	9.933671	5.1317654	10.159267	6.961822	10.765572	11.511495	7.7386904	5.042754	5.2021627	5.3763733
ALDH3A2	10.0053413333333	7.8925991	9.67850433333333	9.329612	10.569043	9.04028533333333	9.80455266666667	9.51820466666667	7.74219743333333	9.33487466666667	9.264375	8.71882946666667	8.75483	7.21324893333333	11.033152	9.353995	7.626097	9.24277383333333	10.7967843333333	8.45433566666667	7.61635586666667	9.58214533333333	7.93198033333333	9.48633	8.16457433333333	8.51323713333333	8.6394302	9.513151	9.69243466666667	9.787034	7.66816713333333	10.6348766666667	9.00763233333333	10.3236266666667	8.26253033333333	9.07772266666667	11.452132	9.46616733333333	10.2855283333333	8.92866246666667	8.35053076666667	8.69486756666667	7.95755883333333	9.399563	10.3984473333333	8.72508966666667	8.4807155	8.05347363333333	8.7736529
ALDH3B1	6.76293476666667	6.6154134	7.03475266666667	6.28099333333333	7.99316366666667	6.65018126666667	5.70696986666667	7.203429	5.7025642	5.74902446666667	5.6711839	6.36033013333333	5.76840386666667	6.63824286666667	5.47315976666667	6.95317006666667	6.2742423	7.11978326666667	7.18956293333333	5.95486063333333	6.4012545	6.08748746666667	6.60408386666667	5.8753829	6.54719286666667	7.059547	6.5343678	7.38901586666667	7.07043343333333	6.89304946666667	5.98721056666667	7.62412033333333	7.05853313333333	6.86738326666667	5.98833053333333	6.6447223	7.59478046666667	6.94588816666667	5.984468	5.959554	6.62296183333333	5.66083333333333	5.66053666666667	5.3939281	5.5738231	6.9928848	6.32489023333333	6.64814503333333	6.11723056666667
ALDH3B2	3.7519219	3.79636415	3.812019	4.3482638	4.1005225	3.75148525	7.47641215	3.6808475	6.9700415	8.0669995	4.88363285	4.3315109	5.88719625	4.37573695	5.0812265	5.33535065	3.22753435	3.648404	3.74500695	4.6056554	4.3766266	6.25882535	3.7975935	6.12287495	7.1443925	3.77858675	3.6162747	3.63926325	5.086197	3.59682095	4.961733	4.7076878	3.63398995	3.3943042	5.203405	4.27606335	4.42424845	5.8999705	3.55877015	4.5641165	5.6909538	5.87280325	3.8513613	6.39262105	7.23130315	4.3085959	3.6003493	4.4509294	3.96839465
ALDH4A1	5.9238865	5.9087868	6.1669455	6.1583825	6.29195725	5.59630215	6.87614465	5.730715	6.9584857	6.215731	6.3516398	5.93167065	6.48933925	5.14077315	6.3485155	5.62901855	5.23372075	5.74738	5.658501	6.1188426	5.46574185	6.84299415	5.71091565	6.817151	6.47516865	5.6738425	5.53766965	5.90858135	5.72059945	5.87868825	6.14523875	6.2809455	5.3058426	5.696927	5.9065732	5.48386565	5.7818522	5.3583925	5.63589625	5.6486857	5.309016	5.88198175	6.31002235	5.9900806	6.42838275	5.82490315	5.379241	5.6878327	5.77421015
ALDH5A1	6.72934315	6.0287888	6.1913655	5.7703743	6.9167745	6.5278235	6.1440435	6.4340145	5.35739985	6.09360415	6.45242015	6.14560035	5.776175	6.1358892	5.51599225	6.44155285	5.65098835	5.93693085	5.8286941	5.75842	5.79722	5.8603908	5.3844096	6.43257475	6.7084735	6.7546452	5.9897301	6.2180505	6.1477585	6.39627965	5.20243225	6.6267635	6.453179	6.400116	5.38590915	6.161627	6.6872	6.26979625	6.1700527	5.5677235	6.40959435	6.0384469	4.9443583	6.18413135	6.5026465	5.87709365	6.084725	6.080385	6.0624307
ALDH6A1	7.50899788	6.42268366	6.8183109	6.06328556	7.5926947	7.12932792	7.2891014	6.95448786	4.71813038	6.60379228	6.61042394	7.59405364	6.75632104	6.00700982	5.76467178	6.77392008	5.90610358	7.00572294	7.04092772	6.32334028	6.1322455	6.23144986	5.97052304	7.179362	6.44248762	6.60873068	6.42780466	6.6248542	6.42563874	7.22747354	5.86467906	7.61164924	7.35072518	7.19872714	6.05649304	6.63372218	8.24837144	6.55102556	7.26072528	6.3803779	6.7862369	6.68975036	6.0589745	6.04372524	6.72736616	6.62328558	5.83947398	6.08624742	6.4464959
ALDH7A1	6.99007383333333	6.45319416666667	7.37762966666667	6.05678393333333	7.6033945	7.47950253333333	5.0527206	6.98974663333333	5.0464797	5.35017433333333	5.50509813333333	7.563828	6.22764176666667	7.53446826666667	5.4609372	7.134294	6.75721203333333	6.85134293333333	7.47014386666667	5.772377	7.710849	5.6799137	6.8572512	5.7170548	7.27558756666667	7.23692666666667	6.917929	6.52432713333333	6.7088358	6.95534843333333	6.54115916666667	7.335083	7.085723	6.88661673333333	5.43021323333333	6.75949243333333	7.01830066666667	5.4563182	7.340639	5.9304851	7.64797733333333	5.40348023333333	7.620901	7.23236176666667	5.26212803333333	7.1312482	6.3002612	6.7414741	6.71210916666667
ALDH8A1	3.5141625	3.2392719	3.2181518	3.264257	3.078603	3.4626076	3.5720885	4.1619287	3.705414	3.0743694	5.9668155	3.4644787	3.244246	3.2735422	3.2704282	3.1979651	3.3781009	4.120079	3.2134364	4.41494	4.12379	3.1189663	3.80612	3.9784627	3.4635377	3.5923555	3.4360628	3.1938837	3.1326575	3.702847	3.9372213	3.246879	3.3094368	3.1187701	3.2095172	3.3255572	3.2925572	3.1088808	4.0308075	3.6066484	3.9807	3.4168048	3.5870686	3.562101	3.0354772	3.748758	3.5996501	3.8414135	3.229604
ALDH9A1	10.317306	9.528257	11.030616	9.431864	10.785802	10.38362	10.408967	10.350356	10.579167	9.809973	10.415318	10.632211	10.137775	8.960257	9.450664	9.959677	10.053904	9.618864	10.137879	10.004295	9.774155	9.939792	9.678524	10.063392	10.217547	10.679811	10.080502	9.915638	9.829035	10.068766	9.824695	10.231297	10.490422	10.221836	9.786704	8.993159	10.741998	9.861867	10.1088705	10.160814	10.356944	9.611301	9.178364	10.294116	10.367192	10.238546	9.653291	9.92398	9.908539
ALDOA	10.0857451333333	9.984971	11.1327135	10.6648593333333	10.6953866666667	10.5938503333333	11.602124	9.93339376666667	10.9027026666667	11.5067523333333	11.420233	10.6517686666667	11.2696363333333	11.4566036666667	11.1766673333333	11.3774756666667	10.9626056666667	10.2046122333333	10.8299896666667	11.50006	11.6516983333333	11.03481	11.2718298333333	11.1713845	10.9798175	10.04374	10.8148628333333	11.4700863333333	11.360139	11.5807806666667	10.9085373333333	10.981482	10.6635573333333	9.9950762	11.456156	11.0499846666667	10.962574	11.222385	10.4539166666667	11.1129386666667	11.0984995	11.4461613333333	11.2709693333333	10.991253	10.7199346666667	10.8839465	10.4849563333333	10.5117246666667	10.8650703333333
ALDOAP2	3.8456628	3.6947615	3.785249	3.7626457	4.169323	3.683997	3.990211	3.6975007	4.0440855	3.840528	3.777308	3.8201463	3.8144057	3.984654	3.7679365	3.794321	4.3582506	3.735888	3.5440285	3.9517035	3.9785535	3.784785	4.247382	3.6048262	3.8831694	3.8004541	3.978467	4.003548	4.249751	3.547417	3.882558	3.7911577	3.7558014	3.7412844	3.8767095	3.8958223	3.6541286	4.1598716	4.3620067	3.963766	3.828936	4.1664095	3.8940845	3.6957798	3.8448088	3.786213	4.4200926	3.8359323	3.767842
ALDOB	3.71579022222222	3.80580261111111	3.9414729	3.86149156666667	4.28667476666667	3.86184923333333	3.82054642222222	3.72278486666667	3.86201616666667	3.80744811111111	3.75742252222222	3.8994315	3.82329596666667	3.89788911111111	3.82644586666667	3.84115181111111	3.90189041111111	3.68095933333333	3.73090793333333	3.76262916666667	4.03772067777778	3.83588337777778	3.7891597	3.81406961111111	3.862841	4.54698064444444	3.77168775555556	4.97245334444444	4.00476836666667	5.237383	3.79072521111111	3.8393792	3.87671321111111	3.86369937777778	3.7861839	3.82097823333333	3.89279224444444	3.96558121111111	3.82137824444444	3.81453074444444	3.98143128888889	3.80734837777778	3.87062152222222	3.77809095555556	3.81972098888889	3.78967926666667	3.83718688888889	4.19047341111111	3.83594073333333
ALDOC	6.634323	6.7720118	7.954466	7.8841643	6.506663	7.1746664	10.067234	7.0393085	9.642251	10.036913	9.54318	8.187313	9.600441	8.915262	9.214792	8.65634	7.0207086	6.9007764	7.8611927	7.741632	8.063396	8.534469	8.494335	8.405601	8.054577	7.3439646	7.686551	7.5458903	7.5694804	7.402612	7.89067	6.5337834	6.8604126	6.491543	8.625881	8.376834	6.841962	8.965444	8.084097	8.336759	7.777233	9.645245	8.6638775	8.333832	7.1975446	7.5601892	7.5434794	7.6031857	7.5655813
ALG1	7.0029707	6.432619	6.858388	6.421998	6.5710707	6.4706526	7.4975777	5.9158516	6.7838864	6.9876504	6.500514	6.8584843	6.886781	6.4068403	6.667305	7.0817	6.652109	6.025598	6.5990148	6.514621	6.6060495	6.554867	6.678715	6.645999	6.8863454	6.3672137	6.784437	6.935179	7.279477	7.111818	6.7230763	7.2510686	6.3270454	6.765399	6.4647985	6.7895265	6.6720767	7.10269	6.9442925	6.928332	6.4056516	6.650523	6.8377624	6.8016443	7.04389	5.754449	5.481319	6.583259	6.8908324
ALG10	3.79881	4.55315415	4.4942722	4.1152296	3.5820546	3.62436795	5.9415608	3.7947592	5.03489015	4.8276579	5.2951895	4.16952725	5.3543581	4.93268895	5.970912	5.001034	4.33581205	3.611879	3.8930441	5.1655664	4.3717665	4.50966905	4.2856092	5.85846	4.4066348	3.8392055	4.3004375	4.3944125	4.4439015	3.6875826	4.5767154	4.25597115	3.7717125	3.9824703	5.074698	4.6159707	4.3095085	5.1009009	4.706522	5.01194315	4.1800076	5.308311	5.0645855	5.61239765	5.31165955	3.7669275	4.2371835	4.2391525	4.4077085
ALG12	7.141338	6.8907504	6.9035025	6.220111	6.520912	6.4684834	6.9263396	6.0768294	6.8594866	6.643117	6.727794	6.414087	7.026656	6.3962455	6.605171	6.167065	6.3800244	6.3055067	6.5989246	6.3739047	5.9454136	6.003995	6.4865465	6.807276	6.9080076	6.3381376	6.762518	6.3964686	6.377063	6.334984	6.115442	6.594317	6.7368665	6.356805	6.610956	6.1726727	7.035402	6.1112514	6.5779076	6.5702477	6.2262983	6.3621135	6.0883236	6.98145	6.624134	6.5370617	5.914398	6.270991	6.857693
ALG13	7.2218699	6.57059586	7.05106	6.56014714	6.35141088	7.01577012	6.07595416	6.87938912	6.54033158	6.05714286	6.8992916	7.00905222	6.61174954	5.61809444	6.89463122	6.53313614	6.98992898	6.72278214	6.5157632	6.66940158	6.77430404	6.57873864	6.40483566	6.62221912	6.64456068	6.6580253	6.65058	6.56093888	6.2498471	6.6731217	6.80456054	6.77987366	7.34818806	7.26634004	6.5202037	6.56756576	6.6181056	6.56772104	6.72312504	6.46631672	7.0174219	6.56817242	6.558913	6.59028326	6.25632652	6.32750398	6.64544346	7.40360894	6.78158308
ALG14	5.9597082	6.2175712	6.38930365	6.20903985	6.0794953	5.92752765	6.57537	5.81510065	6.262693	6.06997975	5.734305	6.1503265	6.64870675	5.8305376	5.86732615	6.3472812	6.1701651	5.9757049	5.9999387	6.1768663	6.26791855	6.49279775	5.949593	6.6118812	6.4876058	5.676347	6.48379425	6.0283506	6.20642875	6.4995255	6.5246797	6.6186875	6.17953875	5.8245168	5.78982815	6.18814515	6.3391366	5.94907855	6.6139177	5.89228575	6.147373	6.0303892	6.32851435	6.07810075	5.78345915	5.6817025	6.474335	6.056685	6.27250075
ALG2	6.8184542	7.22120515	6.9626902	7.2381338	6.9845855	6.96431185	7.09314325	6.94792225	7.40476825	7.3110705	7.345379	7.433777	7.1380813	7.1655977	7.1595615	7.2512557	7.21525715	6.8417415	7.1325125	6.83009675	6.9206678	7.08293535	7.26615675	6.6842475	7.044651	7.196173	7.32379065	6.780574	6.7903982	7.2818335	7.5717405	6.9602025	7.157604	7.1977448	7.15803325	7.3311117	7.2110085	7.02141	7.2420568	7.34397165	7.48253175	7.1493383	7.07143985	7.0954763	7.108647	6.7868655	7.66387065	7.4114825	7.2206135
ALG3	7.857732	8.102432	8.473073	8.13497	8.241641	7.608672	9.650282	7.5230184	9.610124	9.370571	11.002876	8.240438	8.447122	8.590842	9.815828	8.720703	7.769433	7.2513986	8.053926	10.495745	7.7725	8.838294	8.382882	9.035879	9.088037	7.6357613	8.165245	8.268488	9.139667	8.052538	8.386778	8.5672035	7.7435594	8.056185	9.099579	8.259132	8.107267	9.432398	7.830595	8.541802	7.9049826	9.499859	8.009627	9.900732	9.809274	7.689722	9.0631075	7.651581	8.510449
ALG5	5.83643266666667	5.71870596666667	5.65985426666667	5.8488379	6.15634766666667	5.23484643333333	7.24438676666667	5.66324083333333	5.5078185	5.37738866666667	5.3982243	5.85201036666667	5.89823066666667	5.65925033333333	5.95133733333333	5.64828166666667	6.1031052	5.44723363333333	5.5945992	5.5392118	5.90010606666667	5.48673346666667	5.40461806666667	5.35091246666667	5.86049453333333	5.68475606666667	6.04397366666667	5.8465484	5.47304336666667	6.1536209	6.09841163333333	6.37844066666667	5.72897956666667	5.96580523333333	5.54807663333333	6.002662	5.84906926666667	5.6451418	5.63663196666667	5.5430959	5.5485451	5.8288473	5.95592373333333	5.40837313333333	5.37808603333333	5.38402473333333	5.53878486666667	5.66822433333333	6.20476413333333
ALG6	8.801133	8.0575485	8.763731	8.1300125	6.951098	7.733332	9.118065	7.7324915	8.522814	7.843195	8.081871	8.300344	8.048218	7.90958	8.183115	8.219141	7.81649	7.3384724	7.7781873	8.913898	7.379775	8.469694	7.9208674	9.033415	8.30599	8.308071	8.20627	8.51185	8.234348	7.906736	8.4427185	8.17897	7.399646	7.9372106	8.025938	8.029438	7.789425	8.250835	8.807516	8.0043545	7.8061886	8.15192	8.457222	8.024143	8.50708	7.7477584	8.182711	7.9156437	8.00729
ALG8	7.9576406	8.907862	9.102837	8.3348675	8.88126	7.92658	9.022224	7.956772	9.169088	8.624836	8.468441	8.671316	8.540934	8.80126	8.805939	11.479038	8.545703	7.645504	8.208759	8.613411	8.8792	8.116171	8.4562	8.732216	8.804157	7.3600416	8.632826	8.652887	9.671169	8.5316925	8.396502	8.860579	8.141436	7.4200263	7.759722	8.451298	8.739859	9.75256	8.952803	8.316654	8.3238735	8.83876	8.483862	8.420021	9.314308	7.5449324	8.621733	7.7531877	8.840719
ALG9	6.3847409	6.5223753	6.69207185	6.68872455	6.5273885	6.4953098	6.371027	6.9139643	7.3192594	6.6328404	6.73958225	6.57116635	6.6031927	6.2424095	6.99019965	5.8371487	6.427281	6.60213235	6.51874815	6.83962025	6.75524915	6.35663125	6.4392113	6.8509886	6.51719165	6.75297	6.4866113	7.205348	7.8594693	6.829482	7.0052092	7.152408	6.53372635	5.79872975	5.8765653	6.47434435	7.0615902	7.19798945	7.58390165	6.5120101	6.7066773	6.3685233	7.002794	6.2230905	6.46896765	6.48914265	8.0163638	5.99278835	7.26248735
ALK	4.1118996	4.5257702	4.22926965	4.10102475	4.19158695	4.4428359	4.2344606	4.510154	4.3539791	4.4442054	4.4448888	4.5938925	4.564165	4.27528615	4.1218779	4.09837975	4.22564865	4.5985572	4.8196143	4.74499065	4.4972747	4.53032995	4.48663175	4.31366955	4.89713	4.1917129	5.185977	4.2079485	4.59394645	4.722536	4.50557225	4.5498837	4.39162875	4.387263	4.226959	4.90786555	4.332147	4.7627978	4.1263084	4.9542187	4.37481405	4.43325575	4.12146435	4.65680675	4.2900144	4.5300528	4.30118395	4.567618	4.32435775
ALKBH1	5.8517715	6.31903675	5.7715954	5.76925925	5.719892	5.77106955	6.51681475	5.53273045	5.43631035	6.17848475	6.3157271	5.94177245	6.2461995	5.7780397	5.80581045	5.82357145	5.94182175	5.23504805	5.87232765	6.08911845	5.5664225	5.80770565	5.751107	6.097191	5.4185134	5.591346	5.9106517	6.02474	5.670549	6.199265	6.10106675	5.757772	6.21767865	6.08988965	5.8490792	6.0478585	6.236564	6.181013	6.39501675	6.20841435	5.95244725	5.8682619	6.13928675	6.1449599	6.3653906	5.6321031	5.92879535	5.9712555	6.2420025
ALKBH2	6.0165267	6.969263	6.7860217	6.5450964	6.472914	6.2840962	7.5020695	6.2245755	7.827627	6.7722793	7.5898776	7.669756	7.037431	6.495442	7.587789	7.2767467	6.540236	6.008097	5.817505	6.9077015	6.366938	7.114121	6.5988407	7.6148148	6.7090235	6.442441	6.575977	6.31694	6.4350286	6.5118136	6.601633	6.8556886	6.4255238	6.342591	5.680224	6.3811636	6.383799	7.079195	8.619005	6.64712	6.5367484	6.159791	6.9155993	7.0419908	6.8373065	5.715685	6.6779356	6.450734	6.576698
ALKBH3	7.074238	7.6260443	6.9934673	6.8298645	6.2095504	7.0204315	6.9303007	7.3873057	7.9662075	6.8571105	7.516856	7.3853436	7.2328	6.7059	7.8751893	7.362736	7.2425776	7.2261944	7.0716763	7.492382	7.000162	6.761275	6.9014635	7.8067055	5.886527	7.0446005	7.4124274	7.341708	7.0990925	7.2118607	7.487157	7.656642	6.9854584	7.2428465	6.7112074	7.066752	6.7268047	6.955064	7.5190053	7.001014	7.3841743	7.089811	7.7640853	7.6915293	7.4430127	6.6725287	5.7984467	7.282372	6.826022
ALKBH3-AS1	3.38607095	3.39857475	3.3674458	3.46556275	3.64055275	3.55375945	3.5756905	3.373503	3.65544325	3.7002206	3.36264635	3.4581451	3.60359445	3.7579412	3.7059681	3.45252225	3.5820269	3.4117251	3.3537803	3.3768559	3.4449334	3.51957095	3.4478464	3.4481207	3.490586	3.3235855	3.4812633	3.3928524	3.77771375	3.44197345	3.323858	3.32786425	3.38323905	3.32053235	3.48164185	3.5220028	3.45747825	3.6044819	3.4086829	3.3583093	3.3360157	3.48706245	3.5903489	3.63939075	3.4707434	3.54747735	3.53812135	3.2988858	3.30412835
ALKBH4	6.106381	6.0345254	5.8428416	6.3283863	6.0085826	6.017825	6.8966737	5.506389	5.8940263	5.9993796	6.074781	5.9467344	6.3255396	5.9897566	6.3564625	6.321829	6.049176	5.548418	5.7998333	5.900798	6.022289	5.723118	6.18098	6.5323677	5.986188	5.799767	6.0093284	5.845591	6.202364	5.816685	6.171446	5.880271	5.781163	5.929907	5.564521	6.0114512	5.570294	5.525686	5.7159395	6.123801	5.8208995	5.8316483	5.7946095	6.314691	6.4234447	6.0189505	6.4949565	5.703022	5.927779
ALKBH5	7.43648676666667	7.61340933333333	7.5309842	8.05422123333333	7.7929106	7.26957356666667	7.3464214	7.3153839	7.41110143333333	7.2782295	7.77556533333333	7.64300253333333	7.72224	7.54804543333333	7.82927413333333	7.73378666666667	7.61665856666667	7.35015576666667	7.71727136666667	7.56340223333333	7.661108	7.78070983333333	7.7345	7.60542786666667	7.44310353333333	7.67515976666667	7.49832723333333	7.916959	7.92838633333333	7.56181133333333	7.67641566666667	7.82392733333333	7.75360133333333	7.58010956666667	7.37908556666667	7.79996776666667	7.75472766666667	7.70204233333333	7.7198635	7.71784866666667	7.17321033333333	7.73605746666667	7.88937873333333	7.40600583333333	8.1415785	7.4426102	7.788673	7.43655376666667	8.03473856666667
ALKBH6	6.5247083	7.097286	7.2750134	7.2543325	7.182358	6.9123664	7.9768906	6.7930145	7.528598	7.542013	7.789577	6.8729415	8.241105	8.267212	7.4619393	7.6163626	6.8037257	7.1828094	6.7458687	6.9613743	6.8774986	6.993494	7.5479	7.808762	6.851442	6.9906363	7.197035	7.688394	6.2275314	6.5905533	6.6957717	7.1691904	6.6695166	6.781358	7.5206075	7.31001	5.996717	7.249194	6.8745875	7.082423	6.685137	8.285071	6.600875	6.9608297	7.7903314	7.2360106	7.686765	6.737642	7.0474305
ALKBH7	6.08588555	6.04000945	5.9429238	5.890678025	6.63742475	6.16973645	6.5989144	6.309866875	6.07700125	6.445720125	6.401556925	6.68912035	6.258788925	6.300368775	6.230799675	6.1714185	6.2949073	6.347341025	6.0361192	6.323537525	6.552119875	6.2104497	6.413977375	6.631479525	6.25034555	6.3565053	6.520032625	5.99522205	6.1208184	6.302336075	6.336082075	6.05648705	6.720203225	6.38155375	6.234817925	6.314163	6.03893255	6.305958575	6.24334135	6.28842935	6.52093375	6.12310095	5.985974825	6.244533075	6.631254025	5.7721395	5.764691075	6.35680525	6.23016045
ALKBH8	5.0161485	6.1679645	5.7368845	4.6896953	4.3920246	5.0776973	5.483414	5.13580875	5.6137305	5.2857043	5.4772222	5.44360975	5.26847075	5.0606773	5.3764245	4.61531915	5.3952438	5.30506185	5.4097582	4.7287041	5.6852967	4.8560624	5.07184225	5.10251715	5.22507735	5.30857255	5.2884815	5.2105701	4.7376705	5.0198853	5.10949425	4.76766915	6.14774225	4.83485765	4.5729415	5.50397485	5.2013912	4.99605035	4.9640057	5.313894	5.84717615	4.8883437	5.30170395	5.2849113	5.090957	4.9473187	5.70367265	5.1451802	5.16883525
ALLC	3.6937764	3.8364792	3.9214408	4.019986	4.108983	3.750757	3.9355264	3.6006331	3.9885216	4.017007	4.0768347	4.0418878	3.9778707	4.056945	3.7998548	3.821418	4.1778383	3.7395399	3.8558438	3.597962	3.9857237	3.9500628	3.8968534	3.7417638	3.8400114	3.5204535	3.9348838	3.6838858	3.898879	3.8442178	3.6047258	4.474798	3.8130343	3.8296986	3.462301	3.7113845	3.7908564	3.7292626	3.9063644	3.9055498	3.542815	4.0363736	3.783459	3.8842804	3.95796	3.618332	4.180561	3.9906714	4.0212793
ALMS1	6.875679	6.50607073333333	7.07877903333333	6.7857108	6.0297357	6.83281683333333	7.1868644	7.14883476666667	6.86851743333333	6.68209233333333	6.7720584	6.346597	6.39277473333333	7.15245376666667	6.98427763333333	6.42850396666667	6.32579943333333	7.04445586666667	6.40252723333333	7.4341509	6.29048303333333	6.298502	6.297565	7.48952616666667	6.95997333333333	6.8238086	6.2213322	6.75225466666667	7.0966261	6.30482333333333	6.58556016666667	6.40565093333333	6.47883746666667	6.8851961	6.85421026666667	6.04230883333333	6.7470786	6.47182743333333	7.00025243333333	6.36362486666667	6.62282286666667	6.74102886666667	6.48977153333333	6.98067143333333	6.59943533333333	7.0894885	7.16409766666667	6.32449783333333	6.25840583333333
ALMS1-IT1	3.5213675	3.788768	4.646349	3.492307	3.310392	3.6470444	3.6514025	3.3744996	4.9684105	3.5566356	4.339368	3.551515	3.5335538	4.678875	4.6277504	4.9987707	4.2686386	3.758799	3.8545253	4.588257	3.8768752	3.5887613	3.8173454	3.8349583	4.2590313	3.788768	3.818904	3.7780278	3.9509492	3.733317	3.8169196	3.6904151	3.5317729	3.530435	4.1000824	3.7820284	3.4097748	4.3727794	4.190519	4.1310377	4.0449133	3.951037	4.1234303	4.4383416	4.3438845	4.4577703	3.8088312	3.2029393	3.8866427
ALMS1P	4.1085386	4.035197	4.3353395	4.3858843	4.7017365	4.3448963	4.089588	3.9454787	4.5666656	4.322484	3.9184372	3.992775	4.0596323	4.2683296	4.3112793	4.301428	4.4236116	4.1875687	4.07953	3.9431071	4.1759844	4.270541	4.3727274	4.037943	4.11611	3.9525802	4.1560073	4.3282747	4.492326	3.863756	4.065892	4.021983	4.156666	4.1809063	4.4078884	4.218154	4.2954054	4.255886	4.2895746	4.263535	3.595721	4.002816	4.1073093	4.367398	3.9091692	4.062146	4.388688	4.337513	4.0604897
ALOX12	3.2474167	3.4098115	3.449721	3.5638855	3.2995338	3.3526473	5.593795	3.2578523	5.3849235	5.914855	3.5923147	3.1639063	6.0383987	3.4291325	4.1477737	3.602973	2.9962082	3.5109625	3.1399767	4.588234	3.3453233	5.0837784	3.3240192	4.7250643	3.3321123	3.0850232	3.6050818	3.6580698	4.1467237	3.1901746	4.2077494	3.4231884	3.335543	3.1649387	5.551238	3.3308372	3.4176505	3.5762048	3.5202613	3.9619792	3.655021	4.8439465	3.705662	5.1405487	6.857363	3.602201	3.659397	3.2837212	3.367978
ALOX12B	3.7775407	3.8713906	3.7510734	4.110523	4.219158	3.8107162	5.5165997	3.9524307	6.6533813	7.6318417	5.5652037	4.2509604	5.0159826	3.8975215	4.1550493	4.207822	4.163637	3.8549674	4.119465	4.0242443	4.0302496	4.0897512	3.9000905	4.384741	4.0710564	3.9208248	3.9208071	4.4648514	4.4880114	4.1468544	3.9341915	4.5047503	3.9137733	3.9156256	4.135049	4.1086187	4.5638027	4.066391	4.123535	4.964357	3.989333	4.91276	3.941049	5.716071	6.5487037	3.6803637	3.925493	3.7116823	4.169618
ALOX12P2	4.7158394	4.4042826	4.856585	4.798711	5.4586687	4.898117	4.9906626	4.4533253	4.9023304	5.1233196	4.489645	4.968603	4.796407	4.9051104	4.799776	4.9301395	4.8862514	4.601775	4.570137	4.6709995	4.899111	4.7789903	4.5161514	4.640767	5.3324795	4.5176153	4.3644395	4.8104677	5.064481	4.5745344	4.871872	5.3835497	4.929082	4.728729	5.100666	4.407033	5.306882	4.7337685	4.7161093	4.9603987	5.113144	4.8565636	5.205022	4.6126223	4.904168	4.850196	4.8955326	4.3257723	4.432555
ALOX15	3.506709	3.4099936	3.5892596	3.9044273	3.6985831	3.3762467	5.2468967	3.9139812	3.4214106	3.5031586	6.4896917	3.656465	5.6527777	3.6092076	3.4413965	3.7872467	3.795205	3.9899676	3.4293075	4.0607605	3.2928088	3.695896	3.449583	4.0729012	7.3037243	3.8100526	3.1537397	3.6922321	4.0089293	3.484821	3.4090853	3.3069248	3.2961745	3.4418056	3.7189813	3.4031298	3.3096015	4.772785	3.522903	3.662508	3.4995563	3.39229	3.5400927	3.6061928	5.312052	5.9031577	3.6874714	3.6995976	7.98362
ALOX15B	8.454636	4.84622825	7.3176148	5.15975285	7.64810385	6.5433845	4.06678915	6.1426362	4.5174645	5.9185985	4.43974785	6.2559517	4.98965265	5.1361677	4.31428635	4.348505	4.8266062	6.2239982	7.971576	4.661243	8.0168606	4.39022205	8.237901	4.4123185	5.4911458	4.81746105	5.20159335	5.08817865	5.9896679	4.62495815	4.92820265	7.05436785	7.28923415	8.4745357	4.3144312	5.9195952	7.39867625	4.7373252	4.91932555	4.74769025	8.11406235	5.6711093	4.43030645	4.1024788	4.3515706	5.6938292	5.41060935	6.560549	6.161525
ALOX5	6.56171215	6.2501235	6.0597108	6.1471604	5.3385696	7.2226257	5.1603303	7.75531575	4.892022775	4.7509739	5.4409573	6.60598675	5.8626449	6.8942734	5.671026425	6.2010486	6.435008125	8.1811735	7.182296675	5.852744	6.545513225	6.20229395	7.230488225	5.50589375	6.348820975	6.6777765	7.223385225	6.883629625	6.24553445	6.9678322	6.3878451	6.314881875	6.2050523	7.19929005	6.318873925	7.580784675	7.00519275	6.8185188	6.414865075	6.439508525	7.68959615	5.84718425	5.782422025	4.89144225	4.91240375	7.5592105	5.9556344	7.159815275	6.0098023
ALOX5AP	10.230537	9.139677	9.74188	9.388449	7.672021	10.928503	8.244266	11.589906	6.9040165	6.5814767	8.198648	10.064421	9.236198	8.501473	8.293777	10.288126	9.408922	11.690881	10.611132	8.855993	10.210701	9.639912	11.3035755	7.7478943	9.784592	10.285515	11.38312	9.922583	6.929518	8.768148	10.662537	8.917004	9.182709	10.182373	9.914661	11.090689	9.730814	9.53801	9.465406	9.775917	11.609631	8.934523	9.385975	7.1581793	7.2235336	11.082033	8.603067	10.619541	9.633972
ALOXE3	4.0045828	4.0652461	4.233407	3.9203311	4.59404825	3.93933095	4.3100081	4.01641085	4.78304715	5.407903	4.440052	4.22331855	4.07979025	4.17983	3.9843879	3.9916031	4.01589835	4.01750165	4.13070725	4.2953335	4.11810255	4.2590229	4.13483935	4.2305938	4.00744855	4.2132009	4.1247865	4.19085575	4.43153585	4.0941603	4.2001425	4.21509875	4.127769	4.265162	3.98985445	4.16987525	4.2257241	4.0279885	3.9581766	4.2957988	4.0234274	4.28501735	4.21533465	4.4082259	5.4906149	4.2592111	4.2874559	3.90537165	3.98248375
ALPI	4.053396	4.1661489	3.98497845	4.33257865	4.4167197	3.9345393	4.04857065	3.806319	4.5127847	3.98257075	4.25555125	4.2269873	4.3392422	4.32254735	4.1601963	4.39896335	4.0136525	4.0963146	4.11508085	4.15969035	4.0404922	4.4638458	4.05335245	4.15409705	4.08103975	3.91265765	4.25265115	4.14095735	4.5869957	4.4310105	4.21504735	4.506596	4.44334435	3.8841947	4.06679175	4.122671	3.9338075	4.0959125	4.1562837	4.203794	4.37853555	4.2166588	4.3112735	4.27754125	4.1818564	3.8436711	4.17161465	4.12008335	4.20557135
ALPK1	5.674306175	5.03309725	4.98391455	5.324733875	5.208860875	5.454963175	5.30141785	5.221872525	4.98376145	5.6320404	5.157135675	5.280574475	4.8035733	5.692777525	5.01323715	5.145588575	5.6680797	5.677103375	5.256001175	5.18296355	5.5491025	5.309336625	5.42363925	5.197586675	5.768210425	5.36567555	5.324405575	5.4745213	5.435964375	5.50934515	5.152494825	5.1880792	5.188747875	5.748341975	5.71296635	5.334754925	5.362743425	5.188227875	5.1501974	5.19530385	5.343716975	5.726099575	4.984882525	4.933508175	4.8179439	5.303154325	5.43672585	5.423305375	4.96076245
ALPK2	3.1560974	3.9572823	3.4436011	3.9267504	3.762345	3.6107676	3.5529032	3.2623694	3.5957603	4.2277284	4.438674	3.3685615	4.293457	4.405773	4.3191643	3.7969456	4.2765365	3.3654504	4.4166927	3.6656551	3.8971906	4.1108084	4.394454	3.9814334	4.0766683	3.8251724	3.79435	3.8686712	3.2893887	3.3978424	5.302332	3.3941526	3.3888307	3.444975	4.1530657	3.9389172	4.178181	3.5248318	4.05711	4.1993146	3.4163582	3.829695	4.2369523	3.6919408	3.7406626	3.3723881	3.3443313	4.410733	4.327772
ALPK3	5.16047355	7.50014765	5.97588225	4.62802875	6.36007635	5.34030555	4.316391	6.141785	4.4505975	4.67689785	4.730296	4.7925922	4.59492135	4.9354243	4.60457535	4.58608535	4.6150335	6.29159495	5.5879898	4.84799315	5.5054565	4.4104946	5.6884265	4.36301825	5.663538	5.2154205	5.00725555	5.25949	7.5521822	5.65158485	4.8909283	7.1295228	4.71861165	4.6260908	4.75825	4.8679787	4.5420633	4.69054215	7.4396595	4.5162785	6.4142937	4.9424908	5.1646725	4.289516	4.3391066	5.555241	6.8706248	6.48957535	5.335501
ALPL	4.67702075	4.31361415	5.46980165	4.8223685	5.6640948	5.87174475	4.26038585	5.1521771	3.9249043	4.00710655	3.9924907	4.7359744	5.0502261	4.55044085	3.75560745	6.2111509	4.68457655	5.29167845	4.6764206	5.15532175	5.35513995	4.8272187	4.7438718	4.5725536	5.229858	4.37769215	6.55793	4.17227445	4.69651385	4.69187735	4.5191773	5.2666993	6.982825	5.7053015	4.44388045	4.6048256	5.04381615	5.6417029	4.31870615	4.590405	6.9181935	4.59763995	4.50518115	4.4571973	4.9155037	5.5376435	5.2232676	4.4949966	5.08455825
ALPP	3.560662	4.031089	3.9931698	4.071397	4.7788696	3.9810944	3.8180218	3.991489	3.9884353	3.9560382	3.8375163	4.003307	4.060497	4.4730277	3.9325993	4.146858	4.0009794	3.7579699	3.768446	3.9658027	4.2293863	4.3345304	3.9782376	4.3955264	3.7515452	3.7921634	4.44604	4.013029	4.273203	3.969686	3.9915466	5.5827675	3.8966544	3.5348918	3.8714757	3.8301442	3.9146938	4.0565658	3.8937588	4.0290613	4.028084	4.0167127	3.7512631	4.159082	4.000776	3.9989557	4.1787295	3.9393911	4.3409076
ALPPL2	5.3281639	5.30540625	5.6473902	5.65118525	6.1074522	5.417204	5.39766385	5.31787885	5.7056081	5.4505965	5.24693205	5.68246985	5.54446695	5.52715205	5.79622015	6.7408365	5.42734645	5.263766	5.3763685	5.4375892	5.816325	5.34480425	5.45592235	5.39513115	5.3834142	4.9520305	5.53686775	5.4579257	5.7380483	6.5184603	5.39215475	6.7500694	5.3760979	5.3459825	5.47744725	5.4898074	5.4241432	5.34553285	5.319675	5.3775449	5.28819425	5.40639925	5.3954213	5.40927315	5.3250225	5.48059025	5.3945755	5.3808103	5.5590941
ALS2	4.8805122	5.06965003333333	4.86505503333333	4.5922867	4.4818144	4.75122306666667	4.96791293333333	5.16442043333333	4.62267336666667	4.4222615	4.99680263333333	4.94759076666667	4.78203256666667	4.86642053333333	6.0548302	5.14742843333333	4.75868053333333	4.85045616666667	4.7253413	4.8890672	4.59939013333333	4.61690206666667	4.9070746	4.5188394	4.72060696666667	4.8519956	4.75915116666667	4.8941452	4.8791551	4.90511673333333	4.78235656666667	4.9301913	4.64922873333333	4.6766588	4.35727256666667	4.56061056666667	4.9641113	4.92609973333333	4.84819483333333	5.55309226666667	4.84039186666667	4.97145666666667	5.23906913333333	4.97443793333333	5.46802093333333	4.88770386666667	5.5546629	4.78721163333333	4.92499006666667
ALS2CL	6.11518383333333	6.0321677	5.90334946666667	5.8544962	6.49769353333333	6.4172498	6.53115573333333	6.70805233333333	7.06592333333333	6.62198843333333	6.00059613333333	5.68597056666667	5.59705776666667	6.10329413333333	5.75636403333333	5.4207056	5.54808956666667	6.98779616666667	6.725351	5.54862813333333	6.4238451	6.1337838	5.75144266666667	5.7429046	6.06109073333333	6.43600846666667	5.91650016666667	6.16167736666667	6.1851449	5.7077674	5.76439133333333	6.62511666666667	6.17188833333333	7.0242469	6.23622656666667	5.66217456666667	5.59591923333333	6.0479148	5.43826463333333	5.48726383333333	5.8948884	6.10674906666667	5.76335036666667	6.3407922	5.70734333333333	6.1993958	5.87651416666667	6.05256716666667	5.569297
ALS2CR11	3.41338716666667	2.92092768333333	3.28165248333333	3.08093933333333	2.91803856666667	3.21785088333333	2.88883023333333	2.94733983333333	2.99072533333333	2.95327751666667	2.95840131666667	3.09823391666667	2.99134285	3.09566311666667	2.99217488333333	2.94524645	3.09979256666667	2.89461625	2.9072257	2.97729675	3.02413493333333	2.98259298333333	3.31167761666667	2.8950526	2.93684866666667	2.91826841666667	3.08732286666667	3.146283	3.12329653333333	2.94703255	3.12864605	2.98916138333333	3.29894731666667	2.98032655	2.98023618333333	3.02425421666667	3.26944525	3.31165013333333	3.15184311666667	2.92675638333333	2.91123178333333	3.11231025	3.04862781666667	2.94865455	3.04193043333333	3.07456781666667	3.87435856666667	2.99186936666667	3.11483321666667
ALS2CR12	3.4533584	3.5587543	3.50568545	3.4545103	3.8440374	3.477486	3.4407599	3.8994797	3.47528835	3.5383644	3.39600205	3.59418135	3.578646	3.439096	3.5286536	3.2323369	3.570327	3.4514182	3.38254245	3.5883545	3.4529132	3.7019323	3.43463515	3.4972595	3.538932	3.49048075	3.53157335	3.549641	3.7715509	3.54607535	3.61590535	3.4920343	3.5555478	3.3729261	3.46522835	3.45292535	3.43323435	3.491299	3.43164475	3.4963194	3.29266485	3.41794825	3.54294285	3.49759175	3.3855471	3.6212573	3.50160765	3.82119395	3.5739297
ALX1	4.3000135	4.4022264	4.423975	4.779874	4.7406654	5.624715	4.354702	4.387862	4.4719796	4.5184097	5.8324695	4.0857005	7.236277	5.7666864	5.8105593	4.530752	4.798146	4.3134623	4.059624	4.161148	4.5118427	4.6069527	4.5217447	4.419677	6.471454	4.4494915	4.4543667	4.3466125	4.452105	4.449888	4.459027	4.3153396	4.297656	4.4357395	5.316782	4.098323	4.677202	4.958992	6.7561913	5.5521564	4.440155	6.217241	4.594531	4.877267	5.7132664	4.6148753	4.4583836	4.5073853	5.076438
ALX3	4.6832004	4.6593246	4.818171	5.2565603	5.1844854	4.6636467	4.8935833	4.581681	4.5241957	4.847206	4.806673	4.910409	5.657475	5.261415	5.013772	4.8888187	4.71792	4.511341	4.3949184	4.7709637	4.834004	4.7699213	4.830498	4.7795963	5.090893	4.9418054	4.779494	4.880382	5.9150424	4.992513	4.9202275	5.0409245	4.875433	5.0273185	5.109273	5.111661	4.886203	4.9688077	5.412678	5.10108	5.016513	4.843471	5.062536	4.758642	4.9811068	5.3529015	5.928795	4.9550433	5.2265778
ALX4	4.2401295	4.2094584	4.3894453	4.6445465	5.2804565	4.5117464	4.4714837	4.2489223	4.5493083	4.3639836	4.2023544	4.642602	4.5778675	4.4724884	4.4251184	4.4406147	4.2609744	4.6100054	4.4194293	4.4693203	4.527067	4.8123994	4.259304	4.561221	4.465196	4.191888	4.4638295	4.4233913	4.782601	4.4095798	4.3840747	4.336856	4.2518415	4.3919873	4.2404394	4.5609665	4.5028744	4.630694	4.370326	4.087076	4.220886	4.5150533	4.5151877	4.4776683	4.4332848	4.5738564	4.383929	4.0391173	4.630664
ALYREF	7.5136445	9.3594625	8.3024635	8.545195	7.641614	7.6623151	9.6583405	7.70765	8.850944	8.2741955	9.41225425	8.02680585	9.564822	9.60452	9.660255	9.6803785	9.64895675	8.04232725	7.7823354	9.673717	8.100101	9.2460605	9.273257	8.919392	9.825912	7.5841536	8.627804	8.4421105	9.3320415	8.1161955	8.3707495	8.3053545	7.50463575	7.9403833	9.5133425	9.236227	8.137259	9.3761025	9.5969525	9.6058475	7.76459285	8.8721525	8.404118	9.392342	9.7398175	7.7473347	8.42454225	8.90234425	8.610675
AMACR	3.80893766666667	3.94434366666667	4.02935776666667	3.98052316666667	4.34793576666667	3.85495703333333	3.96185703333333	3.86056533333333	3.92310276666667	3.9706645	3.84014466666667	3.9691046	3.9394934	3.8013468	3.9476909	3.90426393333333	3.66278526666667	3.8384814	3.7405145	3.87108243333333	3.84005046666667	3.78773346666667	3.71203893333333	3.87472953333333	3.69214916666667	3.6900726	3.92047933333333	3.7619317	3.96776323333333	3.56478613333333	3.90815453333333	4.2350174	3.98329393333333	3.71924646666667	3.7613963	3.84201333333333	4.0937053	4.2244707	3.9457368	3.8737227	3.89728053333333	3.77464413333333	3.98512513333333	3.98691633333333	3.863376	3.86791306666667	3.79933326666667	3.58015106666667	3.77186256666667
AMBN	3.7645574	4.185542	4.366897	4.535717	5.278224	4.3966956	4.2383738	4.3926425	4.7297072	4.1809287	4.096583	4.089835	4.0503826	4.2227716	4.3420706	4.0412974	4.2171144	4.262578	4.298722	4.3923697	4.440641	4.4590554	4.222377	4.2198887	4.219386	3.9506006	4.1043267	4.061162	4.5201073	3.9130044	4.4652934	4.2727513	4.0813074	4.223773	4.2985754	4.318481	4.340123	4.379126	4.3155975	4.3528485	4.5292735	4.21703	4.381427	4.4383717	4.065525	4.014708	4.254636	4.37475	4.313589
AMBP	4.4232557	4.1824101	4.47669275	4.2154383	4.1177815	4.16368435	3.9464456	4.14171675	4.2125411	4.3191762	3.861109	5.10579725	4.1222663	4.22317135	3.9474199	4.55601	3.8239456	4.00536455	4.1092181	4.17250515	4.169189	4.19829425	4.1545765	4.07489325	4.29874015	4.6192908	4.04543085	4.769942	5.15362425	4.5559826	4.1094365	4.779137	4.22080935	4.19037295	4.003842	4.1503911	7.20518565	4.3482175	4.6519804	4.02683685	4.292406	4.07323965	4.34273585	4.131975	4.088558	4.0447602	4.3130728	3.94375575	4.33043765
AMBRA1	5.44226355	5.700473525	5.533839	5.3011322	5.256090525	5.341174525	5.676426375	5.390805825	5.333903825	5.351993225	5.28033865	5.4942405	5.3832578	5.22582895	5.30546665	5.247376575	5.161956525	5.366107725	5.389046975	5.49369695	5.474916575	5.106046975	5.392332875	5.425611825	5.53360405	5.43792805	5.366049375	5.3172387	5.519901675	5.21637305	5.342460475	5.35476935	5.85378235	5.346454175	5.282684025	5.43932265	5.36546095	5.548349425	5.871543025	5.327378025	5.6794789	5.50790155	5.441221475	5.360365	5.305592825	5.3896688	5.1248886	5.33150235	5.280333075
AMD1	8.75908575	8.479668	8.27735	8.6600725	8.0275155	8.388086	9.3781755	8.471279	9.22298	9.1305185	8.5270315	9.26751	8.814424	8.7169235	8.407993	8.6422995	8.437126	8.3986805	8.2541357	9.3247275	9.052069	9.490878	8.519221	9.627257	8.282272	8.6581045	8.7213275	8.757865	7.9895985	8.2389045	8.9220225	8.54502225	8.8929405	8.701529	8.460376	8.7220315	8.754464	8.217148	9.285828	8.594813	8.8654285	7.886935	8.71617625	9.2519415	9.65575	8.285532	7.61328585	8.328744	8.789752
AMDHD1	3.1057198	3.1586778	3.1253698	3.067685	3.7284741	3.2246754	5.359009	3.6071303	3.518736	6.3333235	3.3487003	3.4422698	3.4466107	2.982785	2.9508436	3.0469718	4.8355007	3.5311687	3.1110795	3.1462152	3.8720295	3.2609882	3.6126506	2.8794062	3.6229534	3.3745272	3.34692	3.1893213	3.0970583	3.9026275	3.4029188	3.6741655	3.3435638	3.7413306	3.1108997	3.6102269	2.9043453	2.998619	3.1306033	3.375882	3.188752	3.0932252	3.0918078	3.1908739	3.0288258	3.4612405	3.3757079	3.1904213	4.086334
AMELX	3.018855	3.1272438	3.1676717	3.0819173	3.3971932	3.0182736	3.0783741	2.942526	3.1006305	2.9372854	3.1538117	3.052279	3.138116	3.152274	3.1835997	2.9396646	3.1964145	3.0559542	2.888047	2.8876097	3.0683095	3.1500838	3.090187	3.1352096	2.7630832	3.0998402	3.3983445	2.9169858	3.2265143	3.0022721	2.9899216	3.1807907	3.009616	3.013518	2.9844334	3.378083	3.1839845	2.9589756	3.1423364	3.0814433	3.1390827	3.1398842	3.12918	3.067623	2.857	3.1324675	3.231769	3.1138687	3.199167
AMELY	4.052139	4.3567276	4.2619476	4.4580135	4.918046	4.0818233	4.0659194	3.9849877	4.4158425	4.3301272	4.29175	3.8583493	4.0641584	4.1992297	4.109826	4.498572	4.2233534	3.631214	4.175722	4.239873	4.1959114	4.4268703	4.205829	4.422573	4.12886	4.1510615	4.135349	4.0431995	4.2388306	3.7936978	4.027018	4.1505537	4.1561403	3.852004	4.1616297	4.2498503	4.2619834	4.111495	4.266937	4.1509137	4.014741	4.2330985	4.130757	4.095603	4.32431	4.4385586	4.0993633	3.8711321	4.204111
AMER1	3.7105389	3.598912	4.154093	3.8934917	4.040382	3.9162335	3.7017827	3.969898	3.563357	3.8623097	4.0363092	4.009584	3.8780613	3.797394	4.0670066	3.8493593	3.8276958	3.6351206	3.7933755	4.025715	4.039734	3.9294267	4.320229	4.1150446	3.741572	4.2424984	3.909135	4.18169	3.8663025	3.8901515	4.2699685	3.888279	3.970098	3.6991906	4.1461616	4.1541786	3.6995356	4.1921473	3.8009913	4.030418	3.7548091	3.8542051	4.0831127	4.0299973	4.3169703	3.7965534	3.9642045	3.6859016	3.9078577
AMER2	3.57737886666667	3.61695026666667	3.6474298	4.08232913333333	3.8470672	3.69519513333333	3.61065453333333	4.40653173333333	3.62889873333333	4.01951646666667	3.58805556666667	3.53449516666667	3.6133838	3.68144553333333	3.68613943333333	3.64119273333333	4.04203676666667	3.44675923333333	3.67305356666667	3.77446436666667	3.7038199	3.79719416666667	3.5433303	3.4954506	3.65734073333333	3.5751686	3.593941	3.64118166666667	3.9159796	3.65317043333333	3.86805636666667	3.75349703333333	3.621737	3.91747396666667	3.79993033333333	3.67295383333333	3.82862026666667	3.69408963333333	3.73287486666667	3.64579756666667	3.68247223333333	3.6537547	3.7594537	3.83831996666667	3.76083976666667	3.9286227	3.7193967	3.63861283333333	3.93602146666667
AMER3	4.01706513333333	4.05642236666667	4.19725666666667	4.18849796666667	4.6839948	4.0785703	3.99559513333333	3.87057416666667	4.3214707	4.19298966666667	4.1555726	4.1624202	4.23182783333333	4.28630943333333	4.086952	4.19110113333333	4.13472683333333	3.9529005	4.10074296666667	4.2584036	4.231157	4.29234373333333	4.16652963333333	4.1550795	4.25760566666667	4.0948673	4.07063793333333	3.9440023	4.1459691	4.09031353333333	4.0942063	4.3956829	4.27782366666667	4.1173614	4.01164633333333	4.1446872	4.12589246666667	4.07933306666667	4.16172033333333	4.07105566666667	4.1060011	4.01272053333333	4.10010776666667	4.31091353333333	4.12128433333333	3.98322653333333	4.3666229	4.10733466666667	4.19450863333333
AMFR	6.7901071	5.47996565	6.2577851	7.792828	6.04482365	5.5674441	7.44535	6.7900208	7.020191	6.8518298	5.823181	6.2893198	6.912937	6.26292995	5.4879265	6.2188128	6.7883495	7.0418365	6.899832	6.41663475	7.02701265	6.8359042	4.8594815	5.8576645	6.5713965	6.4759198	5.302481	6.6575963	6.50419925	5.568187	6.90351155	5.26065015	5.8556425	5.1697297	5.55366065	7.07656985	6.73168185	5.4855225	4.7514193	7.53636725	5.34290635	7.0254372	6.49664715	7.20457025	6.923913	7.9029546	7.6695609	6.6445475	7.45825425
AMHR2	4.537553	4.4486504	4.753418	5.2933455	5.872246	4.7081885	4.5754895	4.6498547	4.79001	4.753116	4.7923784	4.7272797	4.5452623	5.005144	4.6424723	4.5827837	4.8630033	4.5549617	4.4881945	4.3978543	4.9585514	4.74783	4.651332	4.84008	4.6540017	4.752523	4.589037	4.6087675	4.4348645	4.6540594	4.663639	4.9045067	4.514437	4.7261386	4.6157055	5.1067657	4.731429	4.6058626	4.6091967	4.6245413	4.699774	4.672506	4.6812153	4.7319202	4.686108	4.9686527	4.481954	4.5386586	4.9515114
AMICA1	7.413305	7.077372	6.5636353	7.7109427	6.562441	8.268679	6.27044	9.07001	5.842415	5.4379277	6.3393135	7.691769	6.752022	6.6620007	5.856324	7.1014223	7.9475145	9.430562	7.8182006	6.989065	7.22664	7.598892	8.250082	6.2767787	7.0936418	8.102667	7.454976	7.0529156	6.2009034	7.660043	7.7395816	6.2464533	7.081311	8.189747	7.057427	7.988438	7.0698066	6.556597	7.1372027	7.2076387	7.8952346	6.451015	6.5598826	4.9303193	5.1911483	8.331141	7.05836	8.08447	7.575599
AMIGO1	6.300831	5.5363865	5.936469	4.7638674	5.01889	6.3211846	5.2201486	6.5314555	5.3122034	5.0347357	5.4731407	6.002699	5.9135327	4.3359447	5.361555	6.3313155	4.981463	5.767519	5.641251	5.1059933	5.2080307	5.3746195	5.021941	5.297689	5.792031	5.928118	5.668117	5.456122	5.4904838	6.0419846	4.7713304	5.6730113	6.953167	5.6818724	4.9548717	4.7377687	5.9281855	4.964577	5.84691	5.31231	5.6126056	5.1389394	4.616983	5.7394915	5.7775927	5.655668	5.3641996	5.4066324	4.715819
AMIGO2	9.274921	12.128039	9.940956	8.549656	5.10069	11.611512	7.5974197	9.836144	9.214583	9.37977	8.35002	9.401593	7.815887	9.318619	8.31913	10.867967	8.25513	10.003863	9.892541	7.7205563	11.1924	7.9394736	11.246187	8.2488575	10.667359	9.340099	9.269505	10.084322	10.806378	8.940735	9.66475	7.8735757	10.084911	10.2381935	8.729731	9.111005	9.88971	8.887405	9.3646345	8.949565	10.180536	7.278003	11.132838	7.2064266	6.9490585	9.293846	8.058659	10.481722	8.084782
AMMECR1	6.7369874	5.92379285	6.5779915	6.153978025	5.51344495	5.848238925	6.8638346	5.661442875	7.343328325	6.999489175	7.14628245	6.2096765	7.009239925	5.66432555	6.392048225	5.913534575	5.609079425	5.269394975	5.895584525	6.6111811	5.527651325	6.6730667	5.567275825	6.88878475	5.89203945	6.175003975	5.926477825	6.313081625	6.0555989	5.94952655	5.9893134	5.9887132	7.50475225	6.5984928	6.9298425	6.122082325	6.23693345	6.327558	6.623166925	6.3815227	6.24635055	7.015895225	6.4896739	7.339859725	7.3148696	6.273008725	5.843482	5.923038075	5.95842575
AMMECR1L	8.256704	9.329485	8.532908	8.030687	7.2138066	8.356687	8.589884	8.140148	8.544299	7.8471575	8.738008	8.31671	7.873967	7.8640676	8.6541	8.294556	7.855741	8.299126	8.309557	8.336025	8.067763	7.8749523	8.630089	7.620025	7.9301686	8.157608	7.969844	8.10955	7.967664	8.411026	8.393142	7.986431	8.462868	9.067809	8.528981	7.9197407	8.215186	8.274098	7.5722604	8.260305	8.567973	8.158154	8.37014	8.714048	8.586505	7.973345	8.192618	8.133549	8.066522
AMN	4.848225	5.1988549	5.09462113333333	5.14509033333333	5.6698112	4.6612829	5.28651283333333	5.05652966666667	4.84091153333333	5.4229962	4.83740473333333	5.07911956666667	4.99743586666667	5.19415456666667	5.14644516666667	4.8975342	4.99797966666667	5.2041851	5.32613153333333	5.15967566666667	5.0427844	5.26699916666667	5.16167563333333	5.3085564	5.21827466666667	4.96444813333333	4.89734773333333	5.65350026666667	5.81982563333333	6.44432876666667	5.03261513333333	5.70383466666667	4.8662474	5.35753886666667	5.54413923333333	4.91764726666667	5.21280456666667	5.2067882	4.87558143333333	5.12177666666667	4.81794393333333	5.4259508	4.88460353333333	5.0348053	5.31413276666667	4.95326983333333	4.88135273333333	4.6484871	5.28624893333333
AMN1	6.1969213	6.5177994	5.9373894	6.046111	6.4040504	6.3992424	6.369679	6.7107353	5.6367593	6.3411255	4.303191	6.571721	5.5898366	6.648188	6.8947515	5.5630507	6.0960126	6.056995	6.3758955	6.557662	5.8065395	5.45518	5.3059626	4.5857086	6.5520897	6.766742	6.2389226	6.3544936	6.3201637	5.668302	6.1935353	6.291223	5.946053	6.182482	5.6695037	6.681839	7.150448	6.4351916	5.358826	5.939524	6.076991	5.334658	6.1068516	6.269423	5.9373035	6.2497764	7.472033	6.8781343	6.0424743
AMOT	5.000167	3.6811128	4.632036	3.3621933	3.962965	3.961981	2.9020452	3.8443508	3.126887	3.370065	3.3980012	3.3839269	3.837855	3.213789	3.2706914	3.3383098	3.1756797	3.4907246	3.523429	3.2230017	3.8371184	3.32376	3.3574605	3.2795305	3.3689504	3.7224488	4.0373993	3.460561	3.8614533	3.494625	3.4970224	3.6513338	4.130535	3.8083944	3.2444878	3.2612307	3.3301744	3.9606283	3.4926631	3.5672758	3.782513	3.522716	2.903841	3.202851	3.393314	3.7466173	3.457932	3.546749	3.2409549
AMOTL1	6.081397775	6.300309225	6.20205325	5.989222025	5.82157575	5.79921775	6.284926125	6.541186075	7.228266125	6.787051675	6.63119295	5.818316725	6.4868801	5.7636855	6.73108225	5.42526765	5.604562925	6.480525725	6.138358375	6.04463505	5.835136575	6.751927325	5.980130825	7.000194225	6.144228575	6.341411475	6.07153925	5.8129189	5.65453525	5.909570875	6.567470125	5.731821275	6.046716875	6.046891	6.185904525	5.8041891	6.103891675	5.742213025	5.948102425	6.42601575	5.96951175	6.808358125	6.3434385	6.67445485	7.004241225	6.410778975	5.1077961	5.79302175	5.863827725
AMOTL2	8.104526	8.555423	8.407101	8.00309	8.164139	8.454124	7.4725256	9.221447	7.511539	8.331269	7.0136886	7.2143264	7.262904	10.873506	6.254007	8.364134	7.9750276	9.404942	8.606271	7.753753	8.579794	7.906004	7.722878	7.537111	8.226334	8.071152	8.470846	8.493404	8.668202	8.01107	7.966925	8.498993	8.5160885	8.669493	7.3576126	7.9664106	7.293332	8.30159	6.7412443	8.086792	7.5464554	8.606524	7.807177	8.816457	7.5770774	9.070368	7.9605403	8.239927	7.2714562
AMPD1	3.992937	3.6135318	3.8167725	6.2021	5.256988	3.7350597	4.089078	5.0571785	3.5922954	3.7861593	4.2397485	5.8541307	4.314031	4.1825957	4.3141036	4.38021	4.404151	4.320304	4.114482	3.8953187	4.558133	4.979308	4.1945457	4.289042	4.53409	4.916479	5.3153553	4.679448	3.8272316	3.6612957	5.223707	5.6082416	5.821724	4.135762	4.0526166	5.1135488	4.5692663	4.0908213	4.369214	4.5462446	3.3687077	4.1739993	4.0888457	3.774122	3.946742	4.037349	3.8318458	5.564828	4.742833
AMPD2	7.9769087	7.252132	8.07235	7.1685843	6.28477	7.934141	7.4127803	7.4348507	7.3727264	6.8913164	6.970936	7.2346277	7.562241	7.2496395	6.8417087	7.6001725	7.491369	7.329999	7.347204	7.03564	7.206877	7.0848107	7.793019	7.3432183	7.84431	7.2611713	7.8787937	7.374898	7.4572883	7.6864786	7.70317	7.1248493	6.7802625	7.515303	7.44579	7.075296	6.674569	7.1078577	7.1624246	6.992971	7.1601167	6.8397636	7.2765603	6.956915	6.9967923	7.2675285	7.4285517	7.05392	7.829169
AMPD3	7.0226703	6.919724	6.910184	7.155648	6.4165297	6.9255104	7.0323763	6.6976867	8.756207	7.152472	7.0773287	7.086825	6.9803286	7.3454638	6.6978507	7.4908376	6.8569202	6.6493654	7.4305267	7.122473	8.017023	7.415047	7.39245	6.2489877	7.07569	7.4922233	8.1852865	7.401152	6.411072	7.3917394	7.6648545	7.026043	5.8944182	7.2326713	7.81553	7.5303435	6.9212823	7.2398725	7.354428	7.1070914	7.5126033	7.6157084	7.597284	6.559661	4.9412646	6.515255	7.564739	8.003738	7.099747
AMPH	4.2441864	3.7782342	4.7542214	4.120753	4.509435	3.9744725	6.178924	3.9042077	4.1378775	6.2041283	4.6117587	4.5787683	7.2108846	4.051686	4.1153455	3.8266582	3.5128078	3.502373	3.8781555	4.0546002	3.8248055	4.105952	6.1830444	4.300301	4.2246604	4.2577505	3.8917987	3.872636	4.0390897	4.115229	5.4884577	4.0324383	3.9504359	3.90771	4.138364	3.9618003	4.645642	3.8314075	6.516743	4.331652	6.802743	3.5772195	4.0499067	4.2300334	4.21263	4.3338428	3.7919478	4.2660933	4.527771
AMT	7.256442	7.453495	6.656028	6.7802176	8.974716	7.840056	6.4187937	7.7327356	6.0531845	5.889555	6.825924	6.787381	6.4706335	6.4504824	6.2592382	6.4487433	7.0645394	7.9741464	7.133622	6.5117383	7.2875834	6.4012027	7.3345847	6.2830987	7.7044015	8.40626	7.399469	7.6875577	7.613903	7.3202324	7.0411086	6.8826337	7.94846	7.456872	6.9457874	6.3167796	7.9375825	6.320228	5.9679027	6.638993	8.080335	7.3312125	6.588639	6.329827	5.904228	7.2277837	7.378348	7.573225	6.6715236
AMZ1	5.1554984	5.11365185	5.382128	5.41536835	5.7300775	5.28011585	5.062347	5.145999	5.5009195	5.265419	5.2660577	5.35369895	5.0178196	5.32932585	5.2334504	5.2495575	5.349169	5.10887405	5.3854473	5.3396422	5.36575375	5.5760563	5.4129663	5.2800224	5.217566	5.1320252	5.3065058	5.278283	5.4172158	5.2211854	5.25027985	5.37363315	5.2977779	5.202361	5.301378	5.24396275	5.21141325	5.12515855	5.23370335	5.2150943	5.22937015	5.3389405	5.2323535	5.27810355	5.3509243	5.20053585	5.4202725	5.3456614	5.45076765
AMZ2	9.210641	9.3341055	10.286127	9.626821	9.509546	9.3796425	10.332567	9.342869	10.393559	9.842507	10.552029	9.642454	9.912177	9.95462	10.201027	10.21759	9.940451	9.232767	9.190885	10.063004	9.281009	9.475405	9.806975	10.429882	10.971858	9.391532	9.28917	9.704505	9.312489	8.972765	9.232667	9.886521	9.1653	9.00928	9.758413	9.933786	10.131597	9.961644	10.337358	9.844877	9.107764	10.109304	9.185469	10.225342	10.099182	8.960654	10.013098	10.146448	9.953305
AMZ2P1	6.667619	6.473902	7.0990667	6.4730783	6.8216286	6.6402307	7.6113105	6.6908827	7.174236	6.3459525	7.71568	7.0799527	6.703172	6.71284	7.7432456	7.0789633	6.8492694	6.5031323	6.3149066	7.114303	6.5367117	6.4558935	6.91033	7.8744917	7.835889	6.4386787	6.766904	6.9500947	5.946951	6.439485	6.4805675	6.995216	6.33748	6.187439	6.9663053	6.999638	7.25138	6.977092	7.498427	6.9600987	6.226722	7.797447	6.316658	7.3539352	7.280594	6.0523734	7.209151	7.6079035	7.173532
ANAPC10	6.26429175	6.31308175	5.86678485	5.89757585	5.55093665	6.1009255	6.66967985	6.3352945	6.0189113	5.9034495	5.9189761	6.4802935	5.750068	6.05347075	6.096179	6.35417865	6.14252415	6.1483435	6.06212515	6.0947338	6.4216575	6.3977065	6.28049815	7.6007708	5.95094085	6.3077568	6.40559235	6.2093135	5.3158655	6.2224149	6.2787662	6.0814728	5.68692165	6.1601734	5.5843032	6.71521515	6.2679375	5.70774965	6.008039	6.5190747	6.1798357	5.3335056	6.3437518	6.0070848	6.376794	5.69791585	6.0510825	6.19193415	5.80480575
ANAPC11	7.03351875	7.8908635	7.925719	7.42886565	7.3093372	7.0971948	7.77320475	6.9825715	7.61027875	7.614967	7.8707035	7.1281275	7.50289275	7.885509	7.686567	7.8699813	7.48436235	7.096486	7.16221915	7.5935825	7.194317	7.5431082	7.91187935	7.7235032	7.7090055	7.0372145	7.220999	7.2602685	7.7717245	6.92973185	7.33163265	7.40501925	7.103141	7.200829	7.3267212	7.6858315	7.467784	7.7490207	7.93939435	7.56329315	7.31844	7.30742965	7.3118108	7.73406465	7.857753	7.1124612	7.40993095	7.47535705	7.269814
[truncated: 20,905 more rows]
[truncated: 258 more columns]
