# Supplementary material for: Exploring the methylation status of CFTR and PKIA genes as potential biomarkers for lung adenocarcinoma
Source: Orphanet J Rare Dis. 2023 Aug 29;18:246. doi: 10.1186/s13023-023-02807-1 (PMC10466921; doi:10.1186/s13023-023-02807-1)
Supplement: Supplementary file 8 — Supplementary Material 8 [file 13023_2023_2807_MOESM8_ESM.txt]

gene	conMean	treatMean	logFC	pValue	fdr
CNGA3	1.10219445925926	2.05191091187625	0.949716452616988	1.43621574352204e-10	4.23004974566932e-10
SOX5	2.94152745740741	2.02872534097804	-0.912802116429363	2.10304406106376e-24	2.90162724679679e-23
CHPF2	5.92047618518519	6.71544858800399	0.794972402818806	4.37494260374464e-22	4.39725191371075e-21
PUS7	4.52506458703704	5.61485408183633	1.08978949479929	3.17787337111493e-24	4.2681932879125e-23
TFAP2C	4.20122351111111	5.11233137341317	0.911107862302062	1.212998822832e-12	4.37181186156002e-12
MYLIP	6.73023376111111	6.12538539233533	-0.604848368775782	5.10036348331338e-11	1.58040458526434e-10
BYSL	5.18890101296296	6.23441811768463	1.04551710472167	2.45623086933629e-22	2.56207669442728e-21
ARHGEF39	1.6973206	2.89003072423154	1.19271012423154	1.13284136281729e-31	1.98581612914755e-29
THRA	5.29801372592593	4.43529543093812	-0.862718294987802	1.10760068620327e-20	9.33373437784955e-20
MIOX	1.57080065740741	2.50346851714571	0.932667859738301	5.89793889146211e-21	5.14104303461356e-20
BOLA3	4.50484292222222	5.12510641776447	0.620263495542249	7.30279200196231e-15	3.3243872869705e-14
ARHGEF3	6.5715262537037	5.63524176407186	-0.936284489631848	4.92723637912547e-24	6.43551347039477e-23
METTL18	4.69559109259259	5.2931594493014	0.597568356708805	1.734958699789e-16	9.20358902016695e-16
ID2	7.93407195740741	6.80777261335329	-1.12629934405411	2.7769847656919e-22	2.87491799378622e-21
C7	7.21862120925926	4.87873938974052	-2.33988181951874	1.72822662402456e-22	1.82910010270717e-21
SHANK3	5.19168614814815	4.02705940764471	-1.16462674050344	8.30952483035371e-20	6.3151556509904e-19
CYP4X1	5.43896352407407	4.43449015704591	-1.00447336702817	8.26529518031677e-07	1.69861049359062e-06
CALU	6.88730723888889	7.67350555293413	0.786198314045243	3.47569631444481e-17	1.98833935033279e-16
DYDC2	3.34514483148148	2.23305189644711	-1.11209293503438	4.00773998423558e-09	1.02468783255969e-08
GLB1L2	3.9722435037037	5.00152211171657	1.02927860801286	2.48739252095613e-13	9.59368647790373e-13
CD81	9.69956675185185	8.7579141544511	-0.941652597400754	1.04645293180663e-25	1.82342320849934e-24
XAGE2	4.60476595555556	2.93382166015968	-1.67094429539588	1.79514940610485e-16	9.50627443700395e-16
SIRT7	4.76772812037037	5.44535685642715	0.677628736056775	3.02103261506674e-19	2.17608979586464e-18
GATA2	5.62964940555556	4.05908087590818	-1.57056852964737	3.48337213840488e-25	5.4446075123142e-24
DAB2IP	5.6902003462963	4.75720944538922	-0.932990900907074	1.8547401405615e-19	1.36913776689022e-18
CTHRC1	4.69878495925926	8.1132087392016	3.41442377994234	3.72387710386126e-29	1.53998045791015e-27
ITPR1	4.14673522777778	3.45597855704591	-0.69075667073187	1.05789367308171e-13	4.23967580574627e-13
MFNG	5.98490366111111	4.53722092265469	-1.44768273845642	4.28667591768929e-30	2.5151077058911e-28
MAGED1	7.64110494259259	8.41342739157685	0.772322448984253	1.33542029125624e-16	7.1998841067126e-16
PIK3IP1	6.81745535740741	5.81307784860279	-1.00437750880461	5.56381905029024e-23	6.26889990543838e-22
CDH19	2.3993757962963	1.43511660820359	-0.964259188092704	4.35587496788145e-27	1.04768802515906e-25
ARL13B	5.8424777537037	4.8460524793014	-0.996425274402307	3.37485986487392e-23	3.91592111385256e-22
FOXD2-AS1	2.20217768888889	3.1166832610978	0.914505572208915	1.36219469237087e-22	1.45899991856829e-21
GRB7	5.16725811111111	5.90769780295409	0.740439691842981	8.72513914934934e-12	2.92838206257574e-11
C15orf48	3.80011571851852	6.0848572600998	2.28474154158128	3.19737881342178e-19	2.29657445581175e-18
C22orf34	2.82617548333333	2.22056696433134	-0.605608519001996	1.27795328483101e-20	1.06803397598459e-19
MPEG1	6.81926178888889	5.76807686864271	-1.05118492024617	4.12922251968029e-13	1.55468147311307e-12
MCM4	3.96636513518518	5.72537503427146	1.75900989908627	1.76119943467033e-29	8.09991630908836e-28
FNDC1	3.05731841111111	4.63145353776447	1.57413512665336	6.94840571980436e-14	2.8440116938908e-13
GUCY1B2	1.6870865962963	2.60132470512974	0.914238108833444	4.92246069992246e-14	2.04176512825152e-13
DISP1	4.51773298148148	3.84990175602794	-0.667831225453537	1.82013841935017e-12	6.473925659826e-12
ZNF485	2.08403573148148	2.9016295046507	0.817593773169218	2.37453902566641e-26	4.863478919371e-25
RAC3	3.49179021851852	4.97715765806387	1.48536743954535	2.49969761381077e-22	2.60562573384657e-21
GNA11	6.54136097777778	5.92388448011976	-0.617476497658018	8.23307045607126e-15	3.72994956154608e-14
LST1	6.8403833037037	5.31994930391218	-1.52043399979153	7.46126529160307e-23	8.25361686083526e-22
ADM2	2.50864348703704	4.47420828944112	1.96556480240408	6.16664820717914e-30	3.38898611680252e-28
MRTO4	5.49898019814815	6.28260772327345	0.783627525125305	2.2419757281458e-21	2.06471272002845e-20
SLC2A9	3.82289127222222	3.02503979241517	-0.797851479807053	1.07614739954105e-23	1.3321932367728e-22
PFN2	6.64592421296296	7.6018297205988	0.95590550763584	5.45282551186823e-08	1.25466241348733e-07
TIMP2	8.53855650185185	7.65461666199601	-0.883939839855844	2.88864295367671e-13	1.10681479696924e-12
TMEM163	5.52162195925926	4.72840521323353	-0.793216746025727	1.37673859653837e-05	2.52565715939355e-05
APOBEC1	1.42079166666667	2.20140412770459	0.780612461037924	4.04351044364812e-13	1.52430099362264e-12
ARHGAP23	5.39405410185185	4.39561862025948	-0.998435481592371	3.29481828899886e-17	1.89056548854955e-16
DMRTA2	1.7499676962963	2.66677876355289	0.916811067256598	3.53587310268178e-10	1.00212784462001e-09
FRY	4.85732616851852	3.4233050757485	-1.43402109277002	1.51312507080499e-26	3.22991549924154e-25
BIN2	5.48260094444444	4.56789700746507	-0.914703936979374	3.29589083409019e-15	1.55202405178364e-14
PPP1R14B	6.2878329462963	8.04391316055888	1.75608021426259	1.03794040049911e-29	5.14798086875e-28
TBC1D4	5.71391921481481	4.72380766015968	-0.990111554655134	2.14771138638454e-19	1.56937003905432e-18
FAM167A	5.48507855555556	3.50120292774451	-1.98387562781104	1.18874522063737e-23	1.46322678131495e-22
HBB	10.6394336259259	6.44449886001996	-4.19493476590597	2.63106894487318e-30	1.75139181475177e-28
PPP1R14A	6.72912033333333	4.63535246221557	-2.09376787111776	1.50219926786463e-28	5.21713461976693e-27
ADAM12	2.11128841481481	3.72641596005988	1.61512754524507	5.73074667029119e-22	5.67355135127263e-21
OLFML2A	5.9597857037037	4.7866210348503	-1.1731646688534	5.50609744778451e-16	2.78739296080806e-15
APOL4	4.97159581851852	3.93018209596806	-1.04141372255045	8.42115573823027e-18	5.15562245417994e-17
C3orf36	3.07851216296296	2.32260826956088	-0.755903893402085	7.10568929288385e-11	2.16291709583029e-10
E2F5	3.54702556851852	4.47326937858283	0.926243810064316	2.28830462736263e-20	1.85918625960828e-19
EXOC3L1	4.57476965	3.58942849447106	-0.985341155528943	5.32145661271545e-23	6.00921775452341e-22
BCL2L15	1.61985113518519	3.131541889002	1.51169075381681	2.64965741585076e-23	3.11011992268886e-22
SLC7A5	4.53633578703704	6.6966415696008	2.16030578256376	1.23242192902449e-24	1.7712564031065e-23
EFEMP2	6.62472894444444	5.66289887439122	-0.961830070053227	1.08238190618521e-16	5.88792479934514e-16
ZBTB47	4.93030825555556	4.039458189501	-0.890850066054558	1.90387854531692e-22	2.00521614727792e-21
RAB37	3.71548957222222	3.01481266582834	-0.700676906393879	1.33367350450773e-10	3.94641504736085e-10
IGFBPL1	2.8127356462963	4.14097501093812	1.32823936464183	1.15135528036381e-10	3.43033354732657e-10
LYPLA1	6.86988020925926	7.57157771095808	0.701697501698825	2.01584134803439e-14	8.72630466033027e-14
IER5L	3.54000735555556	4.52951086916168	0.989503513606121	2.69127250514265e-16	1.40169673337509e-15
YKT6	5.74873547777778	6.38526276259481	0.636527284817032	3.043722716935e-18	1.96322055567031e-17
CTNND2	2.91923618518519	2.12789315516966	-0.791343030015525	2.46196714735718e-13	9.5008015242421e-13
SLC16A9	2.79240361851852	4.26941014712575	1.47700652860723	4.44616527373704e-10	1.24846346641086e-09
TRIB3	4.73721208148148	5.611181130998	0.873969049516522	3.5239073340449e-13	1.3360564978466e-12
C4BPB	2.63985108148148	3.3366941699002	0.696843088418718	0.0113074819016519	0.0150802858366758
TIMM17A	5.51176621666667	6.16176251674651	0.649996300079841	8.75322025695174e-23	9.61270794788398e-22
HLA-E	11.4686269388889	10.0087812508782	-1.45984568801065	9.7735798870359e-29	3.50670501053295e-27
SCTR	4.66645505555556	3.59300982762475	-1.07344522793081	3.8652176349272e-07	8.21490762816074e-07
PIM2	5.90912477407407	6.62306180161677	0.713937027542692	2.3532099459138e-09	6.1608879332644e-09
CTSK	5.5094334037037	6.18449403858283	0.675060634879131	4.71499815348693e-06	9.06046175936581e-06
RIN3	4.98993538888889	4.22867300536926	-0.761262383519628	1.2315687571785e-17	7.39672300265061e-17
WWC2-AS2	2.7472011	1.99756189345309	-0.749639206546906	3.32665798151812e-24	4.43278536635936e-23
TRMU	3.70416355740741	4.31813526834331	0.613971710935906	6.81029223121401e-16	3.41911363523437e-15
TMEM204	6.71772492962963	5.12273139546906	-1.59499353416057	4.99591010875279e-28	1.49552125681541e-26
MYH11	6.1563961962963	4.22214146814371	-1.93425472815258	5.80529447120966e-24	7.50485129382871e-23
RRAGB	4.90680844259259	4.29783762686627	-0.608970815726325	1.07048069815946e-15	5.28863462108272e-15
NXF3	3.20297552407407	1.78538370301397	-1.4175918210601	5.49716676342415e-25	8.29329025531693e-24
CBX1	6.88787686296296	7.55302360303393	0.665146740070969	7.09166635303634e-14	2.89795961874078e-13
KIFC1	3.57612887962963	5.45859660439122	1.88246772476159	6.11201807362211e-27	1.41621524127271e-25
HKDC1	3.01177433333333	3.88664796087824	0.87487362754491	9.31891803522087e-09	2.29599518217409e-08
METTL7A	7.70225158888889	5.875821529501	-1.82643005938789	8.01089412909919e-31	6.82760139537665e-29
BTBD3	6.07056187037037	5.47138040419162	-0.599181466178753	4.81566970686504e-10	1.34773039168524e-09
IL6	6.34878740555556	4.22249026	-2.12629714555556	5.90018742084962e-14	2.43268526178307e-13
PRDM6	3.7406486537037	2.9167279157485	-0.823920737955201	7.23783682079397e-14	2.95530399325236e-13
POU6F2-AS2	1.12586026111111	1.8984594045509	0.772599143439787	3.69065804715578e-10	1.04443627040245e-09
HPDL	1.54796558148148	2.7121525339521	1.16418695247061	7.02700082605709e-24	8.95460681106082e-23
KANK1	4.73765692592593	4.0906223351497	-0.647034590776225	1.00901208940183e-13	4.05340827973837e-13
TTC29	2.72476238518519	1.59193299804391	-1.13282938714127	3.43169308818933e-12	1.19128101554093e-11
XPO4	4.88869951666667	4.29992028642715	-0.588779230239521	5.43604085174432e-14	2.24619635194456e-13
HMOX1	7.72353826666667	6.80445413403194	-0.919084132634731	6.42879563193371e-09	1.61059477229874e-08
ZNF681	2.23492111481481	2.83083134287425	0.595910228059437	9.76319358908553e-13	3.55764679715609e-12
SIGLEC7	4.14912157222222	3.22143217215569	-0.927689400066534	1.15373083877306e-16	6.26482037211404e-16
DYSF	5.75494195740741	4.98532597742515	-0.769615979982257	2.56154619921636e-11	8.18626798599846e-11
DOCK2	4.61385872592593	3.70909250852295	-0.904766217402972	1.11385728601407e-14	4.98672921234087e-14
MSRA	4.69198123518519	4.0014725556487	-0.690508679536483	1.19273949467855e-19	8.94819936269716e-19
SCUBE3	2.37525641481481	3.33238530972056	0.957128894905744	9.29434725332716e-09	2.29105584316625e-08
WFDC10B	1.98574423703704	2.90623592670659	0.92049168966955	2.78808688688157e-08	6.57470395932281e-08
CCND2	5.87036060185185	4.4685517406986	-1.40180886115325	4.10847016775053e-23	4.70598126309055e-22
CPT1A	5.76116056481481	5.15448101141717	-0.606679553397649	4.25910834768171e-11	1.32923066816297e-10
LOXL1	4.88667122407407	5.66362466928144	0.776953445207363	4.97292012823565e-09	1.2625294209808e-08
SGCA	4.77246810555556	2.99149955786427	-1.78096854769128	2.8124401305906e-28	9.0433059029605e-27
POF1B	2.75124672592593	3.35201864331337	0.600771917387447	0.0045197116882302	0.00631171000112898
CCM2L	4.78651423703704	2.9555393142515	-1.83097492278554	1.10921651515158e-31	1.98581612914755e-29
AVL9	3.76026346666667	4.54064852031936	0.780385053652694	1.09222059272096e-22	1.18573905119642e-21
MMP17	2.42551653518519	3.54408078155689	1.1185642463717	7.35394875268534e-16	3.6859603771303e-15
AHNAK	8.1567171462963	6.31053807898204	-1.84617906731426	1.62985323389894e-25	2.72426019062601e-24
LAGE3	6.06867798148148	6.95366338954092	0.884985408059437	4.04810194599879e-20	3.19324549035466e-19
LYPD1	1.5834267462963	2.72223785872256	1.13881111242626	1.22402181468453e-27	3.31733859354332e-26
SIGLEC6	3.14190505	2.16351071263473	-0.97839433736527	1.17332756327314e-19	8.80692009287658e-19
DST	4.93758636851852	3.88605405199601	-1.05153231652251	3.45699362051175e-14	1.45943789091813e-13
DPH3	6.10712670555556	5.47125058546906	-0.635876120086493	6.17519861802576e-20	4.76953722880845e-19
ATP1B3	7.3212914037037	6.68749380367265	-0.633797600031049	1.20260944545302e-13	4.7867829933492e-13
OTUB2	2.2191248037037	2.82492865165669	0.605803847952983	1.43924366970039e-16	7.72677287641789e-16
BAIAP2L2	1.88140840925926	3.20153720365269	1.32012879439344	8.20935515582416e-21	7.04315337478481e-20
CYP26B1	3.66533506296296	3.03225473185629	-0.633080331106675	4.27502554325758e-05	7.43548735617927e-05
SDC2	7.28694286851852	5.90493504632735	-1.38200782219117	1.98830798493696e-21	1.84228023732529e-20
NFYA	4.7385727	5.36391521644711	0.625342516447106	2.89838771674295e-16	1.50595105706976e-15
PHKA1	3.35349345555556	4.63215205916168	1.27865860360612	5.93705362734676e-27	1.38412692630172e-25
PC	3.58630357592593	4.87212708586826	1.28582350994234	4.78163199133586e-23	5.43601713352092e-22
ERICH5	2.68445137592593	3.46666708704591	0.782215711119982	0.000263179170948395	0.00042335874357501
ITGA6	6.89259252222222	6.00346863612774	-0.889123886094478	8.46725872754678e-11	2.56246432119596e-10
BARD1	3.33259697962963	4.18541370199601	0.852816722366378	1.32134970461385e-19	9.86430126262883e-19
MYOC	3.99885887777778	1.97191445207585	-2.02694442570193	6.15774671470718e-32	1.37435473366339e-29
RMI2	3.28354376851852	5.2632511702994	1.97970740178088	1.33134405174178e-30	9.80864498703155e-29
ACHE	2.68489489259259	3.61374074357285	0.928845850980262	3.82993001001345e-06	7.42835115168998e-06
STEAP2	3.9029934037037	4.89163848459082	0.988645080887115	2.16510477057817e-10	6.26139388396816e-10
DNAJB11	5.70765101666667	6.40597127526946	0.698320258602795	7.19382619932098e-20	5.50028716509292e-19
OTC	2.4780385037037	1.34340312580838	-1.13463537789532	6.10917104777979e-32	1.37435473366339e-29
SIRPB1	4.33486651296296	2.36576100151697	-1.969105511446	1.39830916874671e-31	2.19147964844066e-29
COA6	5.05885268518518	5.96547605369261	0.90662336850743	3.48585053286714e-20	2.7684329428218e-19
CHST6	2.55683052037037	3.19779043568862	0.640959915318252	3.0487181261515e-05	5.37777892336022e-05
CIART	3.41563036111111	4.19008143660679	0.774451075495675	3.40184513238828e-08	7.97372362708796e-08
CYGB	5.66301934074074	4.54437000996008	-1.11864933078066	4.56510600596827e-26	8.67141600157452e-25
TPD52	5.56984025740741	6.38101424213573	0.811173984728321	4.20531587267576e-17	2.38773510106157e-16
MGST1	6.40701607962963	7.18849482339321	0.781478743763584	4.11913068922797e-09	1.05210445086525e-08
PHOSPHO1	2.96325127222222	2.10972636051896	-0.85352491170326	6.3040302144318e-20	4.86159891079428e-19
HMCN1	5.01877204444444	4.00195641151697	-1.01681563292748	1.15815506097834e-10	3.44856434515009e-10
SLC43A2	5.35748793148148	4.73082420922156	-0.626663722259925	2.83603090969468e-15	1.340469914825e-14
HVCN1	5.18216971296296	4.26793183371257	-0.914237879250389	4.8181054371724e-20	3.7673675655391e-19
PTRH2	4.84500801481482	5.68119228225549	0.836184267440674	3.64995311634633e-25	5.65259630616152e-24
ITPRIP	5.66893647222222	4.24213444588822	-1.426802026334	6.87613824089066e-25	1.02513899884084e-23
RGN	5.00707141296296	3.82260956141717	-1.1844618515458	1.32545386187404e-16	7.15123116305094e-16
STX11	6.20947537037037	3.44519287542914	-2.76428249494123	1.79133954788033e-33	7.78404400927903e-30
TLR4	4.9518757537037	3.41270714710579	-1.53916860659791	2.13719730565621e-26	4.42513553996512e-25
CHURC1	6.58754817777778	5.90913828271457	-0.678409895063207	2.67137831517208e-16	1.3922908203766e-15
SP5	2.43707045	3.29384329095808	0.856772840958084	1.90439764880959e-06	3.79305027768808e-06
GPRC5A	8.91757642037037	7.10534879283433	-1.81222762753604	1.50099627877175e-22	1.60539961401824e-21
UNC45B	1.88887812962963	1.26314005127745	-0.625738078352185	5.73188434728968e-28	1.68918075221001e-26
DSN1	4.61136546111111	5.47070729055888	0.859341829447771	1.12620664878286e-19	8.46998925102947e-19
ITPK1	5.90217665925926	5.24759313477046	-0.654583524488801	5.44843141900932e-19	3.81239482002326e-18
MBOAT1	4.66362591851852	5.33012511247505	0.666499193956531	1.27995776876789e-10	3.79560747491017e-10
PCSK1	1.68651903518519	2.85689438810379	1.17037535291861	8.65984818648672e-08	1.95406654662963e-07
PYGM	2.80293405740741	2.12432588315369	-0.678608174253715	9.27211595114063e-23	1.01604984686254e-21
SPI1	7.03768523518518	5.4737722649501	-1.56391297023509	2.51217376183482e-27	6.29162725798136e-26
C5	5.28147400740741	4.50542397339321	-0.776050034014194	4.35979903925294e-08	1.01175336420095e-07
PARVB	4.90937037037037	4.01764944952096	-0.891720920849413	1.15608212348568e-21	1.10281950899699e-20
RASD1	6.38762070185185	7.03821259137725	0.650591889525393	0.00594974402876993	0.00818892401601897
ZNF512B	4.75530669444444	5.43654001968064	0.681233325236194	2.24013140967801e-11	7.20307238888494e-11
CLEC7A	5.11778161851852	4.40121286526946	-0.716568753249057	1.13766524006784e-07	2.54066294121683e-07
IL12RB1	3.99233024259259	3.33554489932136	-0.656785343271235	2.96634389076739e-13	1.13372669011746e-12
CARD6	5.90078501111111	4.88645669399202	-1.0143283171191	2.27277982262137e-18	1.481063948816e-17
STEAP1	3.93159331666667	6.10018143483034	2.16858811816367	1.28876069840669e-20	1.07647336927454e-19
ACMSD	1.31766224814815	1.91141642832335	0.593754180175205	3.90102045499146e-07	8.28632434505324e-07
GINS3	3.04023857407407	3.74202404143713	0.701785467363052	3.00482629227192e-12	1.0483735319037e-11
RAB15	4.97503761666667	5.86327984636727	0.888242229700599	4.55048531331637e-11	1.41609012918193e-10
GNPNAT1	4.58122978888889	5.69023356155689	1.109003772668	4.86768090634098e-23	5.52970008349828e-22
MSMO1	8.60506871481481	7.52908149419162	-1.0759872206232	7.24525932382524e-22	7.0760167797745e-21
KRT80	3.64510960925926	5.61688144263473	1.97177183337547	5.53480260873098e-22	5.50830814378427e-21
SIRPB2	3.83676372037037	2.82347432037924	-1.01328939999113	6.87874675746013e-19	4.75837463709993e-18
VTCN1	2.11397119259259	3.23981718996008	1.12584599736749	2.64304575842476e-06	5.20080970468765e-06
LRRC23	5.14930266111111	4.37261479874252	-0.776687862368596	4.35979903925294e-08	1.01175336420095e-07
PTGDS	5.50153287777778	3.8907240107984	-1.61080886697937	1.92119480096471e-21	1.78336515377282e-20
SDSL	4.38202355925926	4.97299474962076	0.590971190361499	2.65396937835703e-09	6.9160874408181e-09
IVL	1.7087475962963	2.97878726175649	1.27003966546019	0.00264931512034617	0.0038058358335536
LNP1	4.62099677592593	3.84582519437126	-0.775171581554669	1.34624441808078e-18	9.0048389867208e-18
TOP1MT	3.82432951666667	4.4515945597006	0.627265043033932	1.19472103991354e-14	5.32206669291688e-14
MCEMP1	7.92678929814815	3.76242707526946	-4.16436222287869	1.42803805400274e-31	2.19147964844066e-29
LIF	4.31123542037037	4.94990190870259	0.638666488332224	0.000546141330951363	0.000848913045867353
MCOLN1	6.19542731851852	5.30233210439122	-0.893095214127301	2.59762305636493e-24	3.53579597546642e-23
CCDC151	3.64487058888889	2.87901945718563	-0.76585113170326	6.68752892093261e-06	1.26633345518396e-05
GSTM5	4.64434785925926	2.89678619293413	-1.74756166632513	2.8538818003493e-31	3.23234060327622e-29
ATP13A4-AS1	3.97164366666667	2.32785893760479	-1.64378472906188	1.70267449821763e-13	6.66361290857374e-13
MTBP	1.66897682222222	2.42446267453094	0.755485852308716	7.765356389434e-24	9.79674263694429e-23
CYTIP	5.84871861666667	5.10297554073852	-0.745743075928144	1.2946578779586e-06	2.61777546146785e-06
IFI27L2	6.50744237592593	5.8512612546507	-0.656181121275227	4.94965501452527e-11	1.53464703501756e-10
TNFSF4	2.72745864074074	3.4060378651497	0.67857922440896	1.49957138475341e-10	4.41153237421399e-10
KBTBD8	3.49391777222222	2.88520509562874	-0.60871267659348	2.48474876588977e-11	7.95423581942819e-11
CNTN4	3.02231116481481	2.13644948812375	-0.885861676691063	3.09203826635093e-18	1.99353716093492e-17
CPVL	6.88148710925926	5.72023261612774	-1.16125449313151	8.77179906184234e-15	3.96101143592922e-14
TRPC6	4.81838291296296	3.81331975568862	-1.00506315727434	6.03579623462697e-12	2.04979541429132e-11
KIF20B	3.46625511851852	4.28594360353293	0.819688485014416	8.76746465497372e-17	4.8141755089919e-16
RBP2	4.51055898148148	2.18695171668663	-2.32360726479485	6.85745408739484e-29	2.61496433880381e-27
ALPL	7.33344199074074	5.34468113796407	-1.98876085277667	1.12229013920331e-17	6.76718213853343e-17
NKD1	4.24874489444444	2.72834302171657	-1.52040187272788	1.84899658528129e-24	2.57451570411139e-23
CENPM	3.61660863148148	5.0392762746507	1.42266764316922	1.30522422916719e-19	9.74871462897167e-19
AKAP14	2.91562703518519	1.69568447796407	-1.21994255722111	3.35324626845174e-10	9.52680992442757e-10
HYOU1	6.7085651462963	7.58464304429142	0.876077897995121	1.29370315906783e-18	8.66866792281345e-18
FAM83F	2.08816799259259	2.75435635740519	0.666188364812597	0.000119614929236761	0.00019925384492444
TPI1	8.38605541296296	9.23351771764471	0.847462304681748	2.69762124259597e-23	3.16152877211421e-22
TEK	6.35620620925926	3.61411779491018	-2.74208841434908	1.19273219017533e-32	8.49668523162832e-30
TGFBR3	6.70901515925926	4.05800708576846	-2.6510080734908	6.507273127748e-31	5.8786240630852e-29
CCL2	8.02344293888889	6.81514030243513	-1.20830263645376	8.89822182171373e-08	2.00576730414599e-07
C2CD4A	1.76587692962963	3.96108383133733	2.1952069017077	3.48242233685035e-24	4.63620384266472e-23
ZFYVE19	4.79003009814815	5.41254655958084	0.62251646143269	1.92592622557286e-16	1.01704305980583e-15
ALOX5	7.23558948333333	5.38879831780439	-1.84679116552894	1.86508909348985e-27	4.81402332855365e-26
ZC3H8	3.19027535740741	3.79227439916168	0.601999041754269	6.42507883181042e-14	2.63906417944213e-13
DPY19L1P1	2.33412552592593	2.92249480011976	0.588369274193835	7.55009223136476e-13	2.7812560629957e-12
SCARF1	5.05711061481481	3.92490500706587	-1.13220560774895	3.1810237942716e-20	2.53429911420788e-19
KIF2C	2.62710111481481	5.14674308367265	2.51964196885784	1.74363889986276e-31	2.36278639135867e-29
SPAG8	3.33088291296296	2.53491411017964	-0.795968802783322	3.44415055325145e-12	1.19533210488674e-11
PTCH1	3.50806091111111	2.89986518167665	-0.608195729434464	2.34824236119092e-10	6.7613925300586e-10
SLC5A3	4.049536	4.88010265716567	0.830566657165669	1.56907857823343e-14	6.87865556956926e-14
ARRB1	6.34957600925926	4.94694014053892	-1.40263586872034	4.17041898826569e-26	8.05272887848707e-25
NPDC1	6.48626643333333	5.65775267373253	-0.828513759600798	4.94458901797824e-08	1.14222264118502e-07
FAM162B	6.38668749074074	4.07235477175649	-2.31433271898425	8.37857542924794e-30	4.38488411343779e-28
P2RX1	4.17516970185185	3.18654493491018	-0.988624766941672	1.70017668631726e-20	1.39478819287768e-19
NRN1	6.74255252592593	4.40389001031936	-2.33866251560656	2.28573996701489e-25	3.71819314261707e-24
ARRDC4	6.71440598888889	5.39460189922156	-1.31980408966733	8.19999149058625e-24	1.03193425250935e-22
FREM3	1.9980525462963	1.07468314672655	-0.923369399569749	2.37621455243737e-30	1.62449586767306e-28
TRIM17	2.14198177592593	2.83940757906188	0.69742580313595	1.42033237555314e-07	3.14370489481843e-07
SMC1B	1.18891483703704	1.83778168852295	0.648866851485917	2.63230221079727e-09	6.86433860021824e-09
HSD17B1	2.39111504259259	3.02640012135729	0.635285078764693	1.27343970658556e-13	5.05677509859996e-13
NDC80	2.26660352592593	4.60437067403194	2.33776714810601	6.35878746685989e-30	3.45904363385421e-28
CLDN3	6.09845871111111	7.55762111179641	1.4591624006853	4.42701137311299e-14	1.84685958245563e-13
EFNA5	3.83294947777778	4.72899220760479	0.896042729827012	2.22846483543551e-13	8.64776548386723e-13
PLEKHN1	2.53158257962963	4.10545169429142	1.57386911466179	4.93796487220789e-29	1.96702081011809e-27
CALB2	3.84970807592593	3.01094829097804	-0.838759784947882	4.81564621928286e-10	1.34773039168524e-09
PFKFB3	7.48906822777778	6.85987832015968	-0.629189907618097	1.95133564972394e-06	3.8819532253061e-06
LINC00472	2.57463491296296	1.57981921141717	-0.994815701545797	1.0928700849731e-24	1.5826802747745e-23
HDHD3	5.10927710740741	6.03401471179641	0.924737604389001	5.29917275883473e-22	5.28420137719019e-21
GPR37	1.41795913333333	2.38203028602794	0.964071152694611	1.92186046446589e-10	5.58347554923408e-10
TMEM232	2.28374135185185	1.53397200998004	-0.749769341871812	1.0795891581009e-17	6.52006552029342e-17
CAVIN1	9.29987993148148	7.22618718189621	-2.07369274958527	4.47244262265253e-31	4.43648769176454e-29
ANPEP	5.26192468148148	4.22124757690619	-1.04067710457529	1.09104122046125e-11	3.62891356628104e-11
RAP1A	6.35993287962963	5.65969354277445	-0.700239336855178	9.16756128826849e-26	1.61974479245694e-24
CD47	7.45718872777778	6.83268255159681	-0.624506176180971	5.92383797417751e-11	1.81996131445531e-10
PLA2G4F	5.91981820925926	3.38630538043912	-2.53351282882014	5.85910242598302e-30	3.26924990879207e-28
TGFA	4.24360405925926	4.95669935518962	0.713095295930361	1.96336798602501e-09	5.17506702394956e-09
FNIP2	5.97743043703704	5.34054025680639	-0.636890180230649	3.43659905738149e-08	8.04896047745044e-08
CD163	7.15287982777778	5.78130214307385	-1.37157768470392	1.11009819936225e-15	5.47367133584174e-15
RTKN2	6.03118355	2.60294293668663	-3.42824061331337	2.65565203798289e-32	9.34548292142834e-30
CYP24A1	1.31491717222222	4.54959057942116	3.23467340719894	2.00427603072385e-25	3.29208845436102e-24
IRF7	5.54114018888889	6.51315730994012	0.972017121051231	1.07693189353759e-18	7.29669435188393e-18
SMAD9	5.07084063518518	3.38411866864271	-1.68672196654247	3.06356522192063e-24	4.13295372205239e-23
RPUSD1	4.68680048518519	5.33169252888224	0.64489204369705	1.64105970940848e-19	1.21970436874106e-18
WNK2	2.33186108888889	3.14797847734531	0.81611738845642	9.19878306218909e-12	3.08053686087475e-11
EIF4E3	5.20156897592593	4.1298181310978	-1.07175084482812	2.65560563115359e-25	4.24701018588177e-24
CRTAP	7.37982780185185	6.64395694159681	-0.735870860255046	5.77704418964738e-21	5.04477558494121e-20
RASAL1	1.9600442037037	3.70629733479042	1.74625313108672	1.40082431571193e-28	4.9100024571732e-27
SMTNL2	3.68775951851852	2.40478878668663	-1.28297073183189	2.05121281264429e-23	2.44742585357723e-22
CYB5A	7.84313453888889	6.58682953672655	-1.25630500216234	8.38465720734716e-21	7.16116727270162e-20
ATAT1	3.34408413888889	4.19737266744511	0.853288528556221	1.8063755674283e-18	1.19197226029823e-17
EFEMP1	8.22780901481481	6.35549733005988	-1.87231168475493	4.84375937356576e-27	1.15225291555811e-25
MTMR11	3.94397047592593	4.87625547317365	0.932284997247727	3.16970772193545e-13	1.20780064620591e-12
CCL23	4.89481370555556	2.67414744878244	-2.22066625677312	3.91650376747441e-29	1.60217729592882e-27
TPBG	4.22997452222222	5.69652918043912	1.4665546582169	3.62525346049965e-23	4.19363351905512e-22
MFSD6L	2.47045839074074	3.13832425021956	0.66786585947882	0.000221763579910208	0.000359545637248198
DLGAP5	2.18858548888889	5.00559686712575	2.81701137823686	1.08229446107787e-30	8.38060358968308e-29
MTX2	6.48622197222222	7.22062115788423	0.734399185662009	6.53419925939164e-24	8.36168146372571e-23
MS4A15	6.59405008518519	3.11037563956088	-3.48367444562431	1.13346203650433e-24	1.63677957450297e-23
NCF1	4.81715394259259	3.64361820141717	-1.17353574117543	1.97163410081602e-17	1.15356556469101e-16
YWHAZ	8.52915856296296	9.19779175309381	0.66863319013085	1.19402374733811e-17	7.18544742797403e-17
TJP1	7.12121598703704	6.25258146830339	-0.868634518733644	2.8769885771863e-16	1.49585665076932e-15
CKAP4	6.33066944074074	7.13286383808383	0.802194397343091	1.8498683655091e-18	1.21855261212377e-17
PITPNM2	4.49376305555556	3.86585749800399	-0.627905557551563	2.26072900822791e-11	7.26468010964959e-11
GNLY	5.30346462037037	4.37941751271457	-0.9240471076558	5.54925889656027e-08	1.2751113137486e-07
ASPHD2	2.86528402962963	3.50755953908184	0.642275509452206	6.7149171326952e-11	2.05013673954768e-10
TACC3	4.02286538518519	5.35818748636727	1.33532210118208	6.07558481855604e-24	7.82760193473897e-23
TIMP1	9.26614386481481	10.6029889136727	1.33684504885784	6.76228089585233e-20	5.18339076547226e-19
TMEM263	6.33621869814815	6.97718318137725	0.640964483229098	1.5800586529367e-14	6.92479069466367e-14
NOP16	4.10106028148148	4.7504211261477	0.649360844666224	2.47288452221322e-17	1.43193317030256e-16
ELFN1-AS1	1.70027623518519	2.35547575926148	0.655199524076292	2.44238671446565e-09	6.38995055429153e-09
TMEM243	6.93540589074074	5.88597714832335	-1.04942874241739	9.55315377836761e-19	6.50755004013848e-18
FGF19	1.40643949259259	2.05703985964072	0.650600367048126	1.73356064320518e-14	7.57565501927009e-14
PEBP4	8.5269990537037	4.46997262682635	-4.05702642687736	9.38969334799201e-29	3.37695203655153e-27
ECM2	5.02016298888889	3.86988668632735	-1.15027630256154	4.67505929251554e-19	3.29097286096977e-18
HAGLR	5.2962062	4.52134446868263	-0.774861731317365	3.74850854452713e-05	6.55578843658304e-05
MRPL17	6.37007107407407	7.03332336149701	0.663252287422932	3.69890066879586e-19	2.63683492016509e-18
NDC1	4.83132995185185	5.72295070590818	0.891620754056332	2.27359987366415e-19	1.65896514010728e-18
FZD9	1.81100631481481	2.427114089002	0.616107774187181	0.00190723955268378	0.0027859648403351
LTBP2	7.72270863888889	6.6659346155489	-1.05677402333999	5.88853365890619e-11	1.81058094289342e-10
TMEM52	2.04925705	3.04926964381238	1.00001259381238	4.07221203787064e-16	2.09150710500136e-15
CD83	7.38548348148148	5.86127846598802	-1.52420501549346	1.98766456554208e-23	2.37346853746909e-22
HSPD1	6.18478434259259	7.17299355842315	0.988209215830561	4.84375937356576e-27	1.15225291555811e-25
GATA1	2.94257570185185	2.28544686814371	-0.657128833708139	1.43298144844762e-25	2.42456627013261e-24
GPRC5D	3.76293539814815	3.03256143606786	-0.730373962080284	5.35019543780816e-10	1.48936016433629e-09
HCST	4.9376543962963	4.06898308093812	-0.868671315358172	3.45699007622074e-14	1.45943789091813e-13
PLAC8	6.79746097222222	4.88214996113772	-1.9153110110845	1.55034389669349e-20	1.27739247123328e-19
RENBP	5.61403426666667	4.79897122017964	-0.815063046487026	1.43298931416354e-14	6.32039489132812e-14
CES1P1	2.53330477962963	1.90317556451098	-0.630129215118651	5.10469138966372e-13	1.90869428974935e-12
CDCA8	3.25018232777778	5.55123190055888	2.3010495727811	7.52680825078963e-31	6.52767821841338e-29
CD93	8.18970026666667	6.07626543820359	-2.11343482846307	9.37356991359848e-30	4.77391512009007e-28
LINC00665	1.9960826037037	3.07524992612774	1.07916732242404	7.90270726082255e-13	2.9026957429212e-12
C1orf198	8.34222692592593	7.14287693387226	-1.19934999205367	2.69468941463913e-24	3.65904564417302e-23
TPSAB1	7.34145640555556	5.24686019866267	-2.09459620689288	9.56653083159173e-24	1.1920462925375e-22
MAPK4	3.46613644259259	1.84965044690619	-1.6164859956864	1.22002739994371e-24	1.7567700046438e-23
PARS2	3.71754426111111	4.48885967311377	0.771315412002661	8.61651816270409e-22	8.34010817317347e-21
GSAP	6.13488613333333	5.07457493776447	-1.06031119556886	8.14028723504347e-19	5.58269947429981e-18
DDX11	3.50080632962963	4.56686816469062	1.06606183506099	1.83266305986115e-17	1.07640585369631e-16
MTHFD2	4.16941875925926	5.42925230718563	1.25983354792637	4.67185981437276e-21	4.13439162698166e-20
ZC3H12C	4.08036941296296	3.30096894686627	-0.779400466096695	4.10234959729901e-16	2.10627063052121e-15
ECSCR	5.02737565555556	3.244646409002	-1.78272924655356	1.79942815879514e-31	2.41680718283485e-29
SRSF12	1.61333119814815	2.3215624460479	0.708231247899756	1.72985853331201e-14	7.56168581217813e-14
CYB5D2	6.05634657222222	5.4111376997006	-0.645208872521623	5.44342929860469e-13	2.02985077309394e-12
IL34	4.95781975740741	3.73069202273453	-1.22712773467288	1.25814019169933e-22	1.35328091349545e-21
KDR	6.52870378518519	5.56227352818363	-0.966430257001552	1.04154244840402e-10	3.11907848055008e-10
KLK6	1.56076594814815	2.47671286924152	0.915946921093369	1.29071018658573e-10	3.82599775426008e-10
REM1	3.95503174814815	2.87634442055888	-1.07868732758927	1.4686429543822e-24	2.08704064781448e-23
RAB17	5.88282524444444	5.23222159271457	-0.650603651729874	1.76188170797569e-07	3.86473170717547e-07
MATK	4.3572747462963	3.38047824123753	-0.976796505058771	2.74081879111643e-19	1.98271719698637e-18
LILRA2	3.93032559444444	2.82099511556886	-1.10933047887558	3.05829229152444e-23	3.56495407899128e-22
TRIL	4.36660743703704	3.66286991431138	-0.703737522725659	8.63856048250086e-08	1.94955289877941e-07
MYO7A	2.24617426481481	3.36711101449102	1.1209367496762	7.16725521260641e-26	1.30428575973294e-24
ETS2	7.70357288518519	6.70681406	-0.996758825185185	3.29481828899886e-17	1.89056548854955e-16
ROPN1L	3.66316767777778	2.24522199852295	-1.41794567925482	3.8911183202871e-13	1.46867839741217e-12
DPP6	2.49166987222222	1.56148171538922	-0.930188156833001	1.683403699039e-25	2.81067304073871e-24
FOXO3	6.33926742222222	5.6412919644511	-0.697975457771125	6.49683318145301e-13	2.41022823747036e-12
ALDOA	5.15084060740741	5.81655165061876	0.665711043211355	4.80635696653744e-14	1.99633699067549e-13
LGI4	3.73996867777778	2.72441971335329	-1.01554896442448	6.9193675083269e-28	2.00412888995003e-26
S100A2	4.17137771111111	6.3251549949501	2.15377728383899	2.4141662971347e-14	1.03854313751738e-13
CBX7	6.41531205740741	4.68013109249501	-1.7351809649124	5.0248863112107e-30	2.899722416169e-28
PLA2G1B	6.80928019444444	3.40726866381238	-3.40201153063207	3.16163990620858e-26	6.30818451548792e-25
ETF1	7.91964066111111	7.27240821692615	-0.647232444184963	8.38465720734716e-21	7.16116727270162e-20
LRRN4	5.56706185740741	3.89202075956088	-1.67504109784653	9.820836950537e-14	3.95150695647667e-13
PACRG	3.6099770037037	2.20821925618762	-1.40175774751608	3.53297475270088e-18	2.26149126198824e-17
HAGLROS	1.87436840185185	2.62490798393214	0.750539582080284	5.41150463875527e-08	1.24553239160432e-07
FBLN5	7.59245900925926	5.40644903750499	-2.18600997175427	8.07916606178504e-29	2.98339424135551e-27
UBE2QL1	1.75584901111111	2.43397969115768	0.678130680046574	9.07544480400799e-08	2.04390365888211e-07
MANF	6.65116612037037	7.78167165808383	1.13050553771346	2.84050372449254e-28	9.11423362085059e-27
DROSHA	5.55818950740741	6.24224208932136	0.68405258191395	2.31986164171772e-15	1.11102998221363e-14
INMT	8.35722297777778	4.60092314642715	-3.75629983135063	2.57219119442469e-32	9.34548292142834e-30
KCNT2	3.64800547037037	1.80836431269461	-1.83964115767576	3.04288084676635e-29	1.28640118694632e-27
SAC3D1	4.78881874444444	5.53934171381237	0.75052296936793	6.87765526709398e-18	4.26398332456745e-17
TCAM1P	1.22045781666667	1.87895001421158	0.65849219754491	3.16693201614954e-07	6.7858996483272e-07
KANK2	6.85455756111111	5.4451389961477	-1.40941856496341	4.74303157801824e-29	1.90645258709987e-27
ARHGEF19	4.12982741666667	5.21263049269461	1.08280307602794	7.77077921283111e-17	4.28862770539782e-16
SERINC1	9.61250612777778	8.47003173183633	-1.14247439594145	3.80950972045811e-30	2.33132778336261e-28
GPD1L	7.39721702962963	6.38735648706587	-1.00986054256376	1.04738224680201e-15	5.17620330827552e-15
BIK	4.26150238148148	5.70065035361277	1.43914797213129	1.8498658392717e-18	1.21855261212377e-17
ANGPTL4	4.40285698703704	5.34547551237525	0.942618525338212	4.85789757848816e-06	9.31972083791111e-06
GMDS	4.07790923333333	5.10635609916168	1.02844686582834	4.27760909258361e-25	6.56433500486769e-24
DUS4L	2.68006543703704	3.35712373287425	0.677058295837214	5.68897327318109e-23	6.40041122068713e-22
MEGF6	5.2190900537037	4.62034218662675	-0.598747867076957	2.06671701864564e-06	4.1023494888811e-06
SYT2	2.17694162962963	2.79966482760479	0.622723197975161	9.58849041755817e-11	2.88454480201631e-10
RHOB	8.22495308518518	7.46997702570858	-0.754976059476602	1.42256478905908e-10	4.19554329645349e-10
TUBA4B	4.72217022222222	3.16085333065868	-1.56131689156354	9.66536260310268e-13	3.5248737012465e-12
CBX3	6.34800549444444	7.24164591926148	0.893640424817033	1.06685312728928e-27	2.9332662885633e-26
METTL21A	3.72605591851852	4.35866140377246	0.632605485253936	2.02046288178123e-19	1.4820959476459e-18
ALYREF	6.97378389814815	7.58473040556886	0.610946507420715	7.19171411359244e-12	2.4287637984422e-11
IER3	6.57021067592593	7.39311178526946	0.822901109343535	1.14120953706051e-06	2.31831577351993e-06
SOX21	1.81705673518519	2.45641201700599	0.639355281820803	0.015121451584964	0.0198245088172429
OSBPL11	6.2622754462963	5.34180177948104	-0.920473666815258	5.54690916119512e-24	7.20150491709487e-23
SNX25	5.70329710740741	4.54967195283433	-1.15362515457308	1.87234049896682e-21	1.74120782799139e-20
LAMP5	3.05414207037037	3.95415042341317	0.900008353042803	8.91919653811145e-10	2.43071893189773e-09
KLHDC7B	2.53889286666667	3.3318451	0.792952233333334	1.21299836078656e-09	3.26182664555427e-09
RCBTB2	4.87363833703704	4.22270986674651	-0.65092847029053	3.09943960148563e-17	1.78589118325664e-16
RAD54B	2.00981372962963	2.95383186982036	0.94401814019073	1.24842084782755e-26	2.70675474392553e-25
SAPCD2	2.57099347592593	4.60132077578842	2.0303272998625	1.84849328938825e-32	9.34548292142834e-30
CTSG	4.41296651851852	3.00401162189621	-1.40895489662231	1.3016005883303e-15	6.38887196930432e-15
LGALSL	6.82331910740741	5.0688591061477	-1.7544600012597	1.8469377062781e-27	4.78344258842709e-26
TUSC1	6.32305793518518	5.55058128247505	-0.772476652710135	2.81578831889307e-15	1.33214524051871e-14
KIFC2	3.52042502962963	4.57136408255489	1.05093905292526	3.16083511820757e-14	1.33887788414838e-13
TIE1	5.58012914814815	3.81770787744511	-1.76242127070304	1.17286464992471e-29	5.7421183199701e-28
KRT1	2.69873352037037	1.85692266636727	-0.841810854003105	2.98990322480784e-11	9.47937356233729e-11
CDKL5	3.43819271851852	2.67257532742515	-0.765617391093369	5.29424530456805e-18	3.32165196310167e-17
KCTD10	6.3828954	5.75977045892216	-0.623124941077844	5.43933168343517e-22	5.41684625718475e-21
C20orf202	3.01082698518519	1.84400998622754	-1.16681699895764	6.04983028114526e-31	5.53152224844455e-29
NR4A3	5.03308623333333	3.25693629227545	-1.77614994105788	3.1912683783491e-16	1.65359782103804e-15
FLAD1	5.17011801666667	6.31268805083832	1.14257003417166	3.50903987913648e-30	2.19163367266067e-28
ZSCAN16	3.83983905555556	4.63321373183633	0.793374676280771	1.734958699789e-16	9.20358902016695e-16
NCAPG	2.21629713703704	4.30804099417166	2.09174385713462	1.47987931657323e-28	5.15140559349356e-27
SUV39H2	3.07032493703704	4.01502417153693	0.944699234499889	3.31761408767329e-26	6.57329360425816e-25
SMIM10	4.32488186481481	3.4720910359481	-0.852790828866711	5.52697749016399e-18	3.45766435977819e-17
NOTUM	4.1959063537037	3.34699639149701	-0.848909962206698	8.35305376169639e-12	2.81034158551425e-11
FOSB	8.20892941666667	4.99352511894212	-3.21540429772455	1.44619347246128e-18	9.62670102260739e-18
FAP	3.03898851296296	4.67038924996008	1.63140073699712	2.9736068142475e-21	2.70242099519966e-20
ITPKA	1.80084406666667	3.92846672179641	2.12762265512974	3.69571516244255e-24	4.91585179845667e-23
RIMKLA	3.60484177407407	2.81793021502994	-0.786911559044134	3.93384424716119e-12	1.3550602392003e-11
RASGRP2	4.08104427407407	3.03423093856287	-1.0468133355112	4.79250132351904e-21	4.23626051928521e-20
GPR35	2.58894629814815	3.39397113013972	0.805024831991572	5.08508933800056e-11	1.57599348341504e-10
PDIA6	7.87310306111111	8.67482818578842	0.801725124677311	6.18257687970845e-21	5.37416777224142e-20
KRT13	3.38294684814815	2.36240474698603	-1.02054210116212	1.16640239498585e-13	4.64876290669649e-13
IHH	4.10919883148148	2.3035572558483	-1.80564157563318	1.01837611523005e-26	2.25958117930168e-25
CCDC69	6.78970341851852	5.02915975459082	-1.7605436639277	1.39429090779769e-29	6.63359031587634e-28
GPRIN2	5.86602461111111	4.06252509634731	-1.80349951476381	5.29009784806133e-26	9.8998538890292e-25
GAS2L2	3.70310470185185	2.75962841858283	-0.943476283269018	1.27492360638194e-09	3.42408698886192e-09
GPSM2	2.98529452962963	3.61565671407186	0.630362184442227	1.1643106300792e-11	3.86161329386189e-11
HOXD4	1.74168287222222	2.50666351838323	0.764980646161011	4.33297353270825e-06	8.36447968785463e-06
C4orf46	3.75663668148148	4.45707993203593	0.700443250554446	2.29988465254701e-14	9.91066137754286e-14
PKHD1L1	2.83707695	1.62578040379242	-1.21129654620759	2.46707745967047e-26	5.03963371340122e-25
PRAM1	5.08726514074074	3.28085647954092	-1.80640866119982	3.3958854651145e-28	1.06706736447294e-26
STX1A	2.83564138148148	4.66249548972056	1.82685410823908	3.92865330286044e-30	2.37550482778936e-28
HHEX	5.29379605555556	4.49085389311377	-0.802942162441783	2.74007576564636e-12	9.5953230030491e-12
PUS1	3.97637930740741	4.87632482856287	0.899945521155467	9.55941411272388e-22	9.19412091183842e-21
NDRG2	6.17879146481481	4.59590039820359	-1.58289106661122	3.2239892755968e-26	6.40451377431055e-25
ARFGAP1	5.49531257592593	6.09026258331337	0.594950007387448	1.34057949760836e-15	6.5632252194257e-15
AMPD3	4.18837643333333	4.82169912720559	0.633322693872255	2.55376328454219e-11	8.16311402053429e-11
BDH2	5.30866434814815	4.43567568257485	-0.872988665573297	4.31265868347598e-19	3.05428002049066e-18
PLA2G5	3.45896497037037	2.54572140235529	-0.913243568015081	2.39241562268829e-22	2.49894644910806e-21
LOXL2	3.73380585925926	4.74335303237525	1.00954717311599	5.99807983309491e-12	2.0383532831814e-11
TMEM170B	4.23934434074074	3.3280912944511	-0.911253046289643	1.74318472184321e-17	1.02703084330025e-16
PJA2	7.84479978333333	7.20752179632735	-0.637277987005988	7.14977072280387e-15	3.25959958726327e-14
REEP1	4.67548610925926	2.82091837854291	-1.85456773071634	1.4285627588716e-24	2.03389277592817e-23
EIF6	7.34936087407407	7.94504573453094	0.595684860456863	6.10075588632864e-17	3.40784586259881e-16
RRM1	5.97654847592593	6.62385355499002	0.647305079064094	1.48167380744261e-12	5.30612632740833e-12
CGREF1	1.77812555555556	3.12583865738523	1.34771310182967	3.22711850928594e-23	3.75025418673141e-22
SDF2L1	6.42571715	7.25430481171657	0.828587661716568	1.45173299715924e-19	1.08110656024955e-18
NECAB1	3.77906747222222	1.64561996720559	-2.13344750501663	1.99854889146837e-31	2.52767078664349e-29
ZMIZ1	5.98459504074074	5.29593955520958	-0.68865548553116	1.739225186602e-15	8.40643969970018e-15
TMPO	5.30712025555556	5.91756738279441	0.610447127238856	7.08476871380123e-11	2.15741442153614e-10
ZNF25	5.01649908148148	4.25011253942116	-0.766386542060324	2.35619646875917e-20	1.91025607939946e-19
SLC9A3R1	6.17506921851852	6.90077874297405	0.725709524455533	1.131186709791e-10	3.37488120591665e-10
BCS1L	4.97095989259259	5.57109987908184	0.600139986489244	1.17571643293148e-18	7.93059924560048e-18
FABP4	8.19477687592593	3.25678814229541	-4.93798873363052	6.9776916032045e-33	8.49668523162832e-30
IRF1	6.30659370555556	5.61025859083832	-0.696335114717233	3.77807646306491e-09	9.69397573625294e-09
ZCCHC24	6.34540821296296	5.20698539776447	-1.13842281519849	4.41325156470137e-22	4.4328205822285e-21
SH3BP5	5.94653656111111	4.60298750251497	-1.34354905859614	1.73659881936358e-23	2.08680972821937e-22
TNFRSF19	5.41366481111111	4.55087215720559	-0.862792653905522	4.34577646602272e-10	1.22185715866667e-09
DUOX1	6.40227654814815	3.66635843620758	-2.73591811194056	6.69234984523981e-30	3.60176573053917e-28
HMBS	4.78518113518519	5.70845305764471	0.923271922459525	4.0719277076806e-23	4.67117511862951e-22
VEPH1	5.70902582407407	3.11942794648703	-2.58959787758705	1.12807846628945e-30	8.6034406446608e-29
PCSK2	3.34532322777778	2.46048202193613	-0.88484120584165	1.29603833754488e-14	5.75481973344606e-14
NR2F1	6.30903342962963	5.25140952884232	-1.05762390078731	4.86824037630398e-13	1.82568036054276e-12
ADGB	1.93984777592593	1.33201089293413	-0.607836882991794	8.5484301393348e-13	3.12851517300902e-12
PTMS	8.10547615	7.36443755550898	-0.741038594491018	1.15359093292366e-14	5.15397945332196e-14
HSH2D	3.55538518148148	4.63021710872255	1.07483192724107	6.02790610462894e-23	6.75169970110357e-22
CYP4Z1	2.25595175925926	1.64816029872255	-0.607791460536704	1.9779285624538e-13	7.70706592871921e-13
STX12	7.80532117037037	6.82609235333333	-0.979228817037037	5.68195384893116e-30	3.19388939130475e-28
SORBS3	6.6870858	5.52120589834331	-1.16587990165669	2.6248717363744e-27	6.52007828853589e-26
RNF180	3.60370162037037	2.61995558339321	-0.983746036977156	4.68915897193638e-18	2.95668324541248e-17
SLC48A1	5.81221579814815	5.17724213742515	-0.634973660722999	2.75589808039545e-15	1.30543898770792e-14
C12orf56	1.54768819074074	2.40873408439122	0.861045893650477	1.99845862553453e-10	5.79381214130612e-10
PRELP	7.47030308888889	5.76808352409182	-1.70221956479707	4.18824424650858e-22	4.22358690559872e-21
SELPLG	7.06693706666667	5.59695348295409	-1.46998358371258	1.83374436341611e-28	6.22687301642635e-27
PDGFA	5.79770214259259	4.93995260848303	-0.857749534109559	2.32143662163175e-12	8.17458807799567e-12
CHST15	4.94396556481481	5.69467061443114	0.750705049616323	3.865513597608e-13	1.4601020376032e-12
DCAF12	6.41629728518518	7.04737713261477	0.631079847429586	9.38245342945646e-17	5.13329112108366e-16
HEY2	3.98609772962963	3.02362474866267	-0.962472980966955	1.96059342202492e-14	8.5065630235328e-14
GJA5	6.12865687407407	4.45525649780439	-1.67340037626968	4.03572111051476e-23	4.63314215539202e-22
KCNQ1	6.05086859444444	5.11219027518962	-0.938678319254824	1.06014747145697e-10	3.17104023931857e-10
TMEM63C	1.52684929444444	3.08016182145709	1.55331252701264	6.09788241739189e-19	4.23754355726604e-18
UBE2C	3.89410127592593	7.20019300542914	3.30609172950322	1.33134405174178e-30	9.80864498703155e-29
DKK2	4.2064563462963	2.38252512389222	-1.82393122240408	8.40978060547105e-29	3.08297681761435e-27
CEP131	4.11318178703704	4.70555579165669	0.592374004619649	5.95934929785297e-11	1.82976015159851e-10
EVA1A	6.21303135	5.20601443550898	-1.00701691449102	1.97285956485396e-10	5.72287645561708e-10
LINC00930	2.78698765925926	2.11107116590818	-0.675916493351076	3.85842647084382e-15	1.80571503385744e-14
HSF2BP	1.73049888148148	2.5355148494012	0.805015967919716	9.52072902559617e-26	1.67823582371049e-24
STAT5A	5.66148130925926	4.93001215261477	-0.731469156644489	1.96365967602646e-19	1.44251998562699e-18
SHE	5.2605575462963	3.92842785992016	-1.33212968637614	7.14977072280387e-15	3.25959958726327e-14
TSPAN2	3.8648910037037	3.01941666558882	-0.845474338114881	8.46129596170855e-14	3.43270099422352e-13
CHI3L2	6.19586793703704	4.19047245968064	-2.0053954773564	2.0612648256479e-20	1.68193072385797e-19
SLC14A1	3.65372933148148	1.72453856283433	-1.92919076864715	1.23809707529296e-24	1.77772935777874e-23
TMEM139	4.26919590925926	2.44747280602794	-1.82172310323131	9.62486599305388e-27	2.14503070743875e-25
CFTR	4.07889405925926	2.59802396758483	-1.48087009167443	6.4614962610309e-18	4.02080465234138e-17
COL11A1	1.46508071481481	4.17959740199601	2.71451668718119	3.12827854843366e-25	4.91998793052618e-24
HEATR1	3.98675023518519	4.78308151518962	0.796331280004436	2.54766194842546e-19	1.85004140628006e-18
IQSEC1	6.18891810185185	5.34250383908184	-0.846414262770015	5.87655056129898e-20	4.55042897289973e-19
CD33	4.30009895740741	3.13679592510978	-1.16330303229763	4.8739020995556e-25	7.43429267989501e-24
KAT2B	6.12545813148148	4.9045886548503	-1.22086947663118	9.91952137867404e-24	1.23198507335627e-22
B4GALT4	4.42580877592593	5.17591082247505	0.750102046549124	3.47960052341385e-18	2.23108986666041e-17
CP	3.7472196962963	6.73903101718563	2.99181132088933	1.61782679482261e-21	1.51566402870511e-20
CAPN12	2.60568096111111	3.4939410703992	0.88826010928809	1.11661096348665e-13	4.45968981095762e-13
SSH2	4.36782055	3.72535820720559	-0.642462342794412	8.29586864596044e-16	4.14165784341255e-15
PABPC1L	3.27224869814815	4.68954088111776	1.41729218296962	3.19565829109541e-17	1.83853320257601e-16
PCDHB7	3.32570731851852	2.62589450291417	-0.699812815604347	7.16925522246876e-12	2.42225704611328e-11
CLSTN2	2.91961606851852	2.05970316095808	-0.859912907560434	4.59167131403602e-11	1.42832128577833e-10
VWF	7.94918227407407	5.79599042403194	-2.15319185004214	5.62802237394196e-29	2.18456510407461e-27
IKZF1	4.0942631037037	3.47110071467066	-0.623162389033046	5.41133861625352e-10	1.50527650621114e-09
TMPRSS11E	1.22630272037037	3.55671623411178	2.33041351374141	1.23641517169518e-21	1.1764936088287e-20
CD1A	3.02650488703704	3.73591893431138	0.70941404727434	0.00933347632269334	0.0125758352101339
GPRIN1	2.17830193888889	3.6060444250499	1.42774248616101	8.24811568267694e-27	1.86282219815458e-25
C1QC	10.2070861944444	8.81154680489022	-1.39553938955422	1.39375592413233e-17	8.31814143159905e-17
CD37	5.78525316851852	4.60535609676647	-1.17989707175205	1.26726669012861e-20	1.05968631162986e-19
ARRB2	6.85679145925926	5.95080881311377	-0.905982646145487	1.84178757319134e-25	3.04828898564067e-24
TRIM71	2.66630216851852	1.63811165692615	-1.02819051159237	6.82664746503319e-22	6.68438894043927e-21
ZNF281	5.53543397962963	6.19734921147705	0.661915231847416	4.57735626654569e-12	1.56924635322710e-11
FANCF	4.48520431666667	5.41724940658683	0.93204508992016	3.87183664347906e-22	3.91752431587211e-21
PINLYP	3.55546127962963	2.85077982227545	-0.70468145735418	4.01056928119235e-15	1.87402740088227e-14
RNF122	5.56713713518519	4.57232844061876	-0.994808694566423	1.69553520721119e-19	1.259576007824e-18
P2RY12	3.17506541111111	2.22292962782435	-0.95213578328676	1.34561253822912e-14	5.95765997190485e-14
P2RX2	2.76175811666667	2.0139234055489	-0.747834711117764	7.04466892020156e-23	7.82700879955337e-22
JSRP1	2.02054201111111	3.32791071063872	1.30736869952761	1.26048819036785e-17	7.55845678311022e-17
HAL	1.93714493518519	2.78289390824351	0.845748973058328	8.36537939383072e-06	1.57013862647878e-05
PKD2L1	3.67674995925926	3.01156144131737	-0.665188517941894	7.20036684625775e-15	3.27973923559405e-14
TMEM130	3.91390335925926	3.24723958636727	-0.666663772891994	8.21002993065998e-06	1.54212406259439e-05
SERPINB2	2.73115206296296	1.97235734343313	-0.758794719529829	1.72564909900352e-10	5.03851026848334e-10
KDELR3	4.73100212962963	6.59372973886228	1.86272760923265	3.74967782473909e-28	1.15803603394955e-26
PROM2	3.7117513462963	5.44655562121756	1.73480427492127	2.2428016074805e-24	3.080452488392e-23
POLR2D	4.86853638888889	5.48651086664671	0.617974477757818	7.66545336639462e-19	5.27852022421829e-18
PKIB	2.9545261462963	4.31346353724551	1.35893739094921	1.88309444173628e-10	5.47714149908615e-10
BIRC5	2.79793848888889	5.58855192752495	2.79061343863606	1.05930682107297e-29	5.23684026821644e-28
MMP10	1.88530880740741	3.47683916377246	1.59153035636505	1.0476769830697e-10	3.13625403860698e-10
LMBRD1	5.67300609074074	4.99264125407186	-0.680364836668885	5.58315801986198e-22	5.54915450343453e-21
TAF1A	3.45185437592593	4.17473611846307	0.722881742537148	5.44509064835463e-17	3.05848041340038e-16
ZDHHC2	5.87555981296296	5.03577065409182	-0.839789158871146	8.2911627075221e-18	5.08424147119446e-17
BEX5	6.21878300185185	4.5554367393014	-1.66334626255045	2.2186094437608e-16	1.16511541619231e-15
PAK1	4.89489966296296	5.85697576047904	0.962076097516078	2.82228115690223e-25	4.49934465528415e-24
FZD4	5.66657578148148	4.23660664862275	-1.42996913285873	5.39961272447176e-25	8.16234286048883e-24
PMM2	3.57501660185185	4.4231638999002	0.848147298048348	5.45011243265578e-25	8.23048322292704e-24
SARAF	9.60251416296296	8.9660749752495	-0.636439187713462	5.97627227688588e-18	3.72951827081813e-17
GYPC	6.90437003333333	5.12194762397206	-1.78242240936128	8.08346475120405e-32	1.59328239648083e-29
ASPHD1	2.82124806111111	4.25432670103792	1.43307863992681	8.927495691243e-15	4.02892066922376e-14
MELK	2.74982120925926	5.39579510868264	2.64597389942338	3.50903987913648e-30	2.19163367266067e-28
OR52K3P	2.82071585740741	1.76534871153693	-1.05536714587048	8.82665933274075e-26	1.56497907351643e-24
TXNIP	10.6937102722222	9.56606428804391	-1.12764598417831	2.2686669330922e-16	1.18975667047479e-15
IFNGR1	8.26653838333333	7.2437893289022	-1.02274905443114	1.23568863819202e-20	1.03499152659163e-19
SLC25A13	4.5545531037037	5.38170163289421	0.827148529190508	6.93766032805235e-22	6.78433445868882e-21
RAB11FIP1	7.49782146851852	6.04780533427146	-1.45001613424706	1.51021086952044e-21	1.4209839037019e-20
FBXO5	3.66791702962963	4.38975528736527	0.72183825773564	5.35087564369212e-11	1.65229378726989e-10
GAS6	8.03208925555556	6.19693080968064	-1.83515844587492	1.52293261125145e-30	1.0902617094794e-28
LILRA1	2.90671786481481	2.01822789558882	-0.888489969225993	2.74452117353897e-24	3.71907123667866e-23
ALDH18A1	5.88707155740741	7.27985895339321	1.39278739598581	7.42845609567769e-32	1.54440655019315e-29
ATF3	6.9506657962963	5.41517768363273	-1.53548811266356	1.16170366529888e-14	5.18716579236278e-14
MGAT3	5.68261017592593	2.95742582203593	-2.72518435389	2.24295052954306e-31	2.6594798344152e-29
SCN8A	1.35284737592593	1.93916085914172	0.586313483215791	4.76317512819144e-18	2.99840630851875e-17
DIRAS1	1.94433411851852	3.020764759501	1.07643064098248	1.37982677621869e-11	4.53478738185548e-11
RASL12	6.22003886111111	4.67072948580838	-1.54930937530273	1.04975851797214e-26	2.31572456791616e-25
SNRPG	7.41283622962963	8.03520867812375	0.622372448494122	1.22866006925175e-14	5.46843808534716e-14
APEX1	8.40193907592593	8.9968129507984	0.594873874872478	3.0291738417194e-17	1.74672383722551e-16
GBA3	2.25752242777778	1.59167351219561	-0.665848915582169	2.31606617253375e-18	1.50862387555986e-17
DEPTOR	3.92957262592593	5.05231600411178	1.12274337818585	1.41030209306754e-15	6.89122822488282e-15
ANXA3	8.19483422777778	5.60566863423154	-2.58916559354624	2.24636764687561e-29	9.91079121413696e-28
RCOR2	2.39757724444444	3.48587455560878	1.08829731116434	4.27207248556195e-16	2.19044743626263e-15
FAM189A2	5.85610251481481	3.21489104904192	-2.6412114657729	5.80342375211451e-31	5.4369482892495e-29
STOM	9.03953384814815	7.79466557137725	-1.2448682767709	9.44131769597137e-27	2.10721880399643e-25
LIMK1	4.54736783703704	5.35811806798403	0.810750230946994	5.32257117149255e-17	2.99298490810457e-16
DCC	2.45569318148148	1.4397100261477	-1.01598315533378	4.58668588690121e-26	8.70151646318746e-25
SNRPE	5.96170970185185	6.8551521038523	0.893442402000443	1.48343916391219e-25	2.50157291007726e-24
TRIM27	5.62959122222222	6.28778015339321	0.658188931170991	7.83622651211704e-24	9.87794101116282e-23
GPR17	2.64403602592593	1.58609752828343	-1.05793849764249	4.29473031465981e-23	4.90083623951819e-22
CCDC153	3.28363873518519	2.6661833548503	-0.617455380334885	1.8048877585481e-07	3.95563631934794e-07
ARAP1	6.27275629444444	5.66517487626747	-0.607581418176979	6.51760212481484e-16	3.27867956387036e-15
CENPI	1.59827588703704	2.84723532686627	1.24895943982923	3.01556835381429e-26	6.04587594528923e-25
XKRX	2.21161029814815	3.66738724159681	1.45577694344866	1.48389725814654e-14	6.52408239705366e-14
MYL9	8.77266944259259	7.06719602684631	-1.70547341574628	1.62035617807011e-30	1.14382073091024e-28
SAT2	7.45226007962963	6.7866864796008	-0.665573600028831	8.25430993917308e-17	4.53897325894311e-16
DEPDC1	1.72486651666667	3.72851548586826	2.0036489692016	2.71357595327893e-30	1.79060618447454e-28
ACOXL	3.88773643148148	2.59420559856287	-1.29353083291861	3.7536516065211e-25	5.80725488605206e-24
PNPLA2	6.73522396296296	6.12835399662675	-0.606869966336217	3.1697107292865e-13	1.20780064620591e-12
CST4	2.02831887962963	2.96345927221557	0.935140392585939	5.10929490522356e-19	3.58169832686272e-18
RPS6KA1	6.77397080185185	6.13853909025948	-0.63543171159237	5.83903465930258e-16	2.94807149115886e-15
CEACAM8	2.29519909814815	1.37057578882236	-0.924623309325793	2.12578324134458e-14	9.18127838756024e-14
PEAR1	5.01662046296296	3.29020550664671	-1.72641495631626	5.14082184635946e-29	2.02130189539372e-27
TAL1	4.27099377592593	2.46487603261477	-1.80611774331116	2.33896822238939e-31	2.70981074131326e-29
KAZN	4.17432686481482	3.10437594804391	-1.0699509167709	4.47732751573311e-21	3.9761497780153e-20
RFC2	5.76670795740741	6.44378140516966	0.677073447762254	7.16815141496177e-16	3.59402160637181e-15
SMIM22	3.74319617777778	5.08234031031936	1.33914413254158	8.8232901389147e-18	5.38444207632925e-17
CALCOCO1	6.88761858703704	5.71793042001996	-1.16968816701708	8.50938821187475e-28	2.39604795717297e-26
VIM	9.0800356	7.7964687560479	-1.2835668439521	3.51304516992724e-26	6.89747562017927e-25
SKA1	1.66343571481481	3.47172245041916	1.80828673560435	1.03586415322114e-27	2.85843208540945e-26
HS3ST2	4.677897	4.02348528844311	-0.654411711556886	9.23412319661101e-05	0.000155579804346098
C5orf49	4.14204031111111	2.83499124183633	-1.30704906927478	6.55666636930787e-11	2.00343470168998e-10
NMRAL1	5.84582808518519	6.48455891349301	0.638730828307829	6.19671956880553e-19	4.30226957437152e-18
RERGL	2.72354448703704	1.86182261101796	-0.861721876019073	2.71537332111153e-13	1.04411504673194e-12
ORC5	4.07137649444444	4.73522629437126	0.663849799926813	6.33014170145092e-20	4.87430545930597e-19
SLC6A14	6.22861109444444	5.49522539205589	-0.733385702388555	0.0173607740626838	0.0225972957074916
SFN	7.84296771111111	8.99332823592814	1.15036052481703	1.1408712931754e-09	3.07877020208447e-09
MS4A4A	6.62289446666667	5.24819041906188	-1.37470404760479	2.09603709292387e-20	1.70846159824412e-19
SPATS2	3.83599706481481	4.73883358764471	0.902836522829896	1.73081104759441e-26	3.65347973147988e-25
TMOD3	5.88872611481481	5.23087295938124	-0.657853155433577	4.14176924857065e-17	2.35341190136865e-16
HCLS1	7.08610887037037	6.29799667309381	-0.788112197276559	2.15560469529009e-09	5.67093299712562e-09
SASH3	6.44753977777778	5.33803356157685	-1.10950621620093	4.54809245495422e-16	2.32255717324496e-15
SLC25A10	2.83005732777778	4.2429432306986	1.41288590292082	2.54649959699628e-28	8.27585104574144e-27
GNAI2	8.50046658703704	7.63032501628742	-0.870141570749612	8.59101087448219e-25	1.25976591344943e-23
TEKT3	2.31223911296296	1.55235433936128	-0.759884773601685	2.668680778672e-14	1.14123888920555e-13
SH2D3C	6.03431903518519	4.06873992752495	-1.96557910766024	5.88654786523059e-32	1.37435473366339e-29
EPM2A	2.90907066111111	2.29228170117764	-0.616788959933466	3.47962371672728e-26	6.84971423005266e-25
PTPRC	6.0040056962963	5.00183896516966	-1.00216673112664	2.9663495331465e-13	1.13372669011746e-12
MPDZ	5.15066387592593	4.27579182153693	-0.874872054389	2.10159316712226e-14	9.07938499784075e-14
GJB6	1.30305592037037	2.91067170149701	1.60761578112664	8.30879239404389e-16	4.14674587847432e-15
DAPK2	5.08992368148148	3.39326534309381	-1.69665833838767	9.7655606099998e-28	2.70954137802499e-26
LINC01270	1.49050992962963	2.44665934179641	0.956149412166778	6.65186536355012e-28	1.94518999272833e-26
TBC1D7	3.27676509444444	3.88085996183633	0.604094867391883	1.25312473384266e-18	8.41537733346761e-18
CLIP4	5.60299572777778	4.93902492826347	-0.663970799514304	2.10742399001207e-11	6.79217963398029e-11
PLEKHO2	7.25707946111111	6.09088405510978	-1.16619540600133	5.09275551045611e-26	9.5896712632993e-25
EGR3	5.0656643537037	3.66162746003992	-1.40403689366378	2.63264327155177e-11	8.40109901857469e-11
MRC1	8.9836504	6.23114867936128	-2.75250172063872	2.57192989249195e-28	8.34063674751075e-27
ELOVL6	3.16316620555556	3.75675817770459	0.593591972149035	0.000120929773618537	0.000201266715013547
PRIM1	3.78440923333333	4.39313112606786	0.608721892734531	1.15620678323153e-08	2.82481493063505e-08
ELOVL4	2.02725519074074	2.70227206826347	0.675016877522732	0.000125182365621831	0.000208048169673763
CCL17	4.59559183888889	3.9163260647505	-0.67926577413839	2.50381739361269e-05	4.46224154936071e-05
PRDX4	7.71485573333333	8.85134882892216	1.13649309558882	4.18091487135795e-24	5.51292311056469e-23
USP2	3.36482705	2.6315251745509	-0.733301875449102	3.73007080656452e-11	1.17207628636086e-10
CDH3	4.26775299259259	6.37728936790419	2.1095363753116	4.91484154401589e-18	3.08743998814276e-17
PKP2	2.87703035740741	3.56364999263473	0.686619635227323	0.000594162323244595	0.000919600405862045
DDX39A	6.19271261296296	7.02056082407186	0.827848211108893	5.81069294880307e-19	4.04907653278164e-18
ITGB2	7.37445884259259	6.53957916916168	-0.834879673430916	6.38251411964423e-08	1.45928618249232e-07
LRRC3	3.24543247222222	2.57544743632735	-0.669985035894877	5.39902375047047e-14	2.23211613895098e-13
PLAC1	1.46673920185185	2.32098807143713	0.854248869585274	5.27562510206353e-22	5.26764224829067e-21
HIGD1B	6.25765820740741	3.76506372001996	-2.49259448738745	1.44313522522111e-31	2.19147964844066e-29
KIF26A	3.84691892407407	2.59267077780439	-1.25424814626968	5.63190362469882e-22	5.59393987644332e-21
CCNE1	2.3457319037037	4.10260918131736	1.75687727761366	5.26190781506149e-30	3.01358395883729e-28
KLF9	6.62387831851852	5.17000054373253	-1.45387777478598	1.2361103495417e-22	1.33147244677036e-21
ZMYND15	4.42715489444444	3.34054151289421	-1.08661338155023	1.33835508644526e-22	1.43650743613718e-21
TRAK2	6.6246816462963	5.82281471752495	-0.801866928771346	2.87849111909557e-20	2.30903064030198e-19
DRAM1	8.59348858333333	7.05396088788423	-1.5395276954491	6.9900555459272e-19	4.82657293087066e-18
CPQ	6.53076761111111	5.64815993141717	-0.882607679693946	9.39054803648625e-16	4.66209838239293e-15
ISG15	7.55754208703704	8.35016145766467	0.792619370627634	9.53382385602373e-08	2.14299236763732e-07
SEC14L4	4.36163216481481	2.96101455772455	-1.40061760709026	9.46157321720813e-18	5.75313688772307e-17
GIPC2	4.04832301296296	2.24995267720559	-1.79837033575737	3.88623027154237e-24	5.14222465834338e-23
SNX1	6.60775400555556	5.8491374860479	-0.758616519507652	8.43322168827842e-25	1.23902231909973e-23
TSPAN13	10.210314062963	9.34363408510978	-0.866679977853183	5.00455780709998e-16	2.54538116080283e-15
PTPRN2	5.27099570185185	4.18813076321357	-1.08286493863828	1.76615275665635e-10	5.1518163343789e-10
UPK3B	7.77415072962963	3.30685100606786	-4.46729972356176	2.89157866471258e-32	9.34548292142834e-30
OSCAR	6.06465565	4.0062397001996	-2.0584159498004	1.29849307363016e-29	6.31641967259133e-28
TNFAIP3	7.12751606481481	6.15800453197605	-0.969511532838767	5.68988866114386e-08	1.30604114050485e-07
TMEM156	1.90553824444444	3.13608170273453	1.23054345829009	5.29423826754447e-18	3.32165196310167e-17
CASP1	6.70034539259259	5.48327855948104	-1.21706683311155	1.78785144861621e-20	1.46513074706524e-19
IQGAP3	1.96998822592593	4.09864854423154	2.12866031830561	1.85702496703159e-31	2.42966102798607e-29
GFRA3	3.23228802592593	4.2745705388024	1.04228251287647	0.00216419304405506	0.0031425535453461
PTHLH	1.73488907037037	2.93180574628742	1.19691667591705	7.72326893645389e-09	1.92252013528884e-08
AGPAT4	3.83711750740741	2.83270309033932	-1.00441441706809	1.80910458228268e-21	1.68757100462841e-20
SEMA5A	6.03121595925926	3.70351039407186	-2.3277055651874	2.17194404308524e-28	7.1816110548812e-27
PSMC4	7.13352556666667	7.74423164752495	0.610706080858283	4.15015606235372e-20	3.2669563567605e-19
GRK5	6.4361807537037	4.26172323215569	-2.17445752154802	5.40852840193337e-32	1.36808725926905e-29
CHAC2	3.81533503148148	4.66542987181637	0.850094840334886	8.77178024406807e-15	3.96101143592922e-14
MRPL24	6.72980445	7.54012131163673	0.810316861636727	3.03114592952462e-22	3.12525147910293e-21
FBXL6	3.75656022407407	4.512504480499	0.755944256424928	9.59141550585709e-19	6.53068250930431e-18
SPTB	2.29531043703704	3.41709618429142	1.12178574725438	1.01133981865626e-07	2.26890406315678e-07
SYT15	2.99526277962963	2.14043529383234	-0.854827485797294	8.07365326901991e-29	2.98339424135551e-27
TLE4	4.43813790555556	3.58447887636727	-0.85365902918829	6.65156795290629e-20	5.10886365548447e-19
LRIF1	4.68976329259259	5.37274770892216	0.682984416329563	1.739225186602e-15	8.40643969970018e-15
ACSL4	6.26489678518519	5.26933166916168	-0.995565116023509	9.94266680656095e-19	6.75771850081395e-18
CKS1B	5.5027701962963	6.91321167459082	1.41044147829452	6.33600218372721e-26	1.1684265509408e-24
GNG2	4.55172877407407	3.77275530499002	-0.778973469084054	1.40012751901236e-15	6.84371509051549e-15
SPTAN1	6.61931934259259	5.89944107067864	-0.71987827191395	8.4794520090958e-16	4.22913713907483e-15
BMP6	4.57942112592593	3.30178170630739	-1.27763941961854	5.16241923852474e-15	2.38872323961297e-14
ARHGAP31	5.88803677592593	3.95934320528942	-1.9286935706365	2.24295591226952e-31	2.6594798344152e-29
PGF	3.59214825	4.34144099479042	0.749292744790419	1.51337401135484e-11	4.94797013578897e-11
ZDHHC13	3.78299019814815	4.4567466198004	0.673756421652251	3.37116698848878e-17	1.9307245805394e-16
SPP2	1.40079736296296	2.22113103834331	0.82033367538035	2.71166930596813e-22	2.81497982603819e-21
ZNF677	3.12453522407407	2.42169610459082	-0.702839119483256	9.40102903073045e-12	3.14689302708287e-11
ABCG1	6.42682047592593	4.99268276530938	-1.43413771061654	2.93040372780131e-26	5.88290176942335e-25
PGM1	7.73468781296296	7.10699589618762	-0.627691916775338	5.32373499957212e-12	1.8152847919233e-11
GALNT16	2.83017497592593	2.07543031982036	-0.754744656105566	5.53677072622738e-19	3.8706933224198e-18
MT1X	6.50233038148148	5.76514365143713	-0.737186730044356	8.47958538188888e-05	0.000143360440393146
GLDN	5.00170846666667	3.02875671606786	-1.9729517505988	3.18949659138462e-27	7.7950386250755e-26
CENPE	2.23896418148148	3.71983435726547	1.48087017578399	5.09273544130975e-26	9.5896712632993e-25
HSPE1	5.95865649074074	7.02896069708583	1.07030420634509	2.63800148902719e-26	5.34538699585656e-25
POLR2H	6.07600622962963	7.13949092373254	1.06348469410291	1.90191237301987e-27	4.90073414012268e-26
PCDH9	2.61219221296296	1.62972179129741	-0.982470421665558	6.41617415364583e-24	8.22482774521329e-23
CAV2	8.28520560740741	5.81185975728543	-2.47334585012198	1.95707528750022e-31	2.51716369816872e-29
MXD3	3.20132576296296	3.98684966411178	0.785523901148814	1.62638613638706e-17	9.62701341339564e-17
MLC1	3.06797526851852	2.15593697752495	-0.912038290993569	9.31452437897431e-22	8.97568235672645e-21
SUGCT	2.59354081851852	3.61588984005988	1.02234902154136	1.4154150483461e-15	6.91398589917887e-15
COL4A5	4.39402412592593	3.20075880576846	-1.19326532015746	2.62099592403846e-15	1.2462047349352e-14
PRKCQ-AS1	2.96660678888889	2.26810116261477	-0.698505626274119	1.49435359792748e-15	7.28785493436548e-15
CT83	1.15285235	3.24945408698603	2.09660173698603	7.73162384404136e-07	1.59324989926702e-06
HK3	6.18738716851852	4.43244917477046	-1.75493799374806	1.72448439101319e-25	2.87294177852988e-24
IL1RL2	2.01296612592593	3.17803871351297	1.16507258758705	6.47245725881038e-23	7.2282916715942e-22
SPINK4	1.68081829259259	2.40012219916168	0.719303906569084	8.72576289580277e-06	1.63474760485864e-05
CLEC14A	7.68693195925926	5.50758243199601	-2.17934952726325	6.17741883184475e-31	5.61405303059328e-29
FERMT2	6.6689059537037	5.29820099864271	-1.37070495506099	1.36132445896369e-26	2.91819510080394e-25
CAMK2N2	1.95318254259259	2.91620285740519	0.963020314812597	8.91993552965124e-22	8.60653092131133e-21
ID4	6.67849523148148	4.52192707267465	-2.15656815880683	7.65872960353701e-26	1.38212293927326e-24
APLNR	5.34142837037037	4.2164189654491	-1.12500940492127	2.60873570303976e-11	8.33006138544802e-11
MTMR10	4.96043835	4.02743363612774	-0.933004713872256	1.10156166348887e-26	2.42295671982182e-25
GPC2	1.72334447407407	2.53709860343313	0.81375412935906	2.8886065873363e-22	2.98640205558604e-21
SLC37A3	4.86385064814815	5.48236034746507	0.618509699316922	6.8859921213246e-17	3.81838112153235e-16
CTSV	3.17779147037037	4.24760596516966	1.06981449479929	2.65163693914822e-10	7.59892255012321e-10
USHBP1	4.0726054462963	2.6187849662475	-1.45382048004879	2.47341163623033e-30	1.67584680370838e-28
C11orf16	3.90553595925926	3.10739551782435	-0.798140441434908	2.89665913870734e-06	5.67847054017697e-06
NFASC	3.22433397777778	2.23493672437126	-0.989397253406521	9.79507542599553e-20	7.39601292240468e-19
GRHL1	3.25868858333333	4.37019475670659	1.11150617337325	5.33729422762858e-13	1.99125158536674e-12
LINGO1	2.00303042592593	2.83882501491018	0.835794588984254	8.78271410492349e-14	3.55643681884802e-13
LDLR	7.09220921666667	5.33106980918164	-1.76113940748503	1.28499244097836e-26	2.77415793410079e-25
FAM155B	1.79165272037037	2.71101029387226	0.919357573501885	1.58620496963627e-16	8.45297265942364e-16
SENCR	3.53916273148148	2.65756482978044	-0.881597901701042	9.56649661663917e-24	1.1920462925375e-22
RAPGEF4	4.35759847407407	2.60668611830339	-1.75091235577068	6.7844095672067e-28	1.97633366605559e-26
APBA2	3.1039989037037	4.08485311888224	0.980854215178532	3.4264582597081e-10	9.72752656333517e-10
PROK2	2.62397133888889	1.57945671864271	-1.04451462024617	6.2068451647782e-15	2.85026593240057e-14
PDPN	6.29076083148148	4.70412629878243	-1.58663453269905	2.2222932192903e-24	3.05781905613498e-23
ZEB2	4.61176156666667	3.37879556922156	-1.23296599744511	5.36601839737043e-26	1.00172277019546e-24
GAB2	6.60923494074074	5.51102103682635	-1.09821390391439	2.51894551653589e-20	2.03459479001944e-19
BACE1	4.92657244444444	4.3214055506986	-0.605166893745841	1.07261150715664e-12	3.89078384442936e-12
EIF4EBP1	6.50620501666667	7.61034597572854	1.10414095906188	9.21465051006945e-15	4.14864730232913e-14
ISYNA1	4.6577972	5.31126200159681	0.653464801596806	1.03541199927135e-10	3.10316901914322e-10
LINC00942	1.30538091296296	2.76094543732535	1.45556452436239	1.10215966884369e-21	1.05270467552175e-20
TAGLN	7.72199371666667	6.87150302816367	-0.850490688502994	9.03758971630725e-11	2.72853588868898e-10
ZNF438	4.65997672407407	4.06829342075848	-0.591683303315591	2.0606432598432e-22	2.16581598023824e-21
CPED1	5.34607015	3.54538626788423	-1.80068388211577	3.54062290237745e-29	1.4682074381539e-27
KRT19	8.07543727962963	8.77287715477046	0.69743987514083	2.60904704455235e-08	6.16783598055623e-08
SLC25A25	6.11377044814815	4.86606099269461	-1.24770945545354	2.90099611767633e-19	2.09119048021961e-18
CDH24	3.24016872222222	4.12069330371258	0.880524581490353	2.69677150520704e-14	1.15260211586954e-13
GLT1D1	3.33160556481481	2.62442576848303	-0.707179796331781	2.37038905838758e-15	1.13379750202169e-14
MESP1	2.54890464814815	3.63177767948104	1.08287303133289	2.02046288178123e-19	1.4820959476459e-18
CLIC3	8.06042795555556	5.45217760806387	-2.60825034749168	2.30734127133727e-26	4.74505670394116e-25
DARS2	4.02256964074074	5.01784939341317	0.995279752672434	1.15693166937396e-23	1.42870235525538e-22
ZBTB12	3.07452613518519	3.82228652520958	0.747760390024395	1.81160365769228e-13	7.07714509981872e-13
DOCK8	5.02485522037037	3.98241473207585	-1.04244048829452	5.61281903379588e-17	3.14570732924372e-16
XDH	1.92222966296296	3.87098987820359	1.94876021524063	6.90812801253926e-25	1.02889753529253e-23
DNAJB1	7.4904819462963	6.86941764201597	-0.621064304280329	2.49992931225536e-11	8.00114449010957e-11
LINC00092	2.67849227407407	1.87405171361277	-0.804440560461299	1.60258933248767e-27	4.20077690831872e-26
NTM	4.48851371481481	3.42365978922156	-1.06485392559326	5.74935157196196e-05	9.87974510956371e-05
RANBP10	4.70837105	4.11375845469062	-0.594612595309381	2.97056449778397e-14	1.2618066135103e-13
GJA4	6.03564058148148	4.68435002373254	-1.35129055774895	6.53419925939164e-24	8.36168146372571e-23
IL1RL1	5.03788233518519	2.70448374646707	-2.33339858871812	7.55672265094472e-24	9.58131826845347e-23
GAMT	4.31712804444444	4.94859895804391	0.631470913599467	1.16228753013259e-08	2.83830053818541e-08
PDE5A	4.75071235740741	3.38141193830339	-1.36930041910401	8.41929879480011e-26	1.49800349130928e-24
PARVG	4.67958448518519	3.86309333772455	-0.816491147460634	1.15954924338475e-15	5.71379183988648e-15
BEND7	3.53474726296296	2.89406331508982	-0.640683947873142	1.20626298597202e-09	3.24485170827674e-09
SASS6	2.64571133148148	3.43885746616766	0.793146134686183	3.79389550239483e-18	2.41627998488654e-17
LCN12	1.56453692222222	2.33996885618762	0.775431933965402	4.8228187296502e-14	2.00262434637212e-13
LRP1	6.34006683148148	5.47734595113772	-0.862720880343756	4.10522692389565e-14	1.71970822588916e-13
FERMT1	2.63854027962963	4.82457705347305	2.18603677384342	7.02036604009042e-29	2.65705973542275e-27
RAB8B	6.34016026666667	5.35860569684631	-0.981554569820359	2.85093360481375e-22	2.94946280301692e-21
CDC14A	3.50927237962963	2.71432393764471	-0.794948441984919	1.37092075504735e-19	1.02243067810092e-18
RAB14	7.51727119259259	6.92098478582834	-0.596286406764249	2.51894170116844e-20	2.03459479001944e-19
C9orf24	5.63739284814815	3.29122399231537	-2.34616885583278	2.90967299839916e-14	1.23906024401527e-13
PTPN13	5.82425595740741	4.5284863459481	-1.2957696114593	1.00901109222356e-13	4.05340827973837e-13
LINC00920	2.96757580555556	2.23736842269461	-0.730207382860945	1.99902451412365e-16	1.05235440876793e-15
PLCXD3	2.87790430185185	1.91230112560878	-0.965603176243069	1.85391198070714e-17	1.08764456104254e-16
ACKR3	6.05208834444444	5.40649926033932	-0.645589084105124	3.51807557796509e-07	7.50756932603715e-07
LAIR1	5.85899802777778	4.75913045608782	-1.09986757168995	3.49524608923864e-19	2.49869759285798e-18
KCNN3	3.32607527777778	2.59635836954092	-0.729716908236859	2.20573546636203e-12	7.78524087030391e-12
FAT3	2.43170773333333	1.50877277610778	-0.922934957225549	4.31737323554987e-25	6.61247416295832e-24
STT3A	6.66080802407407	7.33726962451098	0.676461600436904	2.34581208999648e-18	1.52734406219977e-17
CYC1	7.65335768333333	8.33423795572854	0.68088027239521	6.99986855725441e-15	3.19798329600994e-14
EDNRB	7.28699316666667	3.97944117265469	-3.30755199401198	1.80946681000034e-32	9.34548292142834e-30
SYNPO2L	2.30368746111111	1.58394508706587	-0.719742374045243	9.35655137297939e-21	7.95612992247965e-20
TMTC4	3.87692700740741	4.80548594413174	0.928558936724329	8.48226961843593e-20	6.44321351346357e-19
NXPH4	1.76847210740741	2.96599141516966	1.19751930776225	2.70061522204668e-17	1.56141856095247e-16
NSUN5P1	3.91177489074074	4.76876424948104	0.856989358740297	6.27365277126895e-14	2.57826233711207e-13
SH3GL2	4.27751824074074	1.64907515582834	-2.6284430849124	1.13651901694204e-26	2.49622997396951e-25
EFCAB1	3.4043226	2.02003315500998	-1.38428944499002	2.21380120497306e-14	9.54784338956412e-14
BMP8B	2.52503862777778	3.21414221680639	0.68910358902861	9.3032774670633e-14	3.75421382752722e-13
WDR75	5.0101702462963	5.74106539876248	0.73089515246618	6.41641697985935e-24	8.22482774521329e-23
SLC35A1	6.58449726666667	5.76247564664671	-0.82202162001996	4.54444967941833e-18	2.87020860526558e-17
PFDN2	8.02481728703704	8.70372339359281	0.678906106555777	1.91623201523053e-19	1.41109428894487e-18
PGC	9.17344771481481	5.96002563944112	-3.2134220753737	5.00454021624013e-16	2.54538116080283e-15
COL18A1	5.50925852592593	6.21500213658683	0.705743610660901	2.96480516952208e-08	6.97950179274649e-08
PEAK1	5.48974740925926	4.17702003399202	-1.31272737526724	1.11795855752123e-25	1.93029465245374e-24
KNTC1	2.83880084444444	4.36546185752495	1.52666101308051	3.34573296794667e-28	1.05567961028122e-26
TNNT3	2.86146116111111	2.15037903439122	-0.711082126719893	6.85005170672573e-18	4.25033666201866e-17
ANO2	2.45834822592593	1.68531039329341	-0.773037832632513	7.02679856449034e-24	8.95460681106082e-23
KIF19	3.0090593962963	2.21182303439122	-0.797236361905079	3.11990556083469e-08	7.33553201713773e-08
SLC6A4	6.12494149259259	1.65481560127745	-4.47012589131515	3.31997041149754e-32	9.68984441063426e-30
LY6K	1.62507175740741	2.65874345570858	1.03367169830118	5.20662261514948e-05	8.98373254094175e-05
CHRDL1	7.40066525	4.49793478744511	-2.90273046255489	2.4999524286207e-27	6.27136826597956e-26
ABCA12	1.01329564259259	2.85792226209581	1.84462661950322	1.16541008223044e-27	3.18119223345529e-26
SLC12A4	5.43075783703704	4.53187249878243	-0.898885338254602	3.12021221888147e-24	4.20190424542716e-23
RHBG	1.98416648703704	2.6463234740519	0.662156987014859	7.43153357353048e-26	1.34592344922998e-24
ATAD3B	3.67323724814815	4.59023766964072	0.91700042149257	1.28343984244518e-18	8.60749734369885e-18
RAMP1	5.04495097777778	6.53029369912176	1.48534272134398	2.43094426373207e-14	1.04487230503148e-13
SOCS3	7.83048057407407	6.80293570141717	-1.02754487265691	4.41813449855344e-09	1.12639051376693e-08
OAT	7.66264407222222	8.27350044842315	0.610856376200931	1.50636721921959e-09	4.01865622887954e-09
OLA1	5.37491277777778	6.14580967035928	0.770896892581504	1.61064982878731e-22	1.71182300080567e-21
ABCC2	1.55357276851852	2.35066411055888	0.797091342040364	1.54875587661695e-05	2.82416878876565e-05
CD300C	5.28307605925926	3.51393573307385	-1.76914032618541	1.53875272051693e-30	1.09641549480213e-28
TUBG1	5.67204319814815	6.59789925530938	0.925856057161234	1.71449028600315e-20	1.405770884423e-19
CD27	3.8073784962963	4.77756995904192	0.970191462745619	6.46924961192054e-10	1.78710959883724e-09
AC005256.1	1.8125904	2.46024044211577	0.647650042115769	6.11001945727878e-15	2.80920222063375e-14
TESC	4.01972569074074	5.41998706159681	1.40026137085607	2.67313465706889e-07	5.76690329642282e-07
BTN3A3	6.16880574814815	5.18896534550898	-0.979840402639166	4.96789776928225e-16	2.52927824368993e-15
WFIKKN2	2.1791349962963	1.5704163397006	-0.608718656595698	1.01651788337715e-21	9.73970449243372e-21
SCARA3	5.36509768888889	4.18611719305389	-1.178980495835	5.27350697491601e-15	2.43715028496651e-14
TRIM58	2.75805328333333	1.49198136295409	-1.26607192037924	3.03767661755399e-27	7.44795121560855e-26
EOGT	5.92240659259259	4.98567527750499	-0.936731315087602	6.93169309579182e-21	6.00469783760459e-20
FCGR1B	3.99397149259259	2.92660423177645	-1.06736726081615	1.91701809246835e-18	1.26059720924576e-17
ACAP3	4.12080324444444	4.72325068992016	0.602447445475715	1.89409160926246e-10	5.50596214399087e-10
CADM3	3.00580491296296	2.35876693774451	-0.647037975218452	1.6544058248903e-11	5.38586812620336e-11
HHIPL2	1.44740102777778	3.00536745417166	1.55796642639388	1.1474606292136e-18	7.75689755628302e-18
RASSF3	6.60742236666667	5.80194810634731	-0.805474260319361	4.81811981597904e-20	3.7673675655391e-19
SLC15A3	6.77773468703704	5.30540209351297	-1.47233259352406	1.10745815038041e-25	1.91870917218305e-24
LAMB2	7.60775716111111	6.55331349479042	-1.05444366632069	2.71866529483605e-19	1.96856789979612e-18
C11orf97	3.43028828518519	1.88346177197605	-1.54682651320914	1.04153658383059e-13	4.17743148329727e-13
IL20RB	1.95114783518519	3.37534628698603	1.42419845180084	1.08319448973887e-13	4.33649242172694e-13
BEX4	8.00473373518519	6.73669389311377	-1.26803984207141	4.32592734377255e-20	3.39827118511573e-19
IFIT1	6.11938592777778	5.53321857275449	-0.586167355023287	0.000237871428436114	0.000384142867564897
RGS18	3.85617631481481	2.92346150329341	-0.932714811521401	1.42799087384619e-14	6.30201148367654e-14
FZD5	5.78740804814815	5.02384487209581	-0.763563176052339	2.70540215602308e-12	9.48046375478233e-12
ST14	6.24441517962963	7.38795003578842	1.14353485615879	1.12158912936303e-22	1.21588272973876e-21
VPS72	6.69807442592593	7.43439595600798	0.736321530082058	2.44406149423668e-23	2.8866553539323e-22
CDO1	5.07616407592593	2.72797957694611	-2.34818449897982	2.82761659713714e-30	1.83189417632477e-28
KIR3DL1	2.12935837592593	1.50817709512974	-0.621181280796185	4.29859732890223e-21	3.82862744487964e-20
EFNA4	4.00119176296296	6.03293497343313	2.03174321047017	2.77001704980949e-30	1.80431956968022e-28
HSF4	3.47100123888889	4.48232563744511	1.01132439855622	9.94144119363784e-12	3.3160714944141e-11
ARMCX1	6.70662197037037	5.4771852344511	-1.22943673591927	1.0332971694801e-21	9.88175875311876e-21
RRS1	5.49806563888889	6.20988007097804	0.711814432089155	1.10909958645973e-13	4.43202238129488e-13
HS3ST1	3.10706966851852	3.9530756393014	0.846005970782879	1.80783272436568e-10	5.26529979998041e-10
BTNL9	5.69228495	2.8657774455489	-2.8265075044511	3.23554750967956e-31	3.50759810240819e-29
CCDC92	6.31675340740741	5.63427266866267	-0.682480738744733	1.26048819036785e-17	7.55845678311022e-17
DHRS11	3.4045283537037	4.2000507048503	0.795522351146595	9.31643512123582e-18	5.67170962722246e-17
CYSLTR1	3.72806204074074	2.98254740772455	-0.74551463301619	2.77518749914145e-12	9.7093178133863e-12
TRIM2	3.79216000740741	4.73180671037924	0.939646702971834	1.10910067893246e-13	4.43202238129488e-13
SULT2B1	4.83329568148148	3.85883833764471	-0.974457343836771	1.39264421161329e-11	4.57492666659197e-11
RBMS2	6.18050407777778	5.03706295035928	-1.1434411274185	1.26385435428912e-25	2.15765101631563e-24
DNASE1L3	5.15134853703704	2.59565461924152	-2.55569391779552	7.23474174581981e-29	2.72469718866037e-27
SOSTDC1	6.9879472462963	2.88043112956088	-4.10751611673542	5.21868333291592e-29	2.04661387451331e-27
MAGI2-AS3	3.86005109444444	2.6181989945509	-1.24185209989355	1.12855544119625e-25	1.94436610096551e-24
TMEM178A	4.76433497407407	2.97940620441118	-1.7849287696629	2.0440947499258e-20	1.67060990951125e-19
NDE1	3.69547195	4.35562973698603	0.660157786986028	5.05363584985829e-15	2.34338878780348e-14
N4BP2L1	4.63718140555556	3.58859208928144	-1.04858931627412	8.35540731576485e-25	1.22877923286205e-23
GZMH	5.42725326296296	4.37696309251497	-1.05029017044799	8.24463268656119e-10	2.25254347945885e-09
B4GALNT1	1.73045708148148	2.32125321772455	0.590796136243069	4.02026733165188e-09	1.0277176569392e-08
CST5	3.63940441851852	2.14884441906188	-1.49055999945664	9.58071851588504e-22	9.20456984347701e-21
GFPT1	5.89921828333333	6.86101303608782	0.961794752754491	5.1811018106528e-23	5.86817777464758e-22
PSD3	3.87428421666667	4.56029819145709	0.686013974790419	1.03176234657862e-09	2.79675962386564e-09
VWDE	1.46867858888889	2.16288414738523	0.69420555849634	1.56502452782984e-07	3.4478701203184e-07
CAPN5	3.78012812037037	4.76592602061876	0.985797900248392	5.69921416910945e-13	2.12366937787989e-12
FAM171A2	2.25762909259259	3.03866957916168	0.781040486569084	2.6363588411862e-10	7.55799360269795e-10
JAM3	4.97356410740741	3.66071299187625	-1.31285111553116	2.92685586256578e-20	2.34658697444062e-19
CLC	2.86416548148148	1.92852651744511	-0.935638964036372	2.66713586756708e-09	6.94801254069097e-09
KLF4	8.03694632777778	5.51008507313373	-2.52686125464404	4.26962747523262e-27	1.02857359034294e-25
PDZRN4	2.22665194814815	1.44993455087824	-0.776717397269904	1.64888496056806e-20	1.35490671610944e-19
TCEAL2	4.97272861296296	1.99890685273453	-2.97382176022843	5.08414685638406e-29	2.01148315379256e-27
RHPN2	4.43109747407407	5.28933876071856	0.858241286644489	1.80769755108185e-09	4.78803241409585e-09
TTC39C	3.69402795740741	4.70203694546906	1.00800898806165	8.67280626344739e-21	7.39894213942333e-20
CDKN2B	5.94123488148148	4.51972883025948	-1.421506051222	3.94602630173445e-19	2.80510192862017e-18
AURKA	3.30960043518519	5.20872685974052	1.89912642455533	2.30551359517727e-28	7.59019085336343e-27
SRL	3.00444788333333	2.23862514984032	-0.765822733493014	4.29107516308553e-26	8.23333094186461e-25
INSL4	1.34614094444444	2.03237046193613	0.686229517491683	1.34354772735231e-05	2.46894586003463e-05
LBX2-AS1	3.58444769814815	4.20545684934132	0.621009151193169	5.4078260772215e-13	2.01706995266627e-12
GOLM1	5.2317741962963	7.27916048437126	2.04738628807496	1.63714503458884e-31	2.33113645183147e-29
ENTPD2	2.15333083518519	2.96317331770459	0.809842482519405	1.60979888819919e-09	4.28705347011741e-09
FGF14-AS2	4.20922861851852	2.75240126305389	-1.45682735546463	5.81719254582809e-26	1.08195504004942e-24
NARF	4.74810247222222	5.77030509289421	1.02220262067199	1.13160153546629e-27	3.09447144212106e-26
FGFR2	5.56592872592593	3.77038370001996	-1.79554502590597	4.3323175371837e-26	8.30196758356528e-25
TPSB2	7.74153577962963	5.47519432874252	-2.26634145088711	3.98144820091752e-20	3.1439354498088e-19
ROBO4	6.47106976481481	4.06468663489022	-2.4063831299246	7.83137479144696e-32	1.59328239648083e-29
DMTN	6.03276439814815	5.14393447489022	-0.888829923257929	1.47161440958486e-13	5.79519768922403e-13
SLC27A6	2.6896474962963	1.43002759055888	-1.25961990573741	4.68792179071077e-27	1.12045022074988e-25
CDCA2	2.12418737777778	3.75966349273453	1.63547611495675	1.96907988702526e-29	8.86791084996229e-28
EGR1	9.59377209444444	7.89712500499002	-1.69664708945442	1.80364137232886e-14	7.87057651174097e-14
RELN	3.16857963148148	2.38128551191617	-0.787294119565314	1.81428203063988e-12	6.454608152607e-12
KLHL23	4.14100830185185	5.02358902906188	0.882580727210024	1.93352977154046e-14	8.40115736989591e-14
JUNB	9.0839438037037	8.06880147868264	-1.01514232502107	2.59732043466006e-13	9.99988133861891e-13
PAIP1	6.6104014462963	7.20227194522954	0.591870498933244	4.68398906590131e-16	2.39115042223963e-15
GSS	5.62452109259259	6.22572912281437	0.601208030221779	4.98649750352381e-19	3.49884755483037e-18
KRT79	2.68716524259259	1.71280676213573	-0.974358480456864	6.08459474870285e-24	7.83256102638364e-23
ZBTB4	7.42762888888889	6.4219669447505	-1.00566194413839	1.24707817816789e-22	1.34233372411731e-21
SLFN13	2.89254565	4.30968661121756	1.41714096121756	1.37878099112661e-18	9.20218078378565e-18
CITED2	8.16479116666667	7.07774396942116	-1.08704719724551	3.64770941603813e-18	2.32708221131613e-17
HOXC13	1.37533191851852	2.32300742105788	0.947675502539366	2.64793836455695e-12	9.28981982405937e-12
B3GALNT2	3.13768982962963	3.74531498169661	0.607625152066977	3.52089173276433e-18	2.25470775646263e-17
TBC1D9	6.47697752777778	5.60784832085828	-0.869129206919494	4.45416581199675e-19	3.14276497111458e-18
ALOX15B	6.39916981851852	5.01088852399202	-1.3882812945265	2.94358273354356e-09	7.63932201555927e-09
ANKS1A	6.66072421111111	5.69589948191617	-0.964824729194944	3.68089688643583e-21	3.31149804655819e-20
DAPK1	6.55173097037037	5.35645810560878	-1.19527286476159	2.13029841270226e-19	1.55739590604924e-18
SETBP1	4.56312032222222	3.68945184123753	-0.873668480984697	9.94142468954061e-12	3.3160714944141e-11
XRCC2	2.1218939	3.57171997878243	1.44982607878244	3.13563506704372e-31	3.47368857025712e-29
CDH13	3.99175597037037	2.47483523145709	-1.51692073891328	4.10841305688122e-23	4.70598126309055e-22
LNX2	6.80618442222222	5.87764074053892	-0.9285436816833	1.30522422916719e-19	9.74871462897167e-19
TTLL6	2.50202742592593	1.90267692702595	-0.599350498899978	2.18919045507603e-09	5.75629652402788e-09
SCN4B	5.42968605185185	2.84561948740519	-2.58406656444666	1.13283861721709e-31	1.98581612914755e-29
VAMP3	8.54497054814815	7.90462765722555	-0.640342890922599	3.42835712669293e-20	2.7270532553364e-19
CAB39L	5.33236289814815	4.01386371045908	-1.31849918768907	5.98529067645284e-26	1.11049824690128e-24
ADAM28	2.60723872777778	3.93399639357285	1.32675766579508	2.12044662693822e-21	1.95754370176651e-20
SKA3	2.46648883703704	4.27582027850299	1.80933144146596	1.83413770143055e-30	1.28873647660238e-28
SIX4	2.50880523703704	3.95545316043912	1.44664792340209	3.00471721185042e-22	3.10010830212467e-21
MTIF2	5.76754903888889	6.44135706664671	0.673808027757818	2.9736068142475e-21	2.70242099519966e-20
DDX55	4.04147987037037	4.74331407223553	0.701834201865158	4.26809506770493e-18	2.70580112124301e-17
LAMC3	4.7335778462963	3.27735209862275	-1.45622574767354	2.5493396274885e-21	2.33643654637143e-20
SOX4	5.92418550740741	7.45104978143713	1.52686427402972	4.03091703657532e-24	5.31976861771524e-23
PLCD3	4.76315548703704	4.01239024580838	-0.750765241228653	3.3792766207829e-12	1.17469723485163e-11
S100A8	7.94821592962963	6.20229889818363	-1.745917031446	1.64160628178934e-15	7.9650442898711e-15
CKAP5	5.81500631111111	6.47538624203593	0.660379930924817	2.38095876337508e-14	1.02454809049457e-13
SMARCA2	5.39002836296296	4.54793709339321	-0.84209126956975	1.56585039795614e-18	1.03822385676071e-17
FASTK	6.15359858703704	6.73997493676647	0.58637634972943	2.03321919830959e-17	1.18776627300788e-16
CSF3	5.28320346481481	2.85241337708583	-2.43079008772899	2.19430521098245e-17	1.27574648642776e-16
CLCF1	4.44258642407407	5.14858477067864	0.705998346604568	3.24964575005234e-08	7.62757091687974e-08
PLA2G4A	4.32601257037037	5.73362607634731	1.40761350597694	3.5977856739156e-10	1.01910401592044e-09
KCTD12	8.56574061666667	7.02683503409182	-1.53890558257485	1.1830953523404e-25	2.02661830276188e-24
SLC22A18AS	3.14660076666667	4.00302802125749	0.856427254590818	1.28641590269917e-13	5.10696682062917e-13
CHAC1	3.1980834537037	3.85456216233533	0.656478708631626	6.57624642770876e-11	2.00901151435861e-10
CHODL	2.12083343148148	2.76280016241517	0.641966730933688	0.00171040793939283	0.00251295849914472
PRIM2	3.23453200555556	4.04739992137725	0.812867915821689	1.52325809756628e-21	1.43237225196799e-20
SAP30L	5.0955166537037	4.45944577992016	-0.636070873783543	8.1402758867328e-19	5.58269947429981e-18
ANO6	6.32173097222222	5.45835457538922	-0.863376396833001	6.12442502443854e-20	4.73511964319428e-19
KCNK5	4.60365419444444	5.58070463391218	0.977050439467732	5.31891535993605e-11	1.64342789938415e-10
MVB12B	5.48385100740741	4.22183177894212	-1.26201922846529	1.18874522063737e-23	1.46322678131495e-22
ADAMDEC1	2.89771644074074	4.63808899033932	1.74037254959858	5.13106422425735e-13	1.91761405848701e-12
LRRC36	5.55253072222222	2.89194503994012	-2.6605856822821	2.61470986178765e-29	1.12737078330543e-27
TMEM106B	5.26672084814815	5.91228963035928	0.645568782211133	3.94283956139915e-13	1.48745901126908e-12
CCNE2	2.22129300740741	3.53267119532934	1.31137818792193	9.35477017113748e-23	1.02436758215984e-21
AQP1	10.174957062963	7.68123120441118	-2.49372585855179	5.43933168343517e-22	5.41684625718475e-21
CDH1	7.26229958888889	8.15654278423154	0.894243195342647	2.6972685936162e-15	1.28006396014112e-14
NEK7	7.8825074037037	6.9984959989022	-0.884011404801508	1.48443284395453e-21	1.40020119780596e-20
NAA25	3.80294733518519	4.43903210754491	0.636084772359725	4.71858372596943e-16	2.40800084764755e-15
VSTM2L	5.09182253148148	6.21820914441118	1.1263866129297	2.47866019616571e-08	5.87149163989171e-08
MACF1	6.23485532777778	5.42134771023952	-0.813507617538257	2.67116128522471e-12	9.36696276013295e-12
RTN4RL1	4.06440912592593	2.81554221179641	-1.24886691412952	1.46227426592146e-15	7.13369866084539e-15
SNHG17	3.92665252037037	4.66756790101796	0.740915380647594	4.27777835283672e-14	1.78853559396702e-13
GPR146	3.69514600555556	2.38022683626747	-1.31491916928809	3.29632234602768e-28	1.04225592178463e-26
UNC13D	5.73539640555556	4.67781157259481	-1.05758483296075	9.12082566979665e-16	4.53263821841859e-15
DAP3	6.17528964814815	6.88059777285429	0.705308124706144	1.61834332243827e-26	3.43999952446017e-25
PCP4	2.17079115	4.37987071988024	2.20907956988024	3.70176872030253e-13	1.4006916945408e-12
XPO5	4.68769302777778	5.54579025686627	0.858097229088489	7.83330871038692e-22	7.60627807405901e-21
WWC2	5.17803184074074	3.28305929722555	-1.89497254351519	1.18160006634973e-31	1.99151338269827e-29
HAVCR2	5.74214530185185	4.92641127379242	-0.815734028059437	2.19948412855837e-11	7.07836527123206e-11
GSDMB	3.17738732037037	4.24968222037924	1.07229490000887	1.71429544719606e-15	8.293876754233e-15
NAP1L3	3.53353949444444	2.93687869840319	-0.596660796041251	2.0667153170697e-06	4.1023494888811e-06
CTSO	7.15504108888889	6.19431577137725	-0.960725317511644	3.55227506935343e-19	2.53827112653376e-18
GPR34	5.39322042962963	4.71110541041916	-0.682115019210468	7.07764400420543e-06	1.33703513880789e-05
SEC61A2	2.81031856296296	3.46219475780439	0.651876194841428	2.69677150520704e-14	1.15260211586954e-13
ADAMTS14	2.00785166296296	3.18648691221557	1.17863524925261	1.709837178132e-24	2.39835479228367e-23
ANK3	4.36740229074074	3.53549531818363	-0.831906972557108	3.50067118768978e-13	1.32857430896644e-12
CYP27A1	8.18637278703704	6.36470939453094	-1.8216633925061	3.04488066169005e-28	9.66781460302717e-27
IDH2	6.63665327592593	7.51842263021956	0.881769354293636	1.30448491027152e-21	1.23738546769943e-20
NOS1	3.13199852962963	1.87935225209581	-1.25264627753382	1.49698737649762e-25	2.52161791488395e-24
FGF7	3.75874058518519	2.85874021243513	-0.900000372750056	6.23732902729581e-16	3.14185007126679e-15
ABLIM3	5.39634298333333	3.83797113407186	-1.55837184926148	3.79099413581593e-23	4.3687181575551e-22
ARHGAP11A	2.00112016666667	3.25831587736527	1.2571957106986	3.12827258214634e-25	4.91998793052618e-24
NTRK2	3.79529644814815	2.12269310365269	-1.67260334449545	4.67172752364903e-21	4.13439162698166e-20
HMGN1	7.66906811851852	8.30017659720559	0.63110847868707	2.39588717800857e-20	1.94036177698165e-19
PTPRD	3.37522002777778	2.42970672185629	-0.94551330592149	5.28231454582295e-17	2.97145991018979e-16
STAC3	4.56420999814815	3.67940572301397	-0.884804275134176	3.5479681653408e-22	3.6139270366025e-21
TNXB	5.10915602962963	2.85143303025948	-2.25772299937015	1.37689103159991e-27	3.6597329573716e-26
EPHX4	1.69575114444444	3.03004887293413	1.33429772848969	1.74795479553446e-16	9.26282890368845e-16
PCAT6	2.79919983888889	4.57264577710579	1.7734459382169	1.0460955134855e-27	2.88141408496723e-26
ARMC4	2.93283521111111	2.10548066640719	-0.827354544703926	3.74724934225568e-09	9.61650376520366e-09
ABCG2	4.81946269814815	3.04943465570858	-1.77002804243957	6.78439517972524e-28	1.97633366605559e-26
GHET1	1.40006940555556	1.99511322618762	0.595043820632069	1.83802821258491e-22	1.93722800836978e-21
FGFBP2	5.11652092037037	1.95519638031936	-3.16132454005101	9.19212678294661e-29	3.3257683262549e-27
PDK4	7.23992413333333	4.69449885936128	-2.54542527397206	5.60040863202521e-26	1.04291290562266e-24
ITM2A	7.72223376851852	5.60636626968064	-2.11586749883788	3.33253666104212e-29	1.39717980399548e-27
EBF1	3.72254957592593	2.90252687211577	-0.820022703810158	3.33276642508928e-17	1.91017356622281e-16
GANC	4.25713432592593	3.60292104369261	-0.654213282233311	4.35283951468785e-15	2.02958887175523e-14
CD40	6.31735454444444	5.69565773610778	-0.62169680833666	8.10088131894317e-08	1.83448337477769e-07
TMEM171	1.63446888148148	2.59170980742515	0.957240925943668	1.4271996302178e-11	4.67629723398436e-11
LMCD1	5.70545451481482	4.22534021369261	-1.4801143011222	5.24893210405267e-28	1.55897029051772e-26
BNIP3	6.04426616666667	6.96061247101796	0.916346304351298	2.65163542777448e-16	1.38295088959908e-15
CRYL1	5.88265761481482	5.29556704638723	-0.587090568427589	3.03361101067436e-12	1.05793001629147e-11
NPW	1.42870556296296	2.86542470211577	1.43671913915281	5.53804419026211e-16	2.80263076610897e-15
ANKRD1	6.17850049074074	2.21920970702595	-3.95929078371479	4.35370247334751e-29	1.76674177641698e-27
EPDR1	7.26844007407407	6.59562450864271	-0.672815565431359	0.000143644321471335	0.000237353278929826
HMGCR	6.53874947222222	5.8405503855489	-0.69819908667332	4.13270694713827e-16	2.12113944324374e-15
PDLIM2	5.03819659444444	3.44478734053892	-1.59340925390552	1.97066839774187e-32	9.34548292142834e-30
PDE8B	3.20380661111111	2.10955785866267	-1.09424875244844	1.50333805974193e-23	1.82385003580253e-22
CORIN	2.76976043333333	2.16153974023952	-0.608220693093812	7.25937094147998e-12	2.45106724758268e-11
STAC	5.6346199962963	3.69570124964072	-1.93891874665558	1.23647279122743e-26	2.6846957586541e-25
MESP2	2.28954723703704	3.1338384601996	0.844291223162564	8.65275473574931e-18	5.28249632439531e-17
XPR1	4.74436281296296	6.14617751037924	1.40181469741628	3.45097797868217e-25	5.39953533839787e-24
AREG	5.61461541481482	4.9859572898004	-0.628658125014416	0.00697907996741894	0.00953303003019686
FSTL3	6.7422289462963	5.62856648021956	-1.11366246607674	2.88966782018651e-14	1.23123213102107e-13
MAP4	6.57136335740741	5.97241982714571	-0.598943530261699	3.36731002191845e-15	1.58368962512105e-14
CDK14	5.18078420740741	4.31674340459082	-0.864040802816589	6.24093078560357e-17	3.48230171077593e-16
HLA-DMA	8.77973251851852	7.78602079806387	-0.993711720454646	1.75588196425887e-10	5.12284132478986e-10
GRHL2	4.98443749814815	5.83175070345309	0.847313205304945	7.35456478682212e-15	3.3459301489688e-14
ID3	8.45058293518519	7.17747514047904	-1.27310779470614	6.60807654808122e-19	4.57948756941683e-18
LONRF3	4.29222810925926	3.62591177788423	-0.666316331375028	1.42673682025978e-10	4.20621925088069e-10
SOST	2.19282811111111	1.6016767705988	-0.591151340512309	1.10057974717967e-05	2.04524290718083e-05
APBB1IP	5.17607873518519	4.44187612992016	-0.734202605265025	5.14279993330724e-12	1.75674712103993e-11
BACE2	4.73641494259259	5.55926407441118	0.822849131818585	2.83162208799082e-08	6.67632879127492e-08
MROH9	1.99380266481481	1.243873250499	-0.749929414315813	8.16831140431796e-14	3.32093389186535e-13
PDE1C	2.86900282407407	1.90732136471058	-0.961681459363495	5.68102357857356e-22	5.6353526047066e-21
MT2A	9.97301982037037	9.14357626520958	-0.82944355516079	1.76231496518216e-05	3.18944123856065e-05
TNFRSF18	2.92221228518519	4.52515265441118	1.60294036922599	5.26207573280531e-21	4.62167380768439e-20
SLC15A1	1.41832505740741	2.19650764285429	0.778182585446884	1.17911278280864e-07	2.62781126353696e-07
GJB2	2.23674817592593	5.75477606197605	3.51802788605012	2.08718592256489e-28	6.94675893569459e-27
HSPB7	4.22960565925926	2.95578391097804	-1.27382174828122	5.32146581147754e-23	6.00921775452341e-22
ASPA	3.33615769444444	1.83504057311377	-1.50111712133067	5.12146711820661e-31	5.04730561383258e-29
SEL1L3	5.87582452222222	6.48337129355289	0.607546771330671	1.87323625946507e-13	7.31038999997464e-13
DLX3	2.10628581481481	2.97593456451098	0.869648749696163	1.48009974084678e-07	3.26979239691872e-07
GPRASP1	4.41550895925926	3.27935176219561	-1.13615719706365	3.48974535146671e-15	1.63721557023935e-14
EPN3	2.25793797407407	4.27696705568862	2.01902908161455	1.236477785662e-26	2.6846957586541e-25
IBSP	1.38170402407407	2.4931409807984	1.11143695672433	7.72506190386418e-18	4.75956734011037e-17
PRG4	4.43113679814815	2.23352038630739	-2.19761641184076	2.78410285151835e-20	2.23804708567235e-19
FEN1	5.06672995925926	6.48813891279441	1.42140895353515	4.25060845174875e-26	8.16601069268238e-25
KIF18A	2.70259068703704	3.75679390135729	1.05420321432025	6.55563289740458e-17	3.64984741320284e-16
PCDHB4	3.38353526296296	2.53018149287425	-0.853353770088712	2.49259569740208e-15	1.18887884662072e-14
CYP39A1	3.90671266481481	3.12932746820359	-0.777385196611222	3.83194878360914e-10	1.08300796399494e-09
OLFML3	6.93057870740741	6.17732709748503	-0.753251609922377	7.34350821199632e-09	1.83159283703317e-08
HOXC9	1.56459884074074	2.48122312383234	0.916624283091595	1.60489704221245e-08	3.87180454771234e-08
WASF3	5.42356720740741	3.57225250816367	-1.85131469924373	1.94191355061467e-26	4.04285623562124e-25
CD52	9.59466432777778	6.85792940333333	-2.73673492444444	1.03833844270703e-30	8.16521375386767e-29
WIF1	8.78165110925926	4.06354520107784	-4.71810590818141	1.31079049031728e-27	3.50306599030216e-26
KLHDC8A	1.93529797777778	2.61767409678643	0.682376119008649	5.35728159967241e-12	1.82631318145167e-11
FAT1	5.43169188333333	6.20035412698603	0.768662243652694	9.7204735228651e-09	2.39221058304725e-08
TUBB3	3.44715078333333	4.25970476822355	0.812553984890219	1.12512000640396e-29	5.54413842116653e-28
BCL2A1	7.09295833703704	5.44261422736527	-1.65034410967177	2.59954255281101e-18	1.68747892745991e-17
SLC7A10	1.45730894259259	2.31850652794411	0.861197585351519	2.49089731417628e-10	7.15584867258251e-10
SHOX2	1.57086456666667	2.27454595113772	0.703681384471058	7.50886225135496e-15	3.4140803591616e-14
ERP27	5.71539763333333	5.08835304145709	-0.627044591876248	0.000633505821817733	0.000976906915030251
B3GNTL1	2.56740719074074	3.2617353093014	0.694328118560656	5.00058520922489e-21	4.41243498374454e-20
DPYSL2	9.14695947962963	7.42714174365269	-1.71981773597693	1.36622620913844e-29	6.56177695446016e-28
SKP2	3.01359534814815	3.96780874874251	0.954213400594367	1.45314199015005e-14	6.399988176439e-14
C10orf67	3.39951975555556	1.92301134802395	-1.4765084075316	2.96834342686841e-32	9.34548292142834e-30
TUBB2A	5.81818928888889	6.54485922357285	0.726669934683965	1.05186098921521e-07	2.35667172030104e-07
C1QTNF2	3.75817599814815	2.39374000876247	-1.36443598938567	5.51465951127154e-28	1.6283266031628e-26
HAVCR1	1.0653569537037	2.2138924261477	1.148535472444	2.29313331116745e-15	1.09926987566609e-14
PIF1	1.7314744037037	2.64276194031936	0.911287536615657	1.08259819125588e-22	1.17697655792912e-21
LDB2	6.00921434259259	3.80436480542914	-2.20484953716345	3.18197307325202e-32	9.46917751622469e-30
TMIE	2.78176725555556	2.11854109329341	-0.663226162262143	4.33529174255027e-17	2.45969057109104e-16
PLEKHA6	3.48050815	4.51226521894212	1.03175706894212	8.11784962967969e-15	3.68324675126005e-14
PRKD1	4.24424308148148	3.3156477238523	-0.928595357629186	6.81028432447822e-16	3.41911363523437e-15
FGB	1.30088469074074	3.35521473974052	2.05433004899978	2.39015900111275e-07	5.1785072319612e-07
GALC	6.04936749814815	5.1968557049501	-0.852511793198048	1.92119788259772e-21	1.78336515377282e-20
C9orf135	3.44977103333333	2.53589442147705	-0.913876611856288	9.29741179906579e-06	1.73841097541483e-05
KREMEN2	2.13891949259259	2.85928059634731	0.720361103754713	1.77075846741847e-18	1.16999570135003e-17
FABP5	8.15079824444445	5.90701582129741	-2.24378242314704	2.28536063966343e-26	4.7062304515837e-25
VWA3A	3.48945511111111	2.44830059678643	-1.04115451432468	2.63947657940276e-15	1.25438895570764e-14
TTF2	2.9162812037037	3.56033071532934	0.644049511625638	8.10008645824743e-17	4.46225089571039e-16
IFFO1	4.9860964037037	4.32307113726547	-0.663025266438235	2.1727833729802e-11	6.99392009580498e-11
COX7A1	7.56803896296296	5.51333608576846	-2.0547028771945	2.37358067743542e-30	1.62449586767306e-28
TGM1	4.67380069814815	2.71335641115768	-1.96044428699046	3.16628029339825e-30	2.00227650053772e-28
C11orf80	3.56025082222222	4.71406876964072	1.1538179474185	5.38887824808397e-27	1.26215031262827e-25
RPE	5.04723460555556	5.69523471586826	0.648000110312708	5.50042325892586e-20	4.27225812695587e-19
LHFPL3-AS2	5.76999882222222	3.23483785782435	-2.53516096439787	9.69718783619607e-26	1.70237759630409e-24
C1orf194	4.37803272962963	2.70295833207585	-1.67507439755378	4.83012981154575e-11	1.49942483431847e-10
CDT1	2.98022702592593	4.93080118145709	1.95057415553116	8.12948344990223e-27	1.84426263556302e-25
TMEM45B	4.7070135037037	6.2171973098004	1.5101838060967	1.12077407875095e-18	7.5835881378525e-18
IGFL2	1.61056251111111	2.80446696401198	1.19390445290087	3.5757553100522e-22	3.6397879504133e-21
KRT27	2.05694492777778	1.38171126938124	-0.67523365839654	6.18215089313992e-24	7.95139865298174e-23
VNN2	4.50408252222222	3.50673784137725	-0.997344680844977	2.68822943256272e-12	9.42246145450448e-12
OSTF1	7.91855405	7.12983541277445	-0.788718637225549	1.51428808654492e-22	1.61733640320143e-21
TAGAP	4.27900709444444	3.67595645862275	-0.60305063582169	5.93691940678699e-08	1.36027514850251e-07
PIK3R5	4.51209545555556	3.47435161201597	-1.03774384353959	5.92592075615932e-21	5.15993685118933e-20
DLG5	3.93257717592593	4.75794875291417	0.825371576988246	2.4047031481213e-15	1.1494859741429e-14
MSMB	3.24556723518518	4.14926006754491	0.903692832359725	0.0214468964884027	0.0276221612359545
PDLIM1	9.79377818148148	8.60808947680639	-1.18568870467509	1.84178757319134e-25	3.04828898564067e-24
ARHGAP44	5.12682049444444	3.60080400626746	-1.52601648817698	2.47568636835295e-27	6.23110613604095e-26
SPSB1	5.41578666111111	6.18530052289421	0.7695138617831	1.79732384608778e-10	5.23770814363945e-10
C1orf53	4.04909985740741	4.8515003439521	0.802400486544689	1.68522529601852e-11	5.4791483114124e-11
KRTCAP2	3.43093642962963	4.12952477704591	0.698588347416279	1.83072286472497e-11	5.93694036707925e-11
PRSS2	2.06884686296296	3.45538995413174	1.38654309116877	1.05287365307768e-09	2.85143887094217e-09
RAMP2	7.9990992462963	5.38544723329341	-2.61365201300288	1.07163649469391e-32	8.49668523162832e-30
ANKRD44	4.2867294	3.49985771946108	-0.786871680538922	3.1349835949119e-15	1.47808779186014e-14
ZC4H2	3.80426917407407	3.17067990007984	-0.633589273994234	7.1917020141292e-12	2.4287637984422e-11
ITGAL	5.56047872777778	4.23572562966068	-1.3247530981171	1.13594040998846e-20	9.5566339259395e-20
SLC16A8	2.15028634074074	2.81538451820359	0.665098177462852	4.15772647495191e-11	1.30026405749732e-10
PLN	4.8709578462963	3.86614204854291	-1.00481579775338	8.18144227508326e-08	1.8524503865275e-07
SECISBP2L	6.80559234074074	5.39474025846307	-1.41085208227767	2.79534753376276e-24	3.78119336184647e-23
MMP14	6.57849742222222	7.31787075037924	0.739373328157019	2.44540232791001e-10	7.03180582241194e-10
ADAMTS1	6.93718546111111	4.72888812832335	-2.20829733278776	1.11329583515809e-24	1.61072363109574e-23
CASS4	4.07756533148148	2.63932865067864	-1.43823668080284	9.61132771453694e-26	1.69028279165488e-24
GCNT3	2.02576251481481	4.52912498203593	2.50336246722111	1.4218722345563e-25	2.40845478837734e-24
COMP	2.91961717962963	5.01450807648703	2.0948908968574	1.44303180032731e-14	6.3591444929058e-14
DDR2	5.42427371666667	4.27986082944112	-1.14441288722555	1.98685687326608e-17	1.16113074565669e-16
SULT1B1	2.93853733888889	2.18586521149701	-0.752672127391883	2.69275529041145e-20	2.16808708222419e-19
SCD5	5.78579226851852	4.14066683461078	-1.64512543390774	9.22598494822473e-24	1.15435097740484e-22
SLC4A3	2.49077749074074	3.33118632672655	0.840408835985806	2.72933778392865e-10	7.81421610011038e-10
RBMS1	6.8355537537037	6.16634008540918	-0.669213668294522	5.70224562985416e-14	2.3542704549591e-13
RSPO3	3.44013049444444	2.78869647742515	-0.651434017019295	3.325338832255e-11	1.04946944956239e-10
PERP	6.68939715555556	7.39110515808383	0.701708002528277	5.19293123638309e-11	1.60646386821415e-10
TK1	4.68703978703704	6.88328719790419	2.19624741086716	5.99482022701524e-27	1.39118328112248e-25
FKBP3	5.57811962777778	6.27552880720559	0.697409179427812	4.15186190293307e-22	4.19246893551665e-21
BMP2	7.11574584814815	4.99966185530938	-2.11608399283877	1.59652102412791e-22	1.70037891811855e-21
ACAA2	6.20823712777778	5.42745583429142	-0.780781293486361	1.82474142144636e-19	1.34830090327612e-18
AP1G2	3.94062868703704	4.61737911309381	0.676750426056775	1.01585678346056e-13	4.07874560914839e-13
VGF	1.90719206666667	2.72454604141717	0.817353974750499	1.26068179727289e-19	9.4392538910758e-19
ABCA4	1.77576465	2.91762213654691	1.14185748654691	1.2123293696891e-07	2.69827974273484e-07
HHIP	5.26745452037037	2.33867758225549	-2.92877693811488	7.9982141733452e-29	2.96794367992323e-27
SRGN	9.55288157777778	8.28627605313373	-1.26660552464404	3.88276106282279e-19	2.76530570860917e-18
P4HA1	5.88581055925926	6.53161396834331	0.645803409084054	8.57684105396132e-14	3.47771083825731e-13
CCDC146	4.2027556037037	3.37971329061876	-0.823042313084941	4.6784649652254e-08	1.08272434853958e-07
AGR3	8.36189813148148	6.85753921229541	-1.50435891918607	1.76942083725629e-05	3.20153791690972e-05
PGR	2.61353358333333	1.76328946832335	-0.85024411500998	1.99936028798816e-24	2.76108199188319e-23
C4orf19	4.04349298888889	3.31206439219561	-0.73142859669328	1.42227957190035e-05	2.60448082320603e-05
BLM	2.42415362407407	3.67242887393214	1.24827524985806	4.61437291077754e-27	1.10461100420932e-25
FYN	6.08357646296296	5.3399588910978	-0.743617571865158	7.5639285693064e-11	2.2977931124172e-10
IFIT2	5.87947693518518	4.97827308632734	-0.90120384885784	8.11139541588079e-13	2.97431169459207e-12
FRMD3	4.76432801111111	2.69882970481038	-2.06549830630073	9.37354863760221e-30	4.77391512009007e-28
MX2	4.15346676296296	5.22305809209581	1.06959132913285	2.77230023592193e-16	1.44290811661821e-15
DPP10	1.25177595925926	1.93346926243513	0.681693303175871	0.010874932638119	0.0145366260920145
ODAM	4.06159643518519	1.57116260738523	-2.49043382779996	3.02411083982273e-31	3.37477428058747e-29
HPS5	6.25789938703704	5.26018889427146	-0.99771049276558	2.72923199276417e-27	6.75718661569034e-26
RHPN1	3.88519055185185	5.11491509648703	1.22972454463517	2.57909850514361e-18	1.67564118204472e-17
HLX	4.26185786851852	3.31874246373253	-0.943115404785984	3.57909762900829e-22	3.64074830532566e-21
IGSF9	2.04988209074074	4.37223236449102	2.32235027375028	5.99482022701524e-27	1.39118328112248e-25
RNF182	4.46242202222222	2.22860204924152	-2.23381997298071	2.8475333358444e-26	5.73931121356049e-25
DCHS1	4.82722281111111	3.90697769746507	-0.920245113646041	3.89112198457821e-13	1.46867839741217e-12
UGT2B15	1.48773938888889	2.10666265349301	0.618923264604125	6.12028612817388e-07	1.27610362092726e-06
FGFR1	5.04224594259259	4.42965576750499	-0.612590175087603	6.57993599518417e-10	1.81438512193737e-09
VSIG10L	2.69331467407407	3.30855835457086	0.615243680496784	2.88573757003741e-05	5.10155376825367e-05
GNAZ	3.95582168888889	3.06603139828343	-0.889790290605456	9.05692386561254e-12	3.03638024096314e-11
THSD7A	3.14611442407407	2.53491293487026	-0.611201489203814	1.44103908081806e-09	3.85115220655232e-09
PTGES	3.96861745555556	5.91807521139721	1.94945775584165	1.38878230532683e-25	2.35503341317825e-24
PDGFRL	3.92174162592593	5.10876050261477	1.18701887668884	2.55162606424046e-14	1.0921045904393e-13
SLC39A7	6.93989843333333	7.64362299630739	0.703724562974053	1.02259195285041e-17	6.19061749836884e-17
ASPRV1	3.41956066851852	2.61838608982036	-0.801174578698159	2.368428522732e-23	2.80825310074247e-22
NELFCD	6.26027307592593	6.89873883233533	0.638465756409404	4.98649750352381e-19	3.49884755483037e-18
CCDC167	5.83293870740741	7.00707447393214	1.17413576652473	7.62567939925736e-24	9.63654756390749e-23
RNF128	6.49400732222222	4.88578409225549	-1.60822322996673	1.60935278925112e-11	5.24707782652293e-11
CMKLR1	5.05047156666667	4.08464196423154	-0.96582960243513	6.52219235502339e-15	2.98874738442603e-14
MEF2C	5.04695971666667	4.44962487137725	-0.597334845289421	5.56540037512884e-09	1.40589350022188e-08
KLK10	4.65932912777778	3.10248722924152	-1.55684189853626	3.65255513336274e-14	1.53857422312091e-13
CLDN9	2.90418081296296	3.75205917065868	0.84787835769572	0.000176832245573329	0.000289575204042557
MAP7D3	3.80754385555556	3.21523491648703	-0.59230893906853	3.7399300945918e-13	1.41477864021983e-12
NHS	2.33412349444444	3.2511397211976	0.917016226753161	4.70862569890898e-14	1.96057098031115e-13
SPN	5.7383181037037	3.83156429824351	-1.90675380546019	7.64305649789646e-30	4.04176545186671e-28
CLCN2	2.4799015037037	3.16614155197605	0.686240048272345	1.49287273962233e-20	1.23271651628118e-19
GMFG	7.85993327962963	6.20392130259481	-1.65601197703482	3.79977639526303e-29	1.55862719867316e-27
MGLL	7.46236682592593	6.46264711760479	-0.999719708321136	9.06036172328297e-13	3.31187644205842e-12
MEST	5.75663851481481	7.07652632265469	1.31988780783988	2.65324945195042e-19	1.92395446403495e-18
SFRP4	4.93393359259259	5.79190886754491	0.857975274952318	0.000108974272941161	0.000182489573108597
GAB3	3.90169875185185	3.11607799750499	-0.785620754346862	1.94153795716856e-17	1.13771125775858e-16
RGS9	3.37416050185185	2.58626432674651	-0.787896175105345	2.13337043392891e-18	1.39681462794388e-17
PLCL2	4.14832590740741	3.45972788161677	-0.688598025790641	1.2107427174639e-13	4.81789255976655e-13
GRIN2D	1.8184832	2.64924533776447	0.830762137764471	3.4760027599334e-10	9.86080259579611e-10
QPRT	4.81829752222222	5.51686946387226	0.698571941650033	4.25858391863816e-05	7.40944264474732e-05
TFRC	7.48710771666667	6.34208774716567	-1.145019969501	5.20275863909799e-17	2.93213025865541e-16
SSR4	8.06435646296296	9.09547474636727	1.0311182834043	3.26636473670572e-24	4.36387478952313e-23
ZC3HAV1L	3.24323556481481	4.32974462101796	1.08650905620315	3.74418515940813e-21	3.36246082821215e-20
PFKFB2	5.12864462777778	4.45816297165669	-0.670481656121091	2.16979308833253e-13	8.42870481229148e-13
CXCL16	8.86983532777778	7.58360785403194	-1.28622747374584	5.54691918566509e-24	7.20150491709487e-23
RASSF8	4.98251727222222	3.71478928896208	-1.26772798326015	6.17018727313488e-22	6.0808397561278e-21
CSRP1	8.56652315185185	7.54620503948104	-1.02031811237081	7.16725521260641e-26	1.30428575973294e-24
CXCL2	7.3147641537037	5.46701507083832	-1.84774908286538	3.07484059014646e-14	1.30427209716749e-13
CXCL14	4.19737773518519	6.19211642189621	1.99473868671102	4.15159221060709e-10	1.17007827261623e-09
NLRC4	4.42556295555556	2.82478034065868	-1.60078261489687	1.41659239100486e-30	1.03363570760965e-28
CAPSL	4.27097336111111	2.47697364305389	-1.79399971805722	1.28353084493126e-11	4.2302166413728e-11
ENO1	8.58223329259259	9.60484345095808	1.02261015836549	2.44406149423668e-23	2.8866553539323e-22
F13A1	6.3514193	5.76470812105788	-0.586711178942116	0.0022364035805316	0.00324151438656557
RGS16	6.27526479814815	5.30442766662675	-0.970837131521402	1.45330915117229e-12	5.21069524860426e-12
KIF17	3.90325162962963	2.58497190207585	-1.31827972755378	4.3086776275396e-30	2.5151077058911e-28
STOML3	3.39651136666667	1.930462599002	-1.46604876766467	5.20115016483146e-13	1.94284656784758e-12
C20orf194	5.75627884074074	4.59605147319361	-1.16022736754713	2.55039693418549e-24	3.48087898112709e-23
ZFP36	10.4126137240741	8.65931913522954	-1.75329458884453	1.00684770720971e-17	6.10017071948973e-17
APH1B	5.29858390555556	4.36852213189621	-0.930061773659348	1.32489958712642e-23	1.61510048464399e-22
B2M	11.3058511314815	10.4986152391816	-0.807235892299843	7.32017084373403e-18	4.5217026005434e-17
LSM5	5.08601054814815	5.72325974636727	0.637249198219117	5.61281203241776e-17	3.14570732924372e-16
IL22RA2	1.31625492037037	2.1661856643513	0.849930743980927	1.34668412789844e-22	1.44340572098267e-21
ERN2	2.86233018703704	3.68625425301397	0.823924065976935	0.0317420249397184	0.0399858244297148
TMEM14A	7.1238392037037	7.76349968974052	0.639660486036815	2.95745959121327e-12	1.03255956328143e-11
RHOBTB2	6.37930667407407	5.30131052493014	-1.07799614914394	2.1989356793644e-13	8.53754075357214e-13
TMEM106C	5.70822460925926	6.43678525832335	0.728560649064094	4.1619709989891e-14	1.74203623418802e-13
FLI1	5.40405882222222	3.88983415107784	-1.51422467114438	1.65713747429407e-29	7.73857706072649e-28
SMYD5	4.95977262407407	5.67465728784431	0.714884663770238	3.99982634205852e-23	4.59540987081167e-22
MS4A14	3.47924785555556	2.43982606804391	-1.03942178751164	2.19558346691424e-17	1.27574648642776e-16
MS4A2	4.23275165555556	2.52121926502994	-1.71153239052562	2.64963883807988e-23	3.11011992268886e-22
FGF14	2.77500146666667	1.88431032121756	-0.890691145449102	3.01887810758431e-16	1.56748248507722e-15
SCN1A	2.41798539444444	1.47133710994012	-0.946648284504325	7.58199007174042e-23	8.37495366221283e-22
TNS4	2.53080545	3.98098015001996	1.45017470001996	4.47160777734222e-10	1.25514492609872e-09
SLAMF7	4.34107843148148	5.25461705764471	0.91353862616323	7.74778676528197e-08	1.7587221019546e-07
IGLV1-44	6.54800895740741	8.14707998181637	1.59907102440896	1.19290144122794e-09	3.2123252614472e-09
ADH1A	2.29233818703704	1.46783728906188	-0.824500897975161	2.98848511787433e-25	4.73447167369298e-24
TTYH3	5.5813508037037	6.66480696013972	1.08345615643602	9.32674182631607e-19	6.35902788400714e-18
TUBA1A	9.7857452962963	8.49715300932136	-1.28859228697494	7.69868931028247e-22	7.48034620116242e-21
PARD3B	3.91477769814815	3.02797370566866	-0.886803992479485	2.27277673506493e-18	1.481063948816e-17
COL1A2	8.11960990555556	9.26116006387226	1.1415501583167	6.17683125872694e-11	1.89194284588696e-10
SCGB3A2	10.5521303148148	7.57645948766467	-2.97567082715014	9.35962924250306e-13	3.41633220330613e-12
LRRC4	5.1585244537037	3.82519448928144	-1.33332996442227	4.59138769624768e-15	2.13491087824605e-14
CAV3	3.01149590740741	2.21235999269461	-0.799135914712797	4.74823138910029e-29	1.90645258709987e-27
IDH1	6.84376548148148	7.48198206077844	0.638216579296961	6.21382520285115e-11	1.90212232964243e-10
NOS2	3.13321852407407	2.43425630205589	-0.698962222018186	4.51046068427123e-15	2.09921762674844e-14
PRR11	3.81171884259259	5.17202250065868	1.36030365806609	1.00250539420797e-21	9.61151255078608e-21
CILP2	1.71177214074074	3.45899446914172	1.74722232840098	5.13008416738076e-25	7.79372246329708e-24
JAG1	5.78231765	5.11362588033932	-0.668691769660678	6.28878922701758e-10	1.73947428646703e-09
DCTPP1	6.32182667777778	6.99627879397206	0.674452116194279	7.78162547056515e-15	3.53492157338423e-14
ZNF587	3.61535480925926	4.25586064850299	0.640505839243735	7.2129403026428e-13	2.66158268254204e-12
TGFBR2	8.34051680740741	6.58691474167665	-1.75360206573076	6.05015940727282e-31	5.53152224844455e-29
SCEL	6.41858391111111	4.51126421273453	-1.90731969837658	3.05132229678972e-20	2.43608198308141e-19
ABRACL	6.52265572592593	7.31054845642715	0.78789273050122	4.49609515259209e-11	1.40060008478839e-10
PRRG3	2.48676368333333	1.87515347770459	-0.611610205628742	3.48735192384108e-16	1.80393797369244e-15
NFIX	6.67869977407407	5.19193819291417	-1.4867615811599	1.69029473163687e-23	2.03438565757754e-22
HJURP	2.28422405	4.75652458389222	2.47230053389222	1.81843309814288e-31	2.42090869565917e-29
GPC3	7.13386404259259	4.60742117706587	-2.52644286552672	7.94280049491561e-28	2.25323146002494e-26
SLC6A12	3.09393237222222	2.38007287596806	-0.713859496254158	6.87729423258464e-15	3.145771385411e-14
SPTBN2	2.85089449814815	4.59121356269461	1.74031906454646	1.82896915411377e-27	4.75312754314806e-26
OIP5	2.16991616296296	3.42859472297405	1.25867856001109	4.93319643538645e-23	5.59993435301871e-22
GPR87	1.40485566296296	2.31287428902196	0.908018626058993	3.5313889402385e-11	1.11148672637909e-10
C3	9.5665842462963	8.6583303508982	-0.908253895398092	1.53005860269507e-05	2.79174073252021e-05
SLC27A3	6.71156223333333	5.34466367648703	-1.36689855684631	4.21032031805096e-26	8.0988793151726e-25
AIMP2	5.16060235740741	5.95155868762475	0.790956330217343	1.06361712626932e-22	1.15883109299278e-21
LRRC59	5.65758586851852	6.32039282255489	0.662806954036371	3.46707175607623e-19	2.48049693889941e-18
FLNA	9.1979784037037	8.43988607095808	-0.758092332745621	1.03545071234317e-08	2.54165218522275e-08
MBP	4.85015561111111	4.14883388221557	-0.701321728895542	7.28335948643484e-20	5.56313774160149e-19
RDH10	5.22990541296296	5.92250338730539	0.692597974342426	1.1406971279048e-05	2.11539104474721e-05
GPM6B	5.72138068888889	3.69795879828343	-2.02342189060546	7.41366656264378e-28	2.12697953537324e-26
BATF	5.03141938703704	5.81735481850299	0.785935431465957	1.23560338012813e-10	3.6698145792964e-10
CEP55	2.77860648518519	5.427762619002	2.64915613381681	4.13549840354723e-30	2.46135134394652e-28
TOP2A	3.00846029259259	6.05252967245509	3.0440693798625	6.27239593017093e-32	1.37965439177108e-29
TTC13	4.85781466111111	5.49224708688623	0.634432425775117	1.00264853092573e-15	4.96482765215654e-15
NR0B2	5.03556672222222	3.62507597886228	-1.41049074335995	3.61782067564229e-11	1.13727556740313e-10
TMEM220	4.76173736481481	3.47058417744511	-1.29115318736971	3.19335836433512e-26	6.35199163534913e-25
WWC1	5.19457059444444	4.50196143962076	-0.692609154823686	3.83271795717941e-14	1.61178056071244e-13
C1orf131	4.31272222037037	5.17343000065868	0.860707780288312	1.48916233528839e-27	3.93061161089946e-26
SLC1A4	4.45107407777778	5.29500675421158	0.843932676433798	1.23156715622708e-17	7.39672300265061e-17
PPAT	3.37561650740741	4.95087318383234	1.57525667642493	1.45838732616793e-31	2.19147964844066e-29
PKP3	5.08423075740741	6.30228443161677	1.21805367420936	3.39624427634263e-22	3.47103026141765e-21
REPS2	4.60090626296296	3.53260477493014	-1.06830148803282	5.54609697333081e-20	4.30553011581799e-19
MUC5B	2.66019358703704	4.55194099928144	1.8917474122444	7.42801620525606e-08	1.69017993923795e-07
GNG7	4.56388202037037	3.54534848301397	-1.0185335373564	8.3141120212358e-21	7.11292435999412e-20
KRT6B	2.24948947592593	3.22672277510978	0.977233299183855	0.00024236612947969	0.000391110127284769
IRF8	6.55385433148148	5.34566533277445	-1.20818899870703	6.09790810375505e-19	4.23754355726604e-18
VEGFC	4.94671192222222	4.14990706710579	-0.796804855116434	8.54515185432026e-13	3.12806969833619e-12
CMTM2	3.3152745462963	1.95133228397206	-1.36394226232424	3.00844402282855e-27	7.38821277256778e-26
BPIFA1	3.90122857962963	5.88991798590818	1.98868940627855	9.09844161698955e-05	0.000153430053801167
PGLYRP1	2.62080196296296	1.93335207291417	-0.687449890048791	3.94543613831442e-13	1.48806869461227e-12
BSPRY	5.20599865740741	6.00267813159681	0.796679474189399	4.80636183957847e-14	1.99633699067549e-13
RHBDF2	4.6807629	5.37278485427146	0.692021954271458	1.64237399763289e-12	5.87053936930626e-12
CDKN2C	4.54526791851852	5.13705531868264	0.591787400164116	6.81684784519894e-07	1.41357152270234e-06
RAPGEF2	4.92360016481481	4.25953248894212	-0.664067675872699	2.49568591013254e-13	9.62322791109796e-13
EGLN3	3.29151430555556	5.082824880499	1.79131057494345	2.72561023354754e-18	1.76704769391504e-17
S1PR4	6.14484386296296	4.56603951838323	-1.57880434457973	2.69528741507912e-29	1.15554737566824e-27
SOWAHC	6.13493695555556	5.4494159497006	-0.685521005854956	4.0101134439593e-11	1.25643046529666e-10
ATIC	6.38967587962963	7.49926537429142	1.10958949466179	1.18852454364645e-27	3.23265896038032e-26
CTSH	9.39505092962963	7.8477658753493	-1.54728505428033	7.71234786266854e-17	4.25947247131443e-16
PDZD2	5.14129824259259	3.04512076065868	-2.09617748193391	5.85122355388489e-28	1.71768660427954e-26
UCHL1	3.9621601	5.60906676067864	1.64690666067864	4.89345685108219e-09	1.24318705438357e-08
CARD16	5.52337597962963	4.2096321042515	-1.31374387537813	1.33699013349803e-27	3.56616858630924e-26
RCAN1	6.30505794444444	4.83343249365269	-1.47162545079175	2.88911748020188e-25	4.59624067054758e-24
CD300LF	6.44566943518519	4.52336558463074	-1.92230385055445	2.28270750423312e-28	7.53144604168393e-27
KISS1R	1.70985186666667	3.30173979315369	1.59188792648703	2.33901294024075e-28	7.66721369201595e-27
CARD14	1.65635517777778	2.66382906732535	1.00747388954757	3.38703743965888e-25	5.31044082868831e-24
ATP1B1	8.99849490185185	9.80062542043912	0.802130518587269	2.29547784023219e-11	7.36698396726664e-11
MACROD2	4.60714542962963	3.10015033840319	-1.50699509122644	4.36971000190934e-18	2.76561111233421e-17
ACSS3	4.30648466481481	2.72495484570858	-1.58152981910623	7.48854096917415e-27	1.71423905479276e-25
OSTM1	5.77468953888889	5.01168166057884	-0.763007878310046	1.73302374033223e-21	1.61859084966291e-20
PSMD11	6.07923803148148	6.69283399295409	0.61359596147261	1.42852577804158e-16	7.67459671976533e-16
ARHGEF37	4.76962532222222	3.56556865329341	-1.20405666892881	3.05081076129864e-21	2.76761236845364e-20
SDS	3.27161359074074	3.98507348283433	0.713459892093591	1.2034796099379e-07	2.67975499413549e-07
SALL4	1.85514854074074	2.9877557398004	1.13260719905966	3.63222528605238e-26	7.10390246989909e-25
NR2F6	5.32161998148148	6.00485288630739	0.683232904825904	1.96946836994702e-16	1.03750980343537e-15
LAMA2	4.59521084814815	3.76549657642715	-0.829714271721002	1.84197672416329e-11	5.97215995356254e-11
IL17RE	4.52041810740741	3.83859413299401	-0.681823974413396	1.80769755108185e-09	4.78803241409585e-09
CEACAM4	3.95205469259259	3.28245902301397	-0.669595669578621	7.16961207382465e-11	2.18193708531054e-10
NAA10	4.74500583703704	5.34222231269461	0.597216475657574	2.00243848562779e-18	1.31392169893528e-17
C16orf54	5.22367652592593	3.79656171650699	-1.42711480941894	2.49889445835857e-18	1.62492378725399e-17
RFC3	4.18401132962963	4.86117478684631	0.677163457216678	9.66859227910446e-13	3.5248737012465e-12
MOCS1	4.74912782777778	3.55796726916168	-1.1911605586161	5.0120245805793e-25	7.62199369333187e-24
KDF1	5.0612929	5.68258734433134	0.621294444331338	5.24239757099846e-17	2.95227710334114e-16
ZBTB7C	4.16306074444444	3.36922128894212	-0.793839455502329	2.44078927096371e-08	5.78719868230218e-08
PLOD1	6.63139673518519	7.28041936656687	0.649022631381681	3.41577340362756e-15	1.60399730652399e-14
PODXL	7.26111206666667	6.15912558431138	-1.10198648235529	7.57384849731643e-19	5.2178074736165e-18
TRIM31	1.58691949444444	2.80961064155689	1.22269114711244	1.51096922119197e-16	8.07464079930652e-16
PODNL1	2.79264449444444	4.08853854716567	1.29589405272122	4.65257473781324e-18	2.93483486266798e-17
SCUBE1	4.37823672592593	2.10367137383234	-2.27456535209359	1.45835563055422e-31	2.19147964844066e-29
ARL14	1.2250217037037	2.01233411267465	0.787312408970947	5.63145193822107e-05	9.68591863852915e-05
IFT140	4.66222654444444	4.04530105223553	-0.616925492208916	2.1333348170894e-11	6.87277064720141e-11
MUC16	1.66986085555556	2.83733004325349	1.16746918769794	9.24540548258258e-09	2.27973223410489e-08
TCF19	4.20692501481482	5.16657210277445	0.959647087959635	1.54938854567146e-15	7.53205315748102e-15
LACTB2	5.50398501111111	6.17571511552894	0.671730104417831	2.10314016056934e-10	6.08799508238811e-10
CTSF	6.79934534074074	6.09818310646707	-0.701162234273675	7.65439020443654e-11	2.32341360265467e-10
RCN1	6.05720721666667	6.70308268722555	0.645875470558882	2.88864295367671e-13	1.10681479696924e-12
PPFIBP1	5.18812936666667	4.16541332968064	-1.02271603698603	2.4264254922191e-19	1.76538157696114e-18
NLRP3	3.20029689444444	2.5880063089022	-0.612290585542249	8.98082122522262e-09	2.21953954950666e-08
EGR2	6.47667495740741	4.8351526602994	-1.64152229710801	2.90100026574442e-19	2.09119048021961e-18
FKBP11	4.37220108703704	5.81840378067864	1.44620269364161	1.93946461866633e-27	4.98902618940659e-26
SEC61G	7.39364037777778	8.1129733554491	0.719332977671324	1.41358272903194e-20	1.17106687109813e-19
CLIC4	8.42478182962963	7.53259339271457	-0.89218843691506	2.72561023354754e-18	1.76704769391504e-17
NLN	3.39978527222222	4.46754143299401	1.06775616077179	8.10076811199719e-28	2.29375667230935e-26
EIF2AK1	6.8012612	7.64920723600798	0.847946036007984	2.68892425425354e-26	5.44130712090746e-25
ADCYAP1R1	2.53812355925926	1.78782266664671	-0.750300892612553	6.77567645627381e-24	8.66339019181698e-23
BMPR2	6.54532328703704	5.41293068281437	-1.13239260422267	8.89744918612098e-24	1.11508328899883e-22
AVPI1	7.13911539444444	6.21960522471058	-0.919510169733866	1.69601241946281e-12	6.05086518340081e-12
DLX6	1.36574957777778	1.98136663461078	0.615617056833001	6.34285337304711e-10	1.75378913541148e-09
SP8	1.35833992222222	2.11340292403194	0.755063001809714	1.55504891706438e-14	6.82306372196765e-14
DENND3	5.69547539444444	4.14028346263473	-1.55519193180971	3.91221436820239e-27	9.48493250258909e-26
TMPRSS13	3.88690696481481	4.53275774644711	0.645850781632291	1.5992523678267e-10	4.6874957872742e-10
RAB40A	2.52381336851852	1.69175470518962	-0.832058663328898	2.17214902717679e-22	2.27515026142252e-21
HOTAIR	1.06410795	1.66745873343313	0.603350783433134	1.15671234923998e-10	3.44561792432094e-10
ACE	5.67738943888889	4.1039324207984	-1.57345701809048	5.18395605267761e-27	1.21979691490679e-25
EPHA10	1.53485520185185	3.03259965662675	1.49774445477489	1.78217203481407e-24	2.4860362979697e-23
HDC	3.68732935185185	2.82509417353293	-0.862235178318917	7.87696486960768e-13	2.89464154542459e-12
FOS	9.90683423703704	8.18462645630738	-1.72220778072965	1.60579047977181e-13	6.29581041371655e-13
PALLD	6.69073459074074	6.10244078586826	-0.588293804872477	1.17155680757532e-07	2.6125062692581e-07
MCOLN3	3.58578324074074	2.84127156992016	-0.744511670820581	2.80924661876399e-10	8.03239184871535e-10
ADRA1A	2.25050523703704	1.27735087942116	-0.973154357615879	6.18534067572181e-30	3.38898611680252e-28
COX4I2	7.06964621481481	4.96069005576846	-2.10895615904635	6.29409947716942e-30	3.43617078291368e-28
JAM2	6.04031096666667	3.71278596285429	-2.32752500381237	2.28785081110991e-32	9.34548292142834e-30
ITGA2	4.99495118333333	5.9357703744511	0.940819191117764	4.3662387621235e-07	9.22288179439782e-07
STMN1	5.41141235185185	6.00354253321357	0.592130181361721	1.59182692668444e-07	3.50539136191087e-07
CD274	5.22605994074074	4.18834473065868	-1.03771521008206	4.99926526036157e-12	1.70887046974116e-11
NHLRC4	4.13453102962963	3.15000964225549	-0.98452138737414	4.3514658213731e-16	2.23040178220127e-15
ATP1B2	3.93591399444444	2.72167982802395	-1.21423416642049	1.67091456736697e-24	2.34809911008597e-23
C1orf56	3.60113071666667	4.40409863031936	0.802967913652695	3.60370646853816e-20	2.85307527767364e-19
PRKG2	4.02708221481481	2.20389139658683	-1.82319081822799	2.82415818441155e-31	3.22277172024214e-29
PCAT19	4.61102658518519	2.78841887339321	-1.82260771179197	5.56672079640511e-30	3.15246722115822e-28
MMP7	5.6368218037037	6.68984645944112	1.05302465573741	5.09983688113387e-05	8.80648814938773e-05
IGHV5-78	1.48748569444444	2.73884422187625	1.2513585274318	6.77448966371558e-17	3.76657105817108e-16
SPRR1A	2.18859413518518	3.24746438894212	1.05887025375693	0.000236245783401605	0.000381720670146509
APCDD1L	1.76650841481481	2.53432879506986	0.767820380255045	9.45836358959421e-18	5.75313688772307e-17
SLC31A2	3.70970305740741	2.93393974481038	-0.775763312597028	3.71234599161896e-21	3.337812506801e-20
MATN3	4.60700751481482	2.97635872481038	-1.63064879000444	6.54267603729092e-20	5.03285322949642e-19
REEP6	3.7757353	5.04780559802395	1.27207029802395	1.568525782602e-13	6.1592537652136e-13
CCL19	5.31597836111111	6.3106642700998	0.994685908988689	1.37114422032468e-05	2.51630750558099e-05
STEAP3	5.31730410925926	5.90755622023952	0.590252110980262	1.7585317564379e-09	4.66431955041210e-09
NXPH3	4.34264792592593	2.75565578542914	-1.58699214049678	2.32514583365317e-30	1.60404843482249e-28
TM4SF5	1.53742671111111	2.28179527932136	0.744368568210246	7.94198178609141e-07	1.63460072643761e-06
IGLL5	3.3495708962963	4.96491263774451	1.61534174144822	2.83602145160117e-15	1.340469914825e-14
BPIFA2	1.67964082222222	2.90793488467066	1.22829406244844	1.56831769534454e-10	4.60393765227158e-10
KRT8	8.26096705185185	9.31100891365269	1.05004186180084	6.16328154209671e-15	2.8319746885983e-14
ADAMTS9-AS2	2.27827027222222	1.61823340750499	-0.660036864717232	9.43707070550018e-24	1.17881828886729e-22
KCNN4	3.18218783333333	5.40141540085828	2.21922756752495	4.32752549982726e-21	3.84536618916149e-20
CCDC86	4.49142425925926	5.1526713847505	0.66124712549124	6.14656798640138e-16	3.09716010390484e-15
MTERF3	5.66340538703704	6.25703615139721	0.593630764360168	2.71667195974589e-15	1.28806548669694e-14
GSTM3	5.68243352592593	4.83321106812375	-0.849222457802173	3.45610648577082e-10	9.80619333231328e-10
ACKR4	4.01536123518519	2.06547164626746	-1.94988958891772	1.90826015189956e-28	6.45025931522931e-27
RGL1	6.67230705185185	5.89290324790419	-0.77940380394766	1.34508274785309e-12	4.83522521652448e-12
CTH	3.25189514074074	3.97138711914172	0.719491978400976	2.29196723094706e-12	8.07830623875604e-12
MUC4	2.80668872037037	4.07927839506986	1.27258967469949	4.84615396914065e-08	1.12016809911938e-07
F10	4.44607185555556	2.89185885399202	-1.55421300156354	1.69790260670224e-26	3.59903182429049e-25
MDH1B	3.29104177222222	2.42947299259481	-0.861568779627412	8.76975885687517e-09	2.16914325571699e-08
HSPA5	8.84644097592593	9.55967615676647	0.713235180840542	9.35491912935428e-22	9.00885835191687e-21
ANO7	2.49393417962963	3.16624341550898	0.672309235879352	6.13608822216202e-23	6.86780316723842e-22
ICA1	4.26274297777778	5.10795413387226	0.845211156094478	3.9743038524319e-21	3.56068533461387e-20
NET1	6.58301490185185	7.66042566870259	1.07741076685074	9.17174500447685e-20	6.93916121300823e-19
SLCO2A1	7.54475118888889	5.65099331528942	-1.89375787359947	1.85632945642075e-21	1.72843632884035e-20
AIFM1	4.59169258703704	5.2122790108982	0.620586423861167	2.76099005100663e-20	2.22064366741535e-19
GYG2	2.63271471666667	4.03009202097804	1.39737730431138	4.2607366434958e-19	3.02032695181391e-18
TBX5	4.66932346851852	3.39054869972056	-1.27877476879796	6.83805097389432e-24	8.73578279720489e-23
LINC00641	3.32491146481481	2.71791711493014	-0.606994349884675	5.46208853460278e-09	1.381405060651e-08
DANCR	4.4672877462963	5.1594957453493	0.692207999053005	1.35301161738463e-13	5.35174806282161e-13
ASAH2B	2.35718654259259	3.04033258932136	0.683146046728765	4.14200201383242e-19	2.93891687212068e-18
OVOL1	2.16398149259259	3.21454852121756	1.05056702862497	1.11362216485356e-17	6.72025590297514e-17
ADIRF-AS1	3.63403499259259	2.79359539780439	-0.840439594788202	6.71589001193316e-14	2.75255367839885e-13
CDC45	2.54145472037037	4.69931435369261	2.15785963332224	6.49019382267794e-30	3.51791684452797e-28
NEK6	5.30599205925926	5.92390866778443	0.617916608525172	1.45314352349007e-14	6.399988176439e-14
COASY	6.33163871666667	6.98560773752495	0.653969020858284	8.24415386792035e-21	7.05705150893554e-20
PRDM16	3.83409508518519	2.83173962253493	-1.00235546265026	8.7219786922534e-11	2.63744711321637e-10
MMP24	4.59888259444444	3.92082526860279	-0.67805732584165	7.22795624631992e-08	1.64663302237162e-07
LYL1	5.02351351851852	4.1855871456487	-0.837926372869815	2.25487538499008e-18	1.47192446098901e-17
MAGOHB	3.6049341	4.24716582251497	0.64223172251497	2.99611229671885e-18	1.93333317718121e-17
CD22	3.57116447222222	2.96431367091816	-0.606850801304058	9.1654326267505e-08	2.06293594803785e-07
KHDRBS2	4.01191161851852	2.35871625457086	-1.65319536394766	7.1364682966349e-23	7.91810467689546e-22
BMX	3.66683815185185	2.08949732520958	-1.57734082664227	2.03654418925914e-27	5.2122480877548e-26
ARL6	4.54710144814815	3.58859162820359	-0.958509819944556	2.706695695122e-21	2.47318792122891e-20
TM4SF18	4.22561025185185	3.60562810928144	-0.619982142570415	5.77287068211485e-07	1.2058196854178e-06
SLC19A1	4.26727717777778	3.44459870175649	-0.82267847602129	8.46855834948628e-22	8.20213911213888e-21
HMGCLL1	2.59370941481481	1.63516949754491	-0.958539917269905	3.64986981740136e-25	5.65259630616152e-24
UBASH3B	4.57513142592593	3.17306911836327	-1.40206230756265	5.20225792502033e-25	7.88757927352982e-24
PPARGC1A	3.24753788148148	2.32543620754491	-0.922101673936571	9.79492877250246e-13	3.56835415219083e-12
FOXP3	2.25013929074074	3.28732486912176	1.03718557838102	2.09603390475123e-20	1.70846159824412e-19
RPL22L1	5.97028832222222	6.82602644798403	0.85573812576181	5.05364136685827e-15	2.34338878780348e-14
FOXA1	4.59320973148148	5.669379709501	1.07616997801952	3.5239073340449e-13	1.3360564978466e-12
CYTL1	3.78029377592593	2.84868252972056	-0.931611246205367	3.24621026860361e-09	8.39028154744499e-09
PAX7	1.39021493518519	2.08212879201597	0.691913856830783	8.54666869447274e-08	1.93053714505154e-07
HGF	3.88318293703704	2.97419260590818	-0.908990331128853	1.20240833880342e-15	5.91921873435599e-15
DLL1	4.39086568703704	3.57601850117764	-0.814847185859392	2.42753349049806e-12	8.54025864285792e-12
SCUBE2	4.26146267777778	3.6383388251497	-0.623123852628077	9.85490433566662e-06	1.83857262572111e-05
PPARGC1B	3.39101930740741	2.54825033031936	-0.842768977088046	6.33009477341892e-20	4.87430545930597e-19
NXPE3	4.53635762962963	3.60150307748503	-0.9348545521446	1.01758062479845e-22	1.11026751564098e-21
EFNA3	2.65346016111111	4.1955889998004	1.54212883868929	1.68955914733941e-31	2.33113645183147e-29
IFT57	7.38354006296296	6.26979302520958	-1.11374703775338	5.4865636493453e-17	3.07949617256337e-16
FAM184A	4.44044422962963	3.21614699341317	-1.22429723621646	1.89724416142734e-17	1.11218519266059e-16
FOXQ1	5.23210245185185	5.83928556491018	0.607183113058327	0.000208147509574662	0.000338699984219432
VSIG2	7.32771082592593	4.99092319618762	-2.3367876297383	1.64521067188326e-23	1.98326944933854e-22
GNMT	3.31276998333333	2.52313523838323	-0.7896347449501	8.54150516740072e-16	4.2573077794899e-15
PLK3	5.32896066851852	4.7245888343513	-0.604371834167221	2.97997147806535e-08	7.01411710958403e-08
CPNE5	2.77231096666667	3.63197450451098	0.859663537844311	3.62322280041448e-12	1.25204126689186e-11
ATP6V0D2	3.32557056111111	2.67304440560878	-0.652526155502329	0.000330519334310559	0.000526314304538304
PREX2	3.67227205185185	2.26629197958084	-1.40598007227101	3.17245873264653e-25	4.98430705852758e-24
APBB2	5.05886367777778	4.09847589518962	-0.960387782588157	6.93149048220211e-18	4.29384616524006e-17
HIPK3	6.36539102777778	5.77539763175649	-0.589993396021291	3.18270478273414e-14	1.34738941387883e-13
CLDN5	7.98071910740741	5.26681881283433	-2.71390029457308	7.76510745838861e-31	6.65825061559118e-29
TMEM108	3.84243801666667	3.1769300792016	-0.66550793746507	4.40399287269404e-08	1.02123007759713e-07
SYP	3.91388296481481	2.77550502686627	-1.13837793794855	3.2509119781503e-22	3.32922342053894e-21
PMP22	5.67922438148148	4.57787622808383	-1.10134815339765	6.50336248693917e-25	9.73389725805972e-24
SLC6A20	3.41990586111111	2.40902333439122	-1.01088252671989	1.02931065617388e-10	3.08733096372475e-10
SFXN1	3.80027559444444	5.01592273704591	1.21564714260146	1.39831254749351e-31	2.19147964844066e-29
TGM2	7.88249685740741	6.90441851213573	-0.978078345271679	8.40892573894539e-15	3.80394235290534e-14
RRAGD	6.01202135555556	5.31359813155689	-0.698423223998669	2.47387566332344e-10	7.10964039807988e-10
POLE	3.64957510555556	4.34566925227545	0.696094146719894	1.26920641131993e-13	5.04128387977037e-13
GOT1	6.22591228703704	6.90677927093812	0.680866983901087	7.04359781585704e-14	2.87909194859311e-13
MIAT	2.3946823	3.12110079824351	0.726418498243513	4.77573337813947e-06	9.17020565283689e-06
SLC20A1	5.5884123537037	6.30131829670659	0.712905943002883	8.5637388573429e-12	2.87739350537731e-11
GLIPR2	7.88648668518519	5.61644535758483	-2.27004132760035	7.99855212871227e-32	1.59328239648083e-29
LAD1	5.04268020555556	6.6570505350499	1.61437032949434	6.94947808274857e-23	7.73824129580888e-22
TMEM212	2.84527883333333	1.85286464263473	-0.992414190698603	2.56963983367505e-14	1.09919458161461e-13
SPTBN1	7.28577155	5.77932447500998	-1.50644707499002	5.38890032669908e-27	1.26215031262827e-25
ANXA10	1.58790672592593	2.31400391720559	0.726097191279663	2.44976348328082e-08	5.80756956978335e-08
SLC5A1	3.75360735740741	2.76866307652695	-0.984944280880461	1.14689775403894e-09	3.0944830600976e-09
MMP3	1.30121985740741	2.57675573223553	1.27553587482812	1.24681825486937e-16	6.74855943443382e-16
CD9	7.98139928888889	7.19564899289421	-0.785750295994677	3.1211965388013e-16	1.61784152559383e-15
PKMYT1	2.51218467407407	4.03503432297405	1.52284964889998	1.29823355530418e-27	3.48730808298257e-26
GLB1L3	1.22445585185185	2.5368898650499	1.31243401319805	7.05015186787357e-08	1.6074420886596e-07
TFAP2A-AS1	1.74074822037037	2.37185327335329	0.631105052982923	1.95752173401886e-22	2.0602848375315e-21
BCL2L2	6.2356198537037	5.37353403528942	-0.862085818414283	5.93355260792835e-22	5.86285989131045e-21
PRICKLE2	4.6099042	3.32324673666667	-1.28665746333333	2.40054737651488e-23	2.84411456154304e-22
THPO	1.49949970555556	2.1835808451497	0.684081139594145	6.53799880225303e-05	0.000111792708226447
BMPER	3.2324641962963	1.68004372616766	-1.55242047012863	7.58631782375332e-26	1.37068506679886e-24
MICU3	3.89550515185185	2.7811129743513	-1.11439217750055	1.76615204229693e-19	1.30947757271541e-18
CD5L	3.38622095555556	1.87792353279441	-1.50829742276114	2.29672705699743e-31	2.68134050338846e-29
IGHG1	6.88780297962963	9.08565387638722	2.1978508967576	2.84936093586209e-17	1.64366214076697e-16
COL1A1	6.83555795	9.27088374327345	2.43532579327345	3.75726179261067e-23	4.33972315269803e-22
RUNX1T1	3.21180398148148	2.32708995183633	-0.884714029645154	7.91293993927231e-18	4.86213317645084e-17
PGM2L1	3.49144811851852	4.82593381618763	1.33448569766911	1.9902178286103e-24	2.75346727300078e-23
GATA6	5.73224104814815	3.90890426730539	-1.82333678084276	7.942783694463e-28	2.25323146002494e-26
JUP	7.79619981481481	8.40065962413174	0.604459809316921	2.50267271974538e-10	7.18831640188789e-10
C3orf70	3.11938065740741	2.34606823808383	-0.773312419323575	2.06715137155078e-16	1.08670441170856e-15
FOLR3	4.24454638703704	2.13283939772455	-2.11170698931249	7.83745576962922e-28	2.23588470330193e-26
INSL3	1.67638087962963	2.32329550882236	0.646914629192726	5.66053507154853e-20	4.3921237618043e-19
ERVFRD-1	2.2435403962963	1.49708564500998	-0.746454751286316	7.09238661608328e-27	1.63588376401666e-25
CCL20	4.70785921481481	5.79610010678643	1.08824089197161	0.00022176363644201	0.000359545637248198
FAM83D	3.54642840555556	5.54118138207585	1.99475297652029	1.53643169306381e-21	1.44297177015034e-20
ATAD5	2.39183492037037	3.26540326295409	0.873568342583722	1.29963649429668e-20	1.08377330011346e-19
CSPG4	4.18550049074074	3.44083856349301	-0.744661927247727	8.09872844493581e-11	2.45338126963654e-10
PCDH7	2.58192701111111	3.29405237632735	0.712125365216234	9.47606934661764e-05	0.00015939078407804
PACSIN1	1.7745916462963	2.53944133379242	0.764849687496119	1.18480921671327e-17	7.13565455637194e-17
PRKCH	5.44885940925926	4.49824284155689	-0.950616567702373	1.24370403624636e-23	1.52715988334231e-22
FLVCR2	5.20859513518519	4.07880404754491	-1.12979108764028	1.31471522449757e-24	1.88417686139751e-23
NDUFA4L2	6.56500949444444	5.6350885757485	-0.929920918695942	4.57735626654569e-12	1.56924635322710e-11
MS4A1	2.53125965740741	3.443157610499	0.911897953091594	4.5663605900461e-06	8.78930306596445e-06
CPSF1	4.62408718518518	5.25644796874252	0.63236078355733	6.73474541669404e-13	2.49361383725702e-12
CD200	5.06072530740741	4.43589843421158	-0.624826873195831	4.34713877773878e-06	8.3896903903537e-06
ZNF107	2.96883369259259	3.79000642159681	0.821172729004214	5.44842374753449e-19	3.81239482002326e-18
MAMDC2	6.50193786111111	3.45014788337325	-3.05178997773786	5.68192785715602e-30	3.19388939130475e-28
HPRT1	5.50027596851852	6.25806306117765	0.757787092659127	1.36785135277273e-18	9.13325120150978e-18
PGLYRP3	1.1109514	1.80599318195609	0.695041781956088	3.28629157501241e-18	2.11428771657327e-17
ENO3	2.25131470740741	3.0511484497006	0.799833742293191	7.96830349092152e-07	1.63957350978465e-06
ARHGAP29	4.83583319074074	3.76496741848303	-1.07086577225771	6.27807174338688e-20	4.8440414259981e-19
ZDHHC15	2.77831848148148	1.98671956293413	-0.79159891854735	1.39349215621389e-14	6.15695551365334e-14
TMEM74B	3.68002999814815	2.60405209329341	-1.07597790485474	1.49081220024694e-21	1.40534514056819e-20
NOX4	2.12908785740741	2.77448810007984	0.645400242672433	6.96239519417229e-10	1.91394010710606e-09
STARD4	5.69171127037037	4.73331733225549	-0.958393938114881	7.10311327651733e-19	4.90017955444107e-18
SOX18	4.96644429444444	3.59139316710579	-1.37505112733866	2.58278965676636e-20	2.08394463693477e-19
BTD	4.27269028888889	3.6141123558483	-0.658577933040585	1.45172877584053e-19	1.08110656024955e-18
ADRA1D	2.4959165037037	1.60826850744511	-0.887647996258594	5.20587766216636e-27	1.22305890524302e-25
PLCL1	3.53459424074074	2.22107175794411	-1.31352248279663	2.04601913961669e-28	6.85484160749724e-27
CCRL2	5.5449524537037	3.86510108125748	-1.67985137244622	4.26962747523262e-27	1.02857359034294e-25
TWF1	5.22531055740741	5.922651710499	0.697341153091594	9.38245342945646e-17	5.13329112108366e-16
CH25H	5.56519238888889	4.72324332764471	-0.841949061244178	8.6705996501657e-05	0.000146475613190744
NCKAP1L	5.86823096296296	4.57768311932136	-1.29054784364161	7.66267093764675e-23	8.45791685968471e-22
INHBA	5.49494944259259	4.88212857646707	-0.612820866125527	1.57403976978054e-05	2.86785133084745e-05
GAB1	4.90978587222222	3.76464214684631	-1.14514372537591	1.91832377481403e-24	2.66371454074589e-23
HAPLN3	4.30556660740741	5.09847305173653	0.79290644432912	5.06986779150254e-11	1.57159688463305e-10
AUNIP	2.11628546481481	3.28991583538922	1.17363037057441	3.20709558464971e-24	4.2922634455187e-23
ZFYVE9	4.99723895	3.95421075011976	-1.04302819988024	6.99812827729051e-22	6.83905942462576e-21
WWC3	6.96647014444444	6.02491170932136	-0.941558435123087	5.44119734049761e-18	3.40962229714006e-17
TMEM177	3.43942870925926	4.64325566934132	1.20382696008206	4.33464430849764e-31	4.38579311133791e-29
ARHGEF17	5.91565350740741	5.32058828644711	-0.595065220960302	1.98242165644663e-11	6.40153478295543e-11
EARS2	4.15398858888889	4.74098932467066	0.587000735781769	4.86737021054995e-19	3.42158766491508e-18
VGLL1	3.69459118148148	2.64062162201597	-1.05396955946551	1.89010944576918e-11	6.12037359898418e-11
GZMM	4.43365105925926	3.72680797197605	-0.706843087283211	1.96611019746453e-08	4.69693915739323e-08
P2RY13	4.78709966296296	3.71594362958084	-1.07115603338212	1.87323444819173e-13	7.31038999997464e-13
OCIAD2	6.41486368703704	8.17947324271457	1.76460955567753	2.55104060088392e-30	1.71314792918652e-28
LY86	6.94677482037037	5.37407772790419	-1.57269709246618	1.78217532594784e-24	2.4860362979697e-23
HBEGF	7.18971033518519	4.95340203159681	-2.23630830358838	2.47569150690696e-27	6.23110613604095e-26
KDELR2	8.11251351481481	8.94181660638723	0.829303091572411	1.41545289236046e-24	2.01712005139481e-23
KCNE4	2.9926127037037	4.04544700297405	1.05283429927035	9.49257158826925e-09	2.33688173552575e-08
NAPSB	5.65095981481482	4.66900607828343	-0.981953736531382	4.1753939813036e-10	1.17634962788648e-09
SLC7A4	3.08774042777778	2.39908258798403	-0.688657839793746	6.3410178964641e-11	1.93871129360668e-10
SLAMF9	2.0558299962963	2.75129486666667	0.69546487037037	1.69185941750786e-09	4.49303637366455e-09
SPP1	4.23930469814815	8.19696859315369	3.95766389500555	4.48104508255874e-28	1.35746150135717e-26
CYS1	5.01051322592593	3.10568113031936	-1.90483209560657	1.6980564594557e-22	1.79842612665015e-21
PTPN5	2.22697922777778	1.46494333207585	-0.762035895701929	4.99172795438915e-27	1.18005381875022e-25
RASIP1	5.61521167962963	3.59720786167665	-2.01800381795298	5.3395386132145e-31	5.22826951824235e-29
ZDHHC3	5.88275350185185	5.15237426760479	-0.730379234247061	4.0103211118126e-19	2.84813493280205e-18
HLA-DOA	6.69752551481481	5.47275516239521	-1.2247703524196	5.91866623040592e-17	3.31467148999523e-16
CREBRF	5.02319009444444	4.31139052113772	-0.71179957330672	1.33542029125624e-16	7.1998841067126e-16
LRRC46	4.41395413518519	3.13873289610778	-1.2752212390774	2.00714474692138e-08	4.78969116729965e-08
SPRYD7	5.41197181481482	4.16389162317365	-1.24808019164116	1.92955820974033e-29	8.79426575051921e-28
ATP10A	4.2021978	3.36965276572854	-0.832545034271457	1.15763784482171e-14	5.17053253998207e-14
DPT	6.05740436111111	4.38939686177645	-1.66800749933466	1.24113559913956e-17	7.45123219467607e-17
NEK2	2.14786433148148	4.81285070387226	2.66498637239077	8.17902659515291e-31	6.8962825908131e-29
NFATC4	3.71380258703704	4.45069971682635	0.73689712978931	1.24381983348244e-13	4.94821850924325e-13
CAV1	10.8334106444444	7.12189172295409	-3.71151892149035	9.32288995003104e-33	8.49668523162832e-30
HTR1D	1.55432345740741	2.33924862848303	0.784925171075627	1.53493428547757e-06	3.08674939057812e-06
CNR1	3.68144964444444	2.42345656177645	-1.257993082668	2.83525538005479e-18	1.833437884849e-17
LSAMP	4.33309577037037	2.99069813341317	-1.3423976369572	4.41632514355705e-24	5.79313454656572e-23
ZNF146	6.46825889259259	7.19510484477046	0.726845952177866	6.73154375936682e-17	3.74503810982076e-16
KIF4A	2.2743337962963	4.86497209137725	2.59063829508095	5.86416876226201e-31	5.46015271808899e-29
TRPM2-AS	1.77968052407407	2.41296643439122	0.633285910317144	3.13245766121766e-06	6.12408990394183e-06
KRT15	3.27458762037037	5.10441985433134	1.82983223396097	1.95232022918841e-11	6.31104667058413e-11
CPNE7	2.3877613	3.89513307972056	1.50737177972056	8.35012737726723e-24	1.04909219915176e-22
MFAP4	9.51804496296296	6.45025038840319	-3.06779457455977	7.14566978949248e-31	6.26877632341777e-29
QPCT	4.19084630555556	5.59268535441118	1.40183904885562	2.4533542241824e-08	5.81426562467462e-08
PLXNB3	1.88096954444444	3.45171213636727	1.57074259192282	4.45415950933823e-19	3.14276497111458e-18
ADCY8	2.86500889259259	1.40705884808383	-1.45795004450876	6.81538446527266e-30	3.65027140598204e-28
SNX2	6.1724781	5.46440162754491	-0.70807647245509	1.49598828067965e-24	2.11599386168453e-23
AOAH	5.03140104444444	4.26649976772455	-0.764901276719893	7.85962881320191e-10	2.15161591807297e-09
LPAR2	4.41411011666667	5.13844079187625	0.724330675209581	5.24239757099846e-17	2.95227710334114e-16
CD4	6.8293806462963	5.9194278199002	-0.909952826396096	1.5648643447533e-17	9.28458828636294e-17
CTNNAL1	7.7342941037037	6.34128838580838	-1.39300571789532	3.54908065377665e-25	5.52456405916447e-24
SRGAP2C	4.51682258518519	3.58698918127745	-0.92983340390774	1.65100713238592e-20	1.35591640953577e-19
RMDN2	3.87839898333333	3.21828295111776	-0.660116032215569	4.74098368563872e-14	1.97296359701592e-13
PAEP	1.46333845	3.95501260075848	2.49167415075848	3.3272149869232e-12	1.15712974006722e-11
OSMR	5.98475487962963	6.7661322293014	0.781377349671768	1.16839797533059e-08	2.85230433836133e-08
PHLDA2	4.13409686296296	5.9172432399002	1.78314637693724	3.46758902136007e-21	3.12887030779916e-20
CDK1	3.66562574444444	5.57060226305389	1.90497651860945	3.66704847168066e-26	7.14438955772752e-25
CHMP4C	5.33345791111111	6.26329504618762	0.929837135076514	6.96145204351919e-16	3.49269281535507e-15
MYADM	8.47596808333333	6.7013240843513	-1.77464399898204	6.39640055634365e-26	1.17670510598336e-24
GIMAP7	7.54332862592593	5.49562348674651	-2.04770513917942	2.33923379467798e-29	1.02608529774068e-27
CMAHP	4.52012518333333	3.90084519313373	-0.619279990199601	3.972573615015e-06	7.69714665582569e-06
LPL	8.63995080185185	5.57612545882236	-3.0638253430295	7.85926696389552e-27	1.78830726703212e-25
RCAN2	6.14351932777778	5.06713087942116	-1.07638844835662	1.01912621516367e-11	3.39492505872235e-11
AFAP1L1	4.98416526666667	3.57779855620758	-1.40636671045908	3.6149869842562e-26	7.07931064000727e-25
SCN7A	5.50702566296296	2.99603173896208	-2.51099392400089	1.10207772657902e-28	3.92634592870652e-27
TRPM8	1.37306278703704	2.36670506229541	0.993642275258372	8.06507825914121e-26	1.43835126602804e-24
FGF2	3.91945765185185	2.3913162805988	-1.52814137125305	2.24551745282494e-27	5.69903317416791e-26
ARMC3	2.61996810185185	2.03213621578842	-0.587831886063429	0.00114571596306313	0.00171704662500337
EPHX3	3.44178643148148	4.89201045864271	1.45022402716123	3.6948322726175e-15	1.73128957707675e-14
EME1	2.35918366666667	3.52997103015968	1.17078736349301	4.94676416101346e-28	1.48374228757188e-26
MRC2	7.20719422777778	6.40691798740519	-0.800276240372588	2.67297800319811e-11	8.522644360197e-11
JAKMIP2	2.88432383333333	2.1330843349501	-0.751239498383233	1.15357253620059e-14	5.15397945332196e-14
MOAP1	7.36989582222222	6.65347364053892	-0.7164221816833	7.48288731372137e-17	4.13725977269032e-16
PLEKHS1	2.51526802962963	3.15786277127745	0.642594741647815	0.00397613462033429	0.00560001810809331
GMPPA	4.94126903888889	5.78986299882235	0.848593959933466	1.40415036051193e-27	3.7256625911695e-26
ZNF322	3.96920662222222	4.56173384087824	0.592527218656021	2.20850154988518e-07	4.80275746692772e-07
CDKN1C	6.2347137462963	4.96756169469062	-1.26715205160568	1.05144419453582e-18	7.13037021468728e-18
MYLK	5.52208813888889	4.35495362628743	-1.16713451260146	7.64013912062432e-21	6.59581293707141e-20
COCH	2.38076917222222	3.62301851357285	1.24224934135063	1.28012853369261e-17	7.66713131643755e-17
SYCE3	2.03869088148148	2.88164634948104	0.842955467999556	8.71262219753293e-13	3.18783671870678e-12
DNAAF1	3.42081852592593	2.50068530748503	-0.920133218440896	1.81936609722191e-08	4.36080200537275e-08
KCNAB2	4.82951025925926	3.93742684367265	-0.892083415586605	2.69278786979812e-20	2.16808708222419e-19
SEC24D	4.28484054814815	4.9823329897006	0.697492441552451	9.99064234418747e-18	6.06027885942138e-17
FSTL4	2.19243991481481	2.82197873449102	0.629538819676203	0.0123100812293634	0.0163384578173799
ABTB1	5.08385250185185	4.38735246888224	-0.696500032969617	1.48662869654882e-20	1.22889780650988e-19
TBCEL	4.73649549444444	4.13288654652695	-0.603608947917498	8.61990876797982e-18	5.26456158437142e-17
DPY19L1	4.70808296296296	5.45726972720559	0.749186764242626	1.21299991757457e-12	4.37181186156002e-12
SLC22A15	4.30615463703704	3.67109997626746	-0.635054660769572	9.2763701181851e-10	2.52262254461991e-09
PRX	5.66727351296296	3.04701042011976	-2.6202630928432	5.56667984452857e-31	5.24755901093931e-29
RHBDL1	1.78940151296296	3.4243081591018	1.63490664613883	5.9388953984216e-24	7.67103110313571e-23
LRRIQ1	2.47629401296296	1.81252364872255	-0.663770364240408	7.15588221777672e-08	1.63094795643786e-07
NTN4	7.61035668148148	5.6479195840519	-1.96243709742958	8.18090781200286e-28	2.30783713499568e-26
WNT9A	4.50053418148148	3.36653403363273	-1.13400014784875	3.00092448381585e-20	2.39963281827572e-19
PLIN2	6.67872117777778	5.83074865582834	-0.847972521949434	1.30385464863454e-13	5.17078704006439e-13
HTR3C	3.17550849444444	1.49316773996008	-1.68234075448436	8.83670704413205e-32	1.6764337851099e-29
ZG16B	2.42312030925926	3.30515312690619	0.882032817646929	0.000112212473182877	0.000187643248517807
ABHD11	5.05048800555556	6.0616866756487	1.01119867009315	4.0771735439501e-21	3.63995663979592e-20
FAM83A	1.73637008148148	5.59997923706587	3.86360915558439	5.5090206921461e-31	5.24755901093931e-29
RCN3	5.08397762222222	6.18542939640719	1.10145177418496	7.04359781585704e-14	2.87909194859311e-13
FAM133A	1.23004477962963	2.03000407606786	0.799959296438235	0.00335105529566143	0.00475984709613978
SYN2	2.70077706111111	1.68207038858283	-1.01870667252828	2.38055560991035e-24	3.26374819255731e-23
LAMP3	10.2120867518519	6.69430859241517	-3.51777815943668	1.3692014574467e-31	2.19147964844066e-29
NUDT1	4.75176902592593	5.54724933956088	0.795480313634952	2.48027320012633e-16	1.29625021895032e-15
SYBU	4.97955947777778	4.25757127441118	-0.7219882033666	7.17060054083527e-07	1.48287511116306e-06
GYPE	3.2235475537037	1.4432153561477	-1.780332197556	2.98406402888965e-32	9.34548292142834e-30
UNC5CL	2.45081348518519	4.36411162151697	1.91329813633178	8.66173675025366e-26	1.53753425331696e-24
ICOS	3.68210219074074	3.03069306536926	-0.65140912537148	1.56929589847364e-08	3.7883257278725e-08
DCAF13	3.89641194444444	4.90897857624751	1.01256663180306	8.79773006933497e-29	3.20199398710544e-27
EIF3B	6.03302091296296	6.76346480914172	0.730443896178754	9.81070449632617e-22	9.4119508306411e-21
PDCD6	3.34605440740741	3.95114983207585	0.605095424668441	1.95571183082108e-10	5.67747483863266e-10
GALNT13	3.60805343888889	2.05827503307385	-1.54977840581504	2.63175019987418e-19	1.91018999442805e-18
PGM5-AS1	2.74578674074074	1.96703836664671	-0.778748374094034	8.04182375798645e-26	1.4358912844113e-24
CPB2	5.87143841666667	2.21337301602794	-3.65806540063872	8.82178293433812e-28	2.47026198513745e-26
C8B	4.64022152407407	2.3171420811976	-2.32307944287647	4.21452045881405e-24	5.55241119821361e-23
PLOD2	5.27706241851852	6.60574109794411	1.32867867942559	2.16074421456192e-14	9.32696670773784e-14
TNNC1	7.79796496296296	3.98736941497006	-3.8105955479929	3.07730539999171e-33	7.78404400927903e-30
MST1R	4.44488601666667	5.12581282724551	0.680926810578843	1.25420226143456e-09	3.36962784949413e-09
GEMIN2	4.13042040185185	4.75118731191617	0.620766910064315	1.00655840542588e-11	3.35379515239266e-11
ALDH3B2	2.05948821296296	3.48574104782435	1.42625283486139	2.22193056460259e-15	1.06648450913895e-14
IGFBP6	6.08902445185185	5.13864007025948	-0.950384381592371	1.43264594639393e-08	3.46838094652287e-08
STK31	1.95074044444444	2.89638640217565	0.945645957731204	4.75341899775852e-16	2.42333640524163e-15
ARHGAP24	4.51521341666667	3.33436643936128	-1.18084697730539	1.52593830182721e-25	2.55902382395929e-24
DUSP1	9.88926275740741	8.18071810239521	-1.7085446550122	3.05081076129864e-21	2.76761236845364e-20
CHAF1B	2.85591901666667	4.14344871886228	1.28752970219561	6.10388641417895e-30	3.38097387255452e-28
CD74	11.0218629111111	9.9885203248503	-1.03334258626081	3.43187483957464e-13	1.30344255355917e-12
IGFBP4	9.79732779444444	9.17525820874251	-0.622069585701929	8.46954509472793e-08	1.91397090385178e-07
PPP4R4	3.06627826111111	1.87586820301397	-1.19041005809714	1.29324297892951e-21	1.22748897380945e-20
CYP4F11	1.95543161481481	2.83910667193613	0.883675057121313	0.0215460498776428	0.027742801305929
COL7A1	2.45702718148148	3.79893527978044	1.34190809829896	9.63283857290281e-17	5.26458736121519e-16
DUSP26	3.64835383703704	2.51269462433134	-1.1356592127057	2.74192248352781e-17	1.58434624151214e-16
ST6GALNAC3	3.78371107777778	2.2203047805988	-1.56340629717898	1.95850534824536e-27	5.02948150090014e-26
MYBPH	2.01034126296296	2.81649086924152	0.806149606278554	4.19927354870003e-06	8.11154061965386e-06
MORN5	4.10744688518519	2.37034481345309	-1.73710207173209	7.5300405189098e-12	2.54076089274109e-11
NCKAP5	5.06244157592593	1.97239913628743	-3.0900424396385	8.70340087457335e-32	1.6720444946e-29
CBX8	3.16987216481481	4.09759521794411	0.927723053129297	7.95438916698236e-26	1.42195802570307e-24
GPRIN3	4.1200023	3.37625988057884	-0.743742419421158	5.31979791442869e-13	1.98521202230844e-12
UAP1	6.72941023888889	7.39745662121756	0.668046382328676	3.13911972048407e-14	1.33005080954178e-13
KCNAB1	3.29822972777778	2.2843200501996	-1.01390967757818	2.71469577505951e-26	5.4861435123939e-25
BRIX1	4.75678419814815	5.80025595826347	1.04347176011532	7.23550316545494e-26	1.31355540122141e-24
RAD54L	2.15081195	3.61304144860279	1.46222949860279	5.11500667444865e-29	2.01637548826252e-27
BRSK1	2.51237762962963	3.15952250035928	0.647144870729652	1.8084094352503e-11	5.86836456814599e-11
DNA2	2.62781628888889	4.10778157578842	1.47996528689953	4.07894766026342e-28	1.24810864193181e-26
CCDC8	4.67330441111111	3.73690166588822	-0.936402745222888	3.31558691536215e-12	1.15361445700255e-11
SRPK1	4.52473237222222	5.80898786349301	1.28425549127079	8.52587083681388e-31	7.07088205958056e-29
PDIA2	1.66600666111111	2.40819772838323	0.742191067272123	4.21527789883037e-12	1.4490435485968e-11
S100A16	8.11642116666667	8.881893660998	0.765472494331338	1.60979888819919e-09	4.28705347011741e-09
FILIP1L	5.95233157037037	5.11069816992016	-0.841633400450211	2.19038780511641e-10	6.32848195664416e-10
CREBL2	7.4352245537037	6.77339385882236	-0.661830694881349	1.58919373890005e-17	9.42155991222112e-17
CCDC17	3.87674340185185	2.84407721510978	-1.03266618674207	2.05523966840758e-07	4.48231330533184e-07
SKI	6.63064121481481	5.96969163714571	-0.660949577669106	1.96059547053553e-14	8.5065630235328e-14
CTLA4	2.67248048518519	3.33811241153693	0.665631926351741	4.0827982885451e-08	9.49795058633492e-08
HOXC10	1.58937032222222	2.88136307666667	1.29199275444444	3.36496204146349e-08	7.89213860350663e-08
KIF15	2.10308903333333	3.79503583654691	1.69194680321357	8.93842429756222e-28	2.49831428294847e-26
EVI2A	5.41861875925926	4.58160149788423	-0.837017261375028	2.28116103192129e-10	6.57822173313118e-10
PRKG1	3.80914759814815	2.7355779054491	-1.07356969269905	1.05685626880007e-23	1.31044996663224e-22
RANBP3L	2.67598897222222	1.63187828616766	-1.04411068605456	3.12014950501157e-24	4.20190424542716e-23
RPP40	3.44284592037037	4.67389865111776	1.23105273074739	9.79477197302021e-26	1.71262147185789e-24
TMEM119	5.85353174074074	5.11735235261477	-0.73617938812597	1.00991284940549e-06	2.06097270358162e-06
GGH	4.22606077777778	4.97197567325349	0.745914895475716	7.52472669914462e-07	1.55314534357294e-06
ARNTL2	3.1732416037037	4.64070792948104	1.46746632577733	1.04246102845166e-16	5.68298528333723e-16
TMEM69	6.05878302222222	6.81362168660679	0.754838664384564	8.49935466402734e-26	1.51047664796186e-24
PAQR5	4.57493897592593	3.07981137650699	-1.49512759941894	2.51077473400583e-23	2.96084134716445e-22
ITGA1	5.13137471666667	4.27100518007984	-0.860369536586826	3.46606137734382e-12	1.20238659483308e-11
SPRR3	1.9098509037037	2.85734159189621	0.947490688192504	2.22053863005276e-05	3.98076007421577e-05
ACP5	9.34584479814815	7.26166894810379	-2.08417585004436	4.33193639651969e-29	1.76262194879301e-27
IQSEC3	3.09924110740741	1.82123140828343	-1.27800969912397	3.46381326048278e-28	1.0817188010516e-26
SORBS1	5.2526310462963	3.85562838101796	-1.39700266527833	1.76434110176861e-26	3.71908401410308e-25
DLL3	1.69538173888889	2.65627359187625	0.960891852987359	1.31872936329316e-20	1.0978801726111e-19
KDM6B	5.84038333888889	5.25211953013972	-0.588263808749168	1.72819196411093e-07	3.79247678416882e-07
DHCR24	9.80149744444445	8.57364704508982	-1.22785039935462	3.48649349040533e-22	3.55847422352937e-21
SLC2A12	3.49796737777778	2.81091718752495	-0.687050190252828	5.61480418919548e-10	1.55901833344391e-09
MDGA1	3.64995865	2.56039655075848	-1.08956209924152	2.69277158005779e-20	2.16808708222419e-19
PF4	3.82261044814815	2.43736262954092	-1.38524781860723	5.54423308504901e-21	4.8498458519763e-20
CCDC141	2.46669202407407	1.27376072682635	-1.19293129724773	5.74208000235135e-29	2.21759762572147e-27
PCOLCE2	6.1506233537037	3.5373254961477	-2.613297857556	6.04233893526067e-26	1.11835730009063e-24
HNF4G	1.38680597407407	2.99041728776447	1.6036113136904	3.80794938409025e-23	4.38492016709694e-22
KNOP1	3.36949882037037	4.21343342698603	0.843934606615658	7.09963147774088e-26	1.29664642601016e-24
MARCO	9.38126757407407	5.88610714716567	-3.49516042690841	5.5666930273521e-31	5.24755901093931e-29
FOXA2	6.13785155	4.7583222045509	-1.3795293454491	5.33501899539715e-10	1.48568042739711e-09
AGR2	6.90265246481481	8.52951123345309	1.62685876863828	1.84255632926167e-15	8.88607480432296e-15
TPK1	3.77844789259259	2.93439656045908	-0.844051332133511	1.20488333053281e-20	1.01142225152082e-19
SLC25A39	6.87597187592593	7.83926084870259	0.963288972776668	3.64962464083394e-26	7.11958267017181e-25
RRAD	6.44277382592593	5.02315909367266	-1.41961473225327	3.36585042119373e-11	1.06157881633456e-10
HIC1	3.65180972592593	3.04751061409182	-0.60429911183411	1.06642024442702e-10	3.18792045777807e-10
HRCT1	4.98025813518518	3.51472843750499	-1.4655296976802	4.34760576793386e-19	3.07616781282928e-18
RHBDL2	2.15733273148148	3.86056557706587	1.70323284558439	2.4999524286207e-27	6.27136826597956e-26
OVOL2	4.04189590740741	4.6385415608982	0.596645653490796	9.19954504496883e-11	2.773018771549e-10
ITGAX	5.29135740185185	4.43405522271457	-0.857302179137281	6.11194320299549e-12	2.07472516197411e-11
CLDN18	9.59279687222222	3.94943292630739	-5.64336394591484	1.47379945597546e-31	2.19292689640584e-29
GPBAR1	3.68999837592593	2.49760695510978	-1.19239142081615	3.74961359132455e-28	1.15803603394955e-26
BMP3	4.26190747962963	3.54786236355289	-0.714045116076735	4.65231540335641e-05	8.06398041893283e-05
MGP	8.3439176537037	7.04061837115768	-1.30329928254602	2.77572284241581e-15	1.31400953148299e-14
ADAMTS12	3.0402422962963	4.05746706716567	1.01722477086937	4.91210008045344e-15	2.28054276295631e-14
C16orf86	3.86112217222222	3.12214795075848	-0.738974221463739	7.97023084681061e-22	7.73428347583406e-21
LY6D	1.72657917407407	3.28801905497006	1.56143988089599	2.50003370700129e-15	1.19205188724972e-14
DGAT1	5.36146697777778	5.96842295497006	0.606955977192282	1.59505444801463e-13	6.25856808622493e-13
ZSCAN2	2.76880139814815	3.40678153782435	0.637980139676203	1.4928704513065e-20	1.23271651628118e-19
UGDH	6.1559672037037	7.35127596023952	1.19530875653582	1.4577410505935e-18	9.69931430287486e-18
PSMG3	5.66176940185185	6.83748987147705	1.17572046962519	8.32812758853212e-27	1.87531146010611e-25
FAM53B	4.94805264814815	4.3041327096008	-0.64391993854735	5.162424870482e-15	2.38872323961297e-14
NEO1	5.5622328962963	4.87139764253493	-0.690835253761366	2.76103528648277e-10	7.89751838351847e-10
GCNT4	2.94807481111111	2.0816087338523	-0.866466077258816	7.79073474334391e-18	4.79093567097731e-17
LINC00115	1.7181410962963	2.38232192217565	0.664180825879353	6.82416071630779e-18	4.23600356611057e-17
MMP13	1.37416375	3.97860520728543	2.60444145728543	2.99805845591035e-25	4.74468542078742e-24
SKIV2L	5.53882977222222	6.13591849111776	0.597088718895542	7.59676323800907e-17	4.19869175758426e-16
CD69	5.57159362407407	4.13983011760479	-1.43176350646928	2.55162342141926e-14	1.0921045904393e-13
FRK	3.48487689259259	4.1944455238523	0.709568631259703	2.80614231027953e-11	8.92099326416264e-11
PSMD4	7.30506558518519	7.93604129922156	0.630975714036372	2.57929063960848e-23	3.034565429251e-22
SLC22A4	3.84082386111111	3.00398386021956	-0.83684000089155	1.33171278397412e-08	3.23073082920246e-08
PRKCZ	6.04556064259259	5.05586624419162	-0.989694398400975	6.98574159196165e-18	4.3256874802612e-17
VSIG1	2.09730985	3.41026485654691	1.31295500654691	1.13350243118207e-06	2.30327572607448e-06
ARHGEF26	6.30099042592593	3.7426871645509	-2.55830326137503	3.37373927531449e-31	3.60586204094704e-29
PREX1	6.33816590185185	5.11338478828343	-1.22478111356842	1.04416817343175e-20	8.82860187641987e-20
MNX1-AS1	1.13070472037037	2.90350924403194	1.77280452366157	1.83086751993403e-26	3.84862553324637e-25
PIAS1	5.60473361851852	4.88279699047904	-0.721936628039477	8.10597938065244e-21	6.96233441200691e-20
DIRAS3	4.13952451666667	3.21877648265469	-0.920748034011976	1.50141238130044e-08	3.62964888674686e-08
NRGN	7.44444294259259	5.50210480265469	-1.9423381399379	1.31061512777702e-20	1.09172369891722e-19
ABCA3	8.74432872407407	6.25107494081836	-2.49325378325571	8.91031792364918e-27	2.00343548336628e-25
FLVCR1	4.17241661851852	5.17290090996008	1.00048429144156	7.58978396358853e-20	5.79136004099463e-19
VCAN	5.32927983148148	6.58498078359281	1.25570095211133	6.58896177430673e-12	2.23215787608601e-11
S100A3	5.51028556666667	3.52598005271457	-1.9843055139521	1.58105798847797e-24	2.22801458599166e-23
PALD1	5.50863717037037	4.32180798025948	-1.18682919011089	2.13138921733344e-20	1.7354127763664e-19
CDH6	3.10328677592593	2.42737823359281	-0.675908542333111	1.05789158556411e-13	4.23967580574627e-13
PABPN1	3.86893653333333	4.53052871289421	0.661592179560878	2.76722286462325e-08	6.52854677699162e-08
TRAP1	4.3696384	5.2514229896008	0.881784589600799	2.56340461307609e-26	5.2081381275309e-25
PTPRG	4.8880592462963	3.95127806035928	-0.936781185937015	1.99903654245103e-16	1.05235440876793e-15
UBFD1	5.15457439814815	5.92983828361277	0.775263885464626	6.67252359814547e-21	5.7867937513745e-20
PLK1	2.45610162037037	4.62161637792415	2.16551475755378	3.23557840375006e-31	3.50759810240819e-29
FKBP4	4.99340290185185	5.73983752387226	0.746434622020404	1.31175036848338e-15	6.43452984566007e-15
CAPN9	4.50871025185185	3.17598383271457	-1.33272641913728	1.15492537861288e-13	4.60543943016492e-13
SPDEF	3.86176565	5.79459920958084	1.93283355958084	2.04530428085439e-19	1.49814590108721e-18
PAICS	4.83130668333333	6.38190689251497	1.55060020918164	1.60309598693141e-31	2.31716074225314e-29
GREM1	1.90576283333333	4.67753087792415	2.77176804459082	5.29007701523888e-26	9.8998538890292e-25
PTCRA	4.31855223333333	2.82538466409182	-1.49316756924152	5.39633435497384e-30	3.07895362802398e-28
DOLPP1	5.33589633148148	6.02217232672655	0.686275995245065	5.25325203704816e-22	5.24875616631204e-21
RSPO4	4.28874919814815	2.43435515662675	-1.8543940415214	1.71754407708323e-24	2.4049379128647e-23
APBB1	5.43079560925926	4.07584358041916	-1.3549520288401	7.80518716647997e-26	1.40188551036292e-24
ID1	9.28085784259259	7.76543958357285	-1.51541825901974	2.33659122551049e-15	1.11833633016628e-14
CLDN10	2.34750462222222	4.14313594876247	1.79563132654025	2.93467567607432e-08	6.91182812822447e-08
SIRPA	6.7575016	5.48990800844311	-1.26759359155689	7.62567939925736e-24	9.63654756390749e-23
MAN1C1	4.68904905740741	3.90654345690619	-0.78250560050122	5.9489102702416e-15	2.7376170761509e-14
CRMP1	5.06305105740741	4.30824518692615	-0.75480587048126	4.03435442987471e-11	1.26350386261264e-10
TNFRSF17	2.73495600555556	4.15465032313373	1.41969431757818	3.5756523306433e-11	1.12448560758751e-10
CD53	7.32234079074074	6.25751337952096	-1.06482741121978	1.88524244063346e-19	1.3902975957966e-18
FAM111B	1.99950494259259	3.67055648075848	1.67105153816589	1.27301430939445e-27	3.43781818037003e-26
NOTCH1	5.54710185740741	4.67901665209581	-0.868085205311599	2.46192037065918e-16	1.28754532961731e-15
PLEKHA1	5.90457766111111	5.14411252035928	-0.76046514075183	2.33714297679964e-16	1.22439830717598e-15
WNT2B	3.15231512407407	2.24041881479042	-0.911896309283655	3.54427028384142e-20	2.81041745547864e-19
GJB3	2.64391751851852	3.8079312557485	1.16401373722998	5.85571592482266e-06	1.1150840726604e-05
COL3A1	7.60506268703704	9.80765987864272	2.20259719160568	1.17621391996985e-21	1.12061510755696e-20
TPST2	6.59518299444444	5.7619485460479	-0.83323444839654	5.3522039129489e-21	4.69811444689563e-20
FBXL19	4.01281732962963	4.83720674904192	0.824389419412287	5.62667506618847e-19	3.92806106161649e-18
ST6GALNAC5	5.04809792592593	3.10845341688623	-1.9396445090397	9.02679843059378e-28	2.51375632625912e-26
LDB3	2.84564206851852	2.07671587467066	-0.76892619384786	5.71431486577703e-23	6.4195376132363e-22
SLC19A3	4.13898526296296	1.95852129876248	-2.18046396420049	4.3086776275396e-30	2.5151077058911e-28
CEBPA	6.00431155185185	4.81370875518962	-1.19060279666223	8.06888214083607e-14	3.28226813860812e-13
MDK	6.22396753148148	8.61301468231537	2.38904715083389	4.54346532022884e-26	8.64112445678109e-25
RBPMS	5.62935474814815	5.00505317720559	-0.624301570942559	3.90262156436514e-09	9.99326598319044e-09
FGG	6.68772508148148	5.72103356285429	-0.96669151862719	0.0150292154954674	0.0197095404006313
C1orf115	6.25111605	4.62247094528942	-1.62864510471058	7.27006106124704e-25	1.07857005597797e-23
SESTD1	5.6171533537037	4.92352213001996	-0.693631223683743	3.79823481149374e-11	1.19275418444114e-10
NKAPL	2.49108926481481	1.63603407526946	-0.855055189545354	1.69103203147124e-29	7.8726359330181e-28
ENPP2	7.07900662407407	5.96276948778443	-1.11623713628964	5.38301960837243e-11	1.66188137909415e-10
AIM2	2.90326205555556	4.40609142788423	1.50282937232868	6.62555890570601e-13	2.45618240136542e-12
TBX21	3.67800353148148	2.97433985948104	-0.703663672000443	1.28136191923051e-11	4.22398910096338e-11
SLC4A11	2.98043920555556	3.9300924553493	0.949653249793746	3.56095503128263e-08	8.32096138753121e-08
CERCAM	4.32445847407407	5.31854481998004	0.994086345905965	8.833793517808e-17	4.84884210559754e-16
IGSF10	4.88548006111111	2.58283664409182	-2.30264341701929	7.53127847413136e-29	2.81532545324856e-27
MMP1	2.64746252777778	6.28325141313373	3.63578888535595	2.48833903558991e-23	2.93666574985599e-22
FGD4	4.64992013333333	3.77136996243513	-0.878550170898204	2.83526303995559e-18	1.833437884849e-17
LRP2	3.7896982537037	2.76755692610778	-1.02214132759592	7.28386993785186e-10	1.99796302271422e-09
SYNGR4	1.57863165740741	2.30494117838323	0.726309520975826	3.29800658352981e-22	3.37290066834447e-21
DPH2	4.98585712222222	5.73835813664671	0.752501014424484	2.58894081672338e-22	2.69310176664913e-21
CFLAR	5.98898722407407	5.29263761892216	-0.696349605151918	1.72901491354774e-12	6.16136636368022e-12
SNX10	6.71374284074074	5.77030534095808	-0.943437499782657	8.37989173106426e-13	3.06979524022115e-12
ARID5A	5.95587046296296	5.0922293952495	-0.863641067713462	4.51047550953855e-15	2.09921762674844e-14
BDH1	3.0463877462963	3.9239397949501	0.877552048653803	7.6108865423321e-18	4.69363775103512e-17
SCGB1A1	9.96420128333333	5.08313564071856	-4.88106564261477	1.87162113981557e-20	1.53212481332152e-19
ACTR3B	3.14960576851852	3.73967865708583	0.59007288856731	1.52713973058243e-15	7.43580355824496e-15
SPAG6	3.97197497407407	2.59214843217565	-1.37982654189843	1.66376361545463e-09	4.4230058489674e-09
NDNF	8.31117662962963	5.76269927922156	-2.54847735040807	7.73159954087803e-26	1.39031653714698e-24
TNFAIP8L3	3.85421028703704	2.88461521506986	-0.969595071967177	3.60369564128658e-20	2.85307527767364e-19
HLA-DQA1	8.20704086666667	6.65540642800399	-1.55163443866267	9.11341909125187e-12	3.05397133027003e-11
RRM2	3.35469214259259	5.91445600407186	2.55976386147926	3.54064652015765e-29	1.4682074381539e-27
GRIK4	2.42420391296296	1.47578172664671	-0.948422186316256	1.3661429674879e-29	6.56177695446016e-28
TLL1	2.6267470962963	1.73813320718563	-0.888613889110667	3.3717759743143e-20	2.68486064859224e-19
AMIGO1	4.77372182592593	3.73940779161677	-1.03431403430916	4.94647415238797e-19	3.47397677976827e-18
PTGFR	3.2960584	2.0662828359481	-1.2297755640519	3.05776388908565e-22	3.14844958990914e-21
CNGA4	2.77995261851852	1.73853423255489	-1.04141838596363	3.12552654385452e-13	1.1921617581322e-12
NOL11	6.05725208333333	6.69834448313373	0.641092399800399	6.33014170145092e-20	4.87430545930597e-19
FAM81B	3.70503678333333	2.62417570540918	-1.08086107792415	4.10836728845526e-07	8.70363018684371e-07
NAALADL1	3.74608201851852	3.02654299387226	-0.719539024646263	4.18470474274045e-20	3.29073906116952e-19
WNT2	5.05787587777778	3.88284128317365	-1.17503459460413	4.54809245495422e-16	2.32255717324496e-15
SYT13	1.82984330925926	2.89502876778443	1.06518545852517	0.0281033928671257	0.0356566789453575
CANT1	6.21232646111111	6.90473933233533	0.692412871224218	3.21625592545868e-18	2.07098498857388e-17
FGF10	2.9035079037037	1.54402778958084	-1.35948011412287	3.78918964252938e-30	2.32828061557362e-28
CYP4Z2P	2.57623018148148	1.70758115992016	-0.868649021561322	1.44630752661279e-15	7.05807374000074e-15
CACYBP	6.06120105	6.75018826812375	0.688987218123752	2.90100026574442e-19	2.09119048021961e-18
CYBRD1	8.74914093333333	6.6433742940519	-2.10576663928144	2.72988902963682e-28	8.79650229358769e-27
INTS8	4.95358103518519	5.86867547926148	0.915094444076292	1.1830953523404e-25	2.02661830276188e-24
CYBB	7.10597182407407	5.73897631596806	-1.36699550810601	6.66641959825379e-18	4.14317159061006e-17
SIGLEC1	5.69916635	4.33784189421158	-1.36132445578842	6.0490834118674e-19	4.21132747439961e-18
CHN1	5.27279747962963	4.63540039686627	-0.637397082763362	1.94187861763739e-09	5.12109991895405e-09
TNFSF10	8.51618805925926	7.55668006998004	-0.959507989279219	2.05961161419263e-08	4.9110330665517e-08
SLC5A8	3.62817798703704	2.78455071037924	-0.843627276657795	1.03258848152954e-09	2.79849917574533e-09
GBP1	6.79503697592593	6.16988966101796	-0.625147314907961	3.06068936470151e-05	5.39763914572099e-05
PPP1R35	4.79495923703704	5.61898088662675	0.82402164958971	6.48888792739264e-20	4.994008725864e-19
SEMA3A	2.49170615740741	3.10001291337325	0.608306755965846	0.00242310393128135	0.00349909180309424
LRRC49	3.76919107407407	2.8481233291018	-0.921067744972278	1.61388380604092e-17	9.55673606097661e-17
PADI4	2.22094271666667	1.42739387345309	-0.793548843213573	5.68665873847708e-22	5.63725798000435e-21
NQO1	5.67129289074074	7.81127171171657	2.13997882097583	8.24139977435598e-20	6.2665192572846e-19
MYO1F	5.90839397222222	4.78014249431138	-1.12825147791084	3.32952617046134e-19	2.38810107226332e-18
PCDH12	5.90961289444444	4.4838220107984	-1.42579088364604	2.57388382014916e-24	3.50977850300124e-23
SOX11	1.38140524074074	2.11380413153693	0.732398890796186	4.98914445578992e-10	1.39268430026713e-09
TMEM92	3.77985386111111	4.53858713636727	0.758733275256155	8.09688971851341e-12	2.72656967512487e-11
ULK2	4.76245882037037	3.94809174620758	-0.814367074162786	2.95133640392013e-20	2.36496476252882e-19
TRIM6	2.97436700925926	3.61250011181637	0.638133102557108	1.33601362745316e-06	2.69887911937397e-06
B3GNT4	2.2320743037037	2.95067410025948	0.718599796555777	5.23241599415294e-18	3.2855762326545e-17
RASSF2	6.63588413148148	5.22649022229541	-1.40939390918607	2.07883530554618e-22	2.18342445898093e-21
NR3C1	6.78426447777778	6.1429208203992	-0.641343657378576	1.59040080575971e-12	5.69012565511908e-12
GPNMB	8.48802916666667	7.56750946401198	-0.920519702654691	3.61893264820757e-07	7.71412089913571e-07
IFITM1	7.95301420555556	8.58169209926148	0.628677893705922	4.98367573101129e-06	9.55377624978633e-06
APOL3	6.46207696666667	5.03716329207585	-1.42491367459082	3.19454982699167e-22	3.27592996719296e-21
PRRT3-AS1	2.53845724444444	3.49522571061876	0.956768466174318	2.48026430129265e-16	1.29625021895032e-15
COL6A3	7.1212315037037	8.11430406201597	0.993072558312265	4.32102702283213e-10	1.21557418212277e-09
SFRP5	4.20358649814815	2.13987416423154	-2.06371233391661	1.95724694006373e-25	3.21832468140273e-24
B3GNT6	1.49804341296296	3.48854935800399	1.99050594504103	1.93788920226352e-19	1.42565896377864e-18
SLC2A5	2.03666471666667	3.25226036481038	1.21559564814371	2.99159848777311e-22	3.08867280604983e-21
SEC22C	5.30494566851852	4.66048133686627	-0.644464331652252	5.70966276848052e-25	8.59678093623302e-24
LSP1	6.25865187962963	5.52736997135729	-0.731281908272345	3.57904822581351e-09	9.20664659714774e-09
RIN2	6.16112281666667	5.40257446363273	-0.758548353033932	2.44036478608623e-18	1.58754463602361e-17
HSPB3	3.73547209074074	2.03904210335329	-1.69642998738745	2.49944787707492e-26	5.09867210085565e-25
FAXDC2	6.49864972962963	5.13414210093812	-1.36450762869151	2.37214243055315e-16	1.2416261466371e-15
PITX1	1.99344972222222	4.27181940674651	2.27836968452428	8.00482649970723e-22	7.76289148792694e-21
MRM1	3.78914472222222	4.67169963431138	0.882554912089155	1.73660188887202e-23	2.08680972821937e-22
MRPL15	6.82133426111111	7.66258129936128	0.841247038250167	3.94852934815748e-20	3.1195642851112e-19
TDRKH	3.50132892222222	4.59101951684631	1.08969059462409	1.82455799756897e-25	3.02637341301686e-24
CXCL17	9.51373507407407	8.73249174638723	-0.781243327686848	0.0312483176307549	0.0394115037134062
LIN7A	4.39702534444444	2.21421732407186	-2.18280802037259	9.16824895102054e-31	7.4809953940666e-29
IL4I1	3.69653923148148	5.06608873287425	1.36954950139277	1.16987377538557e-14	5.22024076542847e-14
STARD9	3.7858165462963	2.61979723836327	-1.16601930793302	5.58424139637165e-21	4.88202947423574e-20
CHIA	4.04255562592593	2.9682071792016	-1.07434844672433	4.91742966301571e-11	1.52558932942742e-10
LRRC20	4.46433302777778	5.38798115642715	0.923648128649368	1.38979686591871e-18	9.26755142093509e-18
MS4A8	5.47383907777778	3.35137934602794	-2.12245973174983	1.53847670986347e-10	4.52246000883166e-10
GJC2	4.05045977962963	2.94489561902196	-1.10556416060767	1.03789100317055e-23	1.28798624326406e-22
ZNF704	4.48324888703704	3.63808421852295	-0.845164668514083	1.70694450152286e-12	6.08700580348037e-12
EGF	1.82816055740741	2.89978741678643	1.07162685937902	1.85550665413194e-12	6.59354940128384e-12
MEX3A	2.27037338148148	4.50590946698603	2.23553608550455	8.30740084057609e-31	6.92755068996831e-29
SECTM1	6.53322188888889	5.8440667602994	-0.689155128589488	6.10244867897665e-07	1.27255926904134e-06
CRTAC1	6.9882177037037	3.94178824832335	-3.04642945538035	3.92864426664838e-30	2.37550482778936e-28
ZNF623	4.09727481666667	4.79424481914172	0.69697000247505	8.11619312285187e-16	4.05595861131125e-15
TCF3	4.96173064814815	5.67267425526946	0.710943607121314	1.71654134386759e-17	1.01211919098207e-16
SMAD7	6.3658118537037	5.27472181381238	-1.09109003989133	1.54971049947635e-21	1.45364377321091e-20
TICRR	1.94159708148148	2.91463658854291	0.973039507061433	5.60181866561959e-27	1.30798156750936e-25
PAPSS1	8.16138989814815	7.2797254194012	-0.88166447874695	3.16302854074343e-26	6.30818451548792e-25
SYDE2	3.34160651111111	2.56932067305389	-0.772285838057219	5.66342977909817e-14	2.33888091856797e-13
ETS1	7.1289103462963	5.96974051740519	-1.15916982889111	2.87848677246569e-20	2.30903064030198e-19
GORASP2	7.17350826481481	7.85835983483034	0.684851570015525	7.26512668317723e-23	8.04838158179422e-22
FANCD2	2.41292182222222	3.3370329502994	0.924111128077179	2.82052307909645e-26	5.6924306876924e-25
PECAM1	8.7849992962963	6.54940716750499	-2.23559212879131	4.25359031149982e-33	8.0695925197041e-30
NT5E	4.29016196296296	5.30556812562874	1.01540616266578	1.7033336208913e-07	3.74225454028188e-07
CCDC78	3.33322260555556	2.64728078958084	-0.685941815974717	0.00051444825335198	0.00080219694998959
MASP1	3.37034107037037	1.97204870816367	-1.3982923622067	3.84874061760488e-30	2.3458769619835e-28
STRIP2	1.8365977962963	2.9441880547505	1.1075902584542	7.02462805900355e-15	3.20832922213352e-14
CLIC5	7.07334966111111	3.52426265704591	-3.5490870040652	1.03774780927658e-32	8.49668523162832e-30
CD36	6.34368057777778	3.40637320025948	-2.9373073775183	1.09356325818407e-30	8.42487795404042e-29
RAB3B	1.59595765555556	2.52428740786427	0.928329752308716	3.06807594830779e-15	1.44744136361415e-14
ANGPT1	5.14721328148148	3.05913420477046	-2.08807907671102	4.55570556832121e-29	1.83888147368114e-27
LRRC4B	2.89244553703704	1.96839287676647	-0.92405266027057	4.32750504168753e-21	3.84536618916149e-20
TMEM150B	4.5472477537037	2.99710083321357	-1.55014692049013	8.99671495864422e-27	2.01986897821514e-25
PLA2G7	4.63215395185185	5.21911542325349	0.586961471401641	0.00116569134999504	0.00174612096514752
PAFAH1B3	4.96471588333333	6.72019376481038	1.75547788147705	4.89812912210813e-28	1.4749782874253e-26
KCNRG	2.55581693333333	1.96797478139721	-0.587842151936128	1.07272207094969e-10	3.20488914994403e-10
BTN3A2	6.5048263537037	5.85991564826347	-0.644910705440231	2.89589092690401e-09	7.52455685629553e-09
DSP	6.31497587407407	8.05975012233533	1.74477424826125	1.32545386187404e-16	7.15123116305094e-16
NUDT17	3.29090837592593	3.91079452932136	0.619886153395431	9.45917547685985e-16	4.6946339506966e-15
TUB	3.68177061296296	3.02768040055888	-0.654090212404081	1.19978933735867e-10	3.56624430878861e-10
TMEM245	6.82590308888889	6.06838239756487	-0.757520691324018	1.95653395527276e-17	1.1456140370052e-16
PGAM5	4.61742944814815	5.3414975302994	0.724068082151253	9.55657609580452e-20	7.2195199306135e-19
ADAMTSL5	2.42514592407407	3.03992876728543	0.614782843211355	3.82289370281566e-08	8.91382051430838e-08
ICAM1	8.55648563148148	7.51444476053892	-1.04204087094256	1.86680800379623e-07	4.08426482249032e-07
NFIB	5.73576391296296	5.12613897918164	-0.609624933781327	2.72737383415723e-09	7.09884285388515e-09
AIF1	7.53945409074074	6.56699144796407	-0.972462642776668	1.30227655236065e-15	6.39012325741273e-15
TIGD2	4.24748493888889	4.87693776159681	0.629452822707918	1.10909958645973e-13	4.43202238129488e-13
GOLPH3L	6.23700015740741	6.84552405027944	0.608523892872034	1.26096686748904e-12	4.53607351217852e-12
RADIL	4.52757417777778	2.89182655325349	-1.63574762452429	4.18113824640328e-28	1.2742396619611e-26
CEP72	3.01549951851852	3.92869177219561	0.91319225367709	1.03478432529043e-18	7.0205282543285e-18
CASZ1	4.18665456851852	3.34374084085828	-0.842913727660235	1.49411732600868e-16	7.99304677186351e-16
SCRIB	5.92829943333333	6.68469524319361	0.756395809860279	1.13178512425476e-13	4.51672438359571e-13
SNRPA1	5.12842424444444	5.91293712113772	0.78451287669328	3.14160190440072e-23	3.65644878091179e-22
C17orf58	4.68847912777778	5.49808408638723	0.809604958609448	3.39843794595461e-18	2.1818144122569e-17
SLC16A11	4.24943377592593	2.7697413662475	-1.47969240967842	5.15402466514314e-25	7.82226323428774e-24
LMNB1	4.38609778888889	6.00729885810379	1.6212010692149	7.13631693958961e-25	1.061841982276e-23
SH3RF3	4.52895005740741	3.87605275401198	-0.652897303395432	4.6537695410487e-10	1.30386302980425e-09
SLCO4C1	4.9505730537037	3.3878845952495	-1.5626884584542	2.03698556851199e-19	1.49349420160901e-18
NCF2	7.8685186462963	5.90348665674651	-1.96503198954979	2.75597285741472e-27	6.81228013957381e-26
GAS7	5.22330751666667	4.14786481477046	-1.07544270189621	3.6691049764218e-19	2.61682360090008e-18
PTH1R	4.32997962037037	2.80408159556886	-1.52589802480151	9.29616933844285e-29	3.35125800592749e-27
S1PR5	3.34178731481481	2.26757087447106	-1.07421644034376	4.61255069250863e-21	4.0890585198717e-20
CUL7	4.54420778703704	5.15659053884232	0.612382751805278	1.02390617133501e-14	4.59350397941219e-14
GGA2	6.58097332407407	5.8063927492016	-0.774580574872478	4.33643167511944e-24	5.69818385569591e-23
RASL11A	4.61461057777778	3.66182527231537	-0.952785305462408	2.09669345162807e-17	1.22296374002149e-16
MTX1	5.22340827407407	5.92375493463074	0.700346660556665	5.76554276591876e-23	6.47216291112049e-22
PRRX2	3.39660780185185	4.36286368832335	0.966255886471501	8.8325977051589e-08	1.99127057889478e-07
ENKUR	3.11991579444444	2.19696857608782	-0.922947218356621	5.56275182068076e-07	1.16289096945554e-06
UTP14A	4.2250032537037	4.85074483489022	0.625741581186516	2.59335651905518e-21	2.37533928121306e-20
LIG3	3.69977633888889	4.28923471548902	0.589458376600133	6.00902335127711e-17	3.36155772015398e-16
C11orf24	5.50269476296296	6.284993410499	0.782298647536039	3.25259805371026e-21	2.94012392264209e-20
SH3GL3	3.9418339962963	1.84818958463074	-2.09364441166556	1.0300841408679e-32	8.49668523162832e-30
CHIAP2	3.98114752962963	1.37986869862275	-2.60127883100688	2.59301269125437e-28	8.39107752988648e-27
RAC2	7.52873215185185	6.88895708856287	-0.639775063288978	7.25792095644736e-06	1.37006798950251e-05
TRAF2	4.50062387222222	5.17771242473054	0.677088552508317	1.16242722084505e-16	6.30302176876217e-16
SLC35F3	1.71783786851852	2.46517193005988	0.747334061541362	4.57608256712963e-06	8.80689895020624e-06
PPP1R36	3.1600696537037	2.55230627922156	-0.607763374482147	1.5053192624085e-08	3.63851416556359e-08
WFDC1	4.89438437962963	3.08503794952096	-1.80934643010867	9.70255400146958e-26	1.70237759630409e-24
ILF2	8.09389821481481	9.02383687942116	0.929938664606343	4.48178203532038e-25	6.85685543851385e-24
TTC7B	4.21697684074074	3.40642937479042	-0.810547465950322	1.0709009673565e-20	9.03953786550142e-20
DAP	7.67723647777778	8.4875951900998	0.810358712322022	4.04810194599879e-20	3.19324549035466e-19
AOC1	1.8493054037037	4.07638328638723	2.22707788268352	1.02968233982495e-13	4.13207003477611e-13
VPS37D	3.23764107777778	4.05214264798403	0.814501570206254	4.04830792090927e-13	1.52535177049752e-12
HMGB3	5.34199743518518	8.07654342407186	2.73454598888667	8.90755331580913e-30	4.61399101276571e-28
SAMD5	4.0120867037037	2.78893132772455	-1.22315537597915	1.34091784532765e-17	8.00909489907034e-17
LIMD1	4.70329165	3.86235790758483	-0.840933742415169	3.07041141314312e-19	2.21060882434882e-18
SHC1	6.74078255925926	7.41970708127745	0.678924522018185	9.30328668730967e-14	3.75421382752722e-13
PPBP	4.37739517222222	2.24454704672655	-2.13284812549568	1.8327747737676e-21	1.70755204060595e-20
KCNJ5	4.68656144074074	3.07367937207585	-1.61288206866489	2.14042990508129e-25	3.49680351662204e-24
SLC44A2	8.12066038703704	7.06585583199601	-1.05480455504103	9.69037709996945e-25	1.41278437316269e-23
SLA	6.22144245185185	5.02088433361277	-1.20055811823908	4.38285120110603e-19	3.0996520353768e-18
GBP1P1	3.99435751296296	3.39148050303393	-0.602877009929031	7.46496172536898e-08	1.69807739966914e-07
UMODL1	1.17762832592593	2.12472827750499	0.947099951579064	2.49022050884627e-12	8.7526810242612e-12
GLRX3	5.21730678333333	5.86382598874251	0.646519205409182	7.7159069425249e-20	5.88168355935211e-19
HSD17B6	7.97217998333333	4.82855085143713	-3.14362913189621	1.35016228503009e-27	3.59498473682486e-26
PAPSS2	8.24564270555556	6.51062371690619	-1.73501898864937	5.9287414052434e-26	1.10135261086143e-24
TONSL	2.70074357407407	3.99857709982036	1.29783352574628	7.41366656264378e-28	2.12697953537324e-26
MAGEA12	1.55926103148148	2.56524869451098	1.0059876630295	9.03905120133102e-05	0.000152445471810869
GPR65	4.72197996666667	3.5663912343513	-1.15558873231537	2.90312569981488e-18	1.87492505302512e-17
PLXDC2	6.03659513518518	4.9645144805988	-1.07208065458638	1.61010430518791e-16	8.57723869422145e-16
PTS	5.30361241111111	6.01232802189621	0.708715610785097	1.7702543086218e-17	1.04217027315567e-16
GSDMC	2.51264612407407	3.77213764590818	1.25949152183411	1.9470122866182e-14	8.45487996394976e-14
GLRX	6.48615144259259	5.7922417096008	-0.693909732991794	3.55410918113284e-11	1.11817402657656e-10
THRB	3.85221781481481	2.9022801400998	-0.949937674715014	6.09789097950155e-19	4.23754355726604e-18
CDH17	1.60340443518519	2.76484939972056	1.16144496453537	3.55499035575984e-12	1.22959652857143e-11
CNRIP1	6.03388917222222	4.45585623187625	-1.57803294034597	2.20130113247839e-29	9.76875651684928e-28
LINC01355	2.23205807592593	2.90146634409182	0.669408268165891	3.50078620539704e-11	1.10254061505107e-10
VAT1	8.73989769814815	7.95133806806387	-0.788559630084276	6.16591973674281e-18	3.8431278786261e-17
ITGA8	5.42217537777778	3.51063316499002	-1.91154221278776	7.45610235524896e-29	2.79411145986858e-27
PDE1B	3.9066471962963	2.84605787171657	-1.06058932457973	2.22229764099891e-25	3.62664637606887e-24
GINS4	1.8072960537037	2.85407358097804	1.04677752727434	7.41363516461057e-28	2.12697953537324e-26
RPL23AP32	3.4292006962963	2.46699132878244	-0.962209367513861	1.10441822513961e-17	6.66736491763877e-17
TM6SF1	4.56120724444444	3.27443311439122	-1.28677413005323	5.0178854798512e-24	6.54827583213256e-23
CBX6	6.58256021296296	5.87445919083832	-0.708101022124639	1.38959035341731e-10	4.10387483825929e-10
EPB41L2	5.94003717037037	4.62934657219561	-1.31069059817476	3.32670655088839e-24	4.43278536635936e-23
NASP	5.67604835925926	6.31149354598802	0.635445186728765	5.51351626399971e-11	1.69905860586241e-10
PMM1	5.82432252777778	5.21001763798403	-0.614304889793745	1.55316816343143e-10	4.56299520255494e-10
MAGI3	5.39318408518518	4.47267783836327	-0.920506246821912	6.03375686783945e-15	2.77497963585452e-14
PCDHGB7	3.35967381666667	2.18287878179641	-1.17679503487026	1.30010999140025e-25	2.20714158953066e-24
CKM	1.61076703518519	2.42365772842315	0.812890693237968	4.98231861377858e-12	1.70346135619098e-11
SLBP	7.10683251666667	7.69688287295409	0.590050356287425	8.13071815514787e-17	4.47587629454767e-16
CKS2	7.05436886111111	7.95066912622755	0.896300265116434	1.96141435458383e-10	5.69185194254661e-10
AC024560.2	1.95736601111111	2.84078563716567	0.883419626054557	3.39798311019688e-14	1.43612335459365e-13
TRPV2	6.3816264537037	4.66867774984032	-1.71294870386338	5.45194153851249e-31	5.24755901093931e-29
NATD1	5.17709942037037	4.14416114722555	-1.03293827314482	1.55486653878898e-22	1.65717763056182e-21
TFEC	3.74928143888889	2.87614412209581	-0.87313731679308	4.16196251819787e-14	1.74203623418802e-13
TMEM64	5.67284838518519	4.81287737273453	-0.859971012450655	2.52864254391678e-15	1.20417972667163e-14
FERMT3	6.83572823518519	5.70201872598802	-1.13370950919716	1.95540747032205e-18	1.2852845031216e-17
KLK7	3.58730408888889	2.67352715756487	-0.913776931324018	7.38833249962357e-11	2.24579856492664e-10
CACNB3	4.24791357222222	5.02749632193613	0.779582749713906	9.36647501175297e-14	3.77670382854478e-13
RDX	6.66053091666667	5.76264329149701	-0.897887625169661	2.54934369163279e-21	2.33643654637143e-20
CCDC24	3.96393094814815	4.70820033722555	0.744269389077401	1.58439049289009e-13	6.21833320677344e-13
KNDC1	3.93561496666667	3.01585881087824	-0.919756155788424	4.5231926537034e-11	1.40846864865635e-10
BLACAT1	1.6211377	2.94491994397206	1.32378224397206	7.90295177235441e-21	6.79949541094234e-20
MEIS2	5.0859588537037	4.13920014271457	-0.946758710989133	1.02273902417603e-13	4.10529229566771e-13
SLC18A2	3.05805304074074	2.24280433083832	-0.815248709902417	5.98108191720492e-14	2.46276283408058e-13
SULT4A1	1.98063526481481	2.58536189850299	0.604726633688179	9.46114109813588e-05	0.00015917496779338
SPON1	5.93963768703704	4.90839778976048	-1.03123989727656	1.14289948210612e-11	3.79308669143332e-11
VPS9D1-AS1	2.34948705555556	3.67703160167665	1.32754454612109	5.06692789929645e-23	5.74314897144303e-22
NRK	1.26905593703704	2.18321850778443	0.914162570747394	3.36791205587899e-10	9.5648954476189e-10
ALDH2	8.60454805740741	7.11398886814371	-1.4905591892637	2.32902718491557e-25	3.77645786169483e-24
GPR162	4.12184046111111	3.15201287886228	-0.969827582248835	2.67137831517208e-16	1.3922908203766e-15
SGCB	6.18821487962963	5.24643260734531	-0.94178227228432	2.33660623886969e-20	1.89538604421835e-19
CAPN3	3.26225514814815	2.50441519371257	-0.757839954435573	1.56684505982157e-10	4.60050444436293e-10
RBP7	5.28748131481481	4.20891681459082	-1.078564500224	1.00962590644679e-14	4.53345928465767e-14
LINC00261	5.68094478518519	3.77810805057884	-1.90283673460634	5.16195180612205e-15	2.38872323961297e-14
CCDC85A	3.74610893888889	2.16018433253493	-1.58592460635396	2.85644463609716e-30	1.83696017974774e-28
MTURN	5.99305800925926	4.57007501826347	-1.42298299099579	1.37363005556379e-23	1.6718190339448e-22
KIF23	2.15178798518519	3.79012872528942	1.63834074010424	1.42150236519731e-26	3.0386114643098e-25
MSRB3	6.01548223703704	4.28917271351297	-1.72630952352406	1.67641159161127e-28	5.75631192893309e-27
IRAK3	4.61129083333333	3.68668808083832	-0.92460275249501	7.69434861967224e-14	3.13411823674297e-13
ABCA9	2.83515924259259	1.89090001241517	-0.944259230177423	7.90291490732704e-21	6.79949541094234e-20
NUF2	2.12168590185185	4.77989120345309	2.65820530160124	3.6297397176704e-31	3.79921101345405e-29
DPP3	5.79794854259259	6.46431282670659	0.666364284113994	1.60149699030073e-17	9.48708814277681e-17
PPM1L	3.54146508888889	2.93478935634731	-0.606675732541583	6.65474045860177e-10	1.83335038935532e-09
CCL7	1.65159819259259	2.49279218491018	0.841193992317587	9.20501234008739e-09	2.27087893832097e-08
PI15	2.13518987222222	2.89890507672655	0.763715204504325	7.53452466059095e-10	2.06373363605466e-09
ZYG11A	1.62309633518519	2.85018460437126	1.22708826918607	2.36278932269218e-26	4.84595318249989e-25
CCDC173	3.34907417222222	2.11664813253493	-1.23242603968729	1.54938328132942e-15	7.53205315748102e-15
FKBP10	5.02235719074074	6.15561553311377	1.13325834237303	2.79431670887338e-13	1.07229695804226e-12
IQGAP2	4.50488570925926	3.72025460211577	-0.784631107143491	6.20592017069155e-13	2.30568544505718e-12
MMP19	5.80557513518518	4.2546171694012	-1.55095796578399	9.87586540101828e-20	7.45330726958003e-19
PCYOX1	8.03982329259259	6.91256740403194	-1.12725588856066	3.05779448871719e-22	3.14844958990914e-21
LYRM9	3.46674960925926	2.87578580758483	-0.590963801674429	1.57697561747083e-17	9.35277801733286e-17
TPX2	3.42055307407407	6.38472402183633	2.96417094776225	3.6939530573665e-30	2.27898884356306e-28
DNAH14	1.51750740740741	2.2869440351497	0.769436627742293	1.87997672283763e-28	6.36884078627382e-27
NFAM1	5.27763291111111	4.16005460469062	-1.11757830642049	4.58441836042844e-20	3.59761764938153e-19
COL21A1	4.17938449814815	3.59419730670659	-0.585187191441562	0.000136562831221874	0.000226169211170804
SYNPO	6.97140281111111	5.38710055918164	-1.58430225192947	1.69321282575219e-28	5.80087834231174e-27
DAW1	3.30433857407407	2.33302245754491	-0.971316116529164	1.04918647606686e-09	2.8420306866728e-09
CPNE4	1.25484973703704	2.18500964003992	0.930159903002883	1.34393609484643e-13	5.318622714859e-13
BRI3BP	4.63017200555556	5.62757576886228	0.997403763306719	8.01032380102642e-23	8.82240089464281e-22
EFHB	2.65195982777778	1.75457264007984	-0.897387187697937	1.25782745851261e-11	4.15367676307918e-11
FGD5	6.06676310925926	4.0957893093014	-1.97097379995786	2.15083175218705e-31	2.6539165449547e-29
FAM124A	2.96764374814815	2.17582601946108	-0.79181772868707	1.86629998666362e-23	2.23381978687648e-22
JUN	8.51779586851852	7.49541418203593	-1.02238168648259	2.00274150081687e-13	7.79974538308895e-13
HEYL	5.53029826481481	4.65451214105788	-0.875786123756931	4.80635696653744e-14	1.99633699067549e-13
ABHD5	5.00401400925926	4.28399151596806	-0.720022493291195	3.8085616087143e-21	3.41420788750484e-20
IGF2BP1	1.51556845925926	2.1865474748503	0.67097901559104	9.57953212820484e-11	2.88297757504987e-10
ETV1	5.66880072407407	4.32570441526946	-1.34309630880461	1.32677364629128e-19	9.8999231218106e-19
NME1	4.71962684444444	6.4613205037525	1.74169365930805	2.6041137341901e-30	1.74108520457283e-28
MBNL1-AS1	3.83189670555556	2.55255173353293	-1.27934497202262	6.91942618439544e-28	2.00412888995003e-26
CLDN4	6.5911649037037	7.44743183015968	0.856266926455977	1.80311728001493e-15	8.70140253061577e-15
CD86	5.64750611851852	4.76449522972056	-0.883010888797959	3.59451816544248e-13	1.36214737070963e-12
DHRS13	3.48356165	4.21904953359281	0.735487883592814	8.71356752090164e-19	5.95433652700244e-18
HEY1	6.28011650740741	5.09090930033932	-1.18920720706809	6.76179993229619e-14	2.76987415850093e-13
GALNT2	5.49029719074074	6.11454237001996	0.624245179279219	7.04359781585704e-14	2.87909194859311e-13
PLEKHG4	3.75877969074074	4.37449626091816	0.615716570177423	3.61342511876957e-06	7.02548719287289e-06
CCL24	4.57831986296296	2.99148335245509	-1.58683651050787	5.72155529987504e-15	2.63698890938972e-14
RASSF1	5.94111640185185	5.35294367860279	-0.588172723249058	9.91342742878388e-18	6.01824352346612e-17
TLN1	7.19624400740741	6.44678711421158	-0.749456893195831	3.91501477659273e-18	2.48819846165611e-17
YDJC	4.94220280185185	5.8588542797006	0.916651477848747	6.3056833274441e-22	6.20632380484081e-21
C8orf44	2.5306976962963	3.16714299928144	0.636445302985141	2.05696763389649e-13	8.00272439498817e-13
IFITM2	9.4890258037037	8.80890142097804	-0.68012438272566	1.49804638304183e-09	3.99786354060592e-09
ESYT3	4.13269258333333	2.98600823151697	-1.14668435181637	1.43925590838989e-16	7.72677287641789e-16
DOK5	2.26010191481481	3.2077446301996	0.947642715384786	1.31707983293779e-13	5.22050682279886e-13
SNRK	5.15228121296296	4.19142952135729	-0.960851691605678	4.415565894494e-26	8.44018181117575e-25
GRIA1	3.92955175925926	1.53640600862275	-2.39314575063651	2.14486413866179e-31	2.6539165449547e-29
ZNF92	3.40235063518519	4.14505671255489	0.742706077369705	1.19461515485523e-18	8.05449764781778e-18
FAM174B	6.17133316111111	5.40140827520958	-0.76992488590153	3.6392964305385e-10	1.03066993704577e-09
FCER1G	9.06442758703704	7.51542659906188	-1.54900098797516	5.66379184375778e-23	6.37680777542373e-22
ALDH1A2	4.06467354444444	2.85187160021956	-1.21280194422488	2.09668539092802e-17	1.22296374002149e-16
CKB	7.99503775925926	7.18337607616767	-0.811661683091594	4.14690769082009e-06	8.01344767297893e-06
PPP1R14C	6.57232718518518	5.25261665782435	-1.31971052736083	1.98508640251499e-09	5.23140412067547e-09
RMI1	4.59981365185185	5.43699497704591	0.837181325194057	1.78062852499038e-19	1.31827312798922e-18
TNFRSF25	2.97463665740741	4.17205420636727	1.19741754895986	3.95674834505777e-17	2.25334503819589e-16
GAS1	4.79247498703704	3.93485322245509	-0.857621764581947	3.26388084666469e-09	8.43164589103489e-09
GCAT	4.61748983888889	5.36670018646707	0.749210347578177	8.37989173106426e-13	3.06979524022115e-12
CCDC114	3.14962160555556	2.51989110025948	-0.629730505296075	0.000380134694899931	0.000601157055798297
SLIT3	5.46038897222222	3.27565904373254	-2.18472992848969	1.76119943467033e-29	8.09991630908836e-28
SERTM1	4.64116749074074	1.33204822952096	-3.30911926121978	6.54246335400026e-33	8.49668523162832e-30
RNF183	1.81329436666667	2.89482184570858	1.08152747904192	4.83464527898987e-13	1.81352969350542e-12
NPNT	7.36828189814815	5.27661280646707	-2.09166909168108	1.02686750225707e-25	1.79135265307535e-24
ELMO3	5.29690032407407	6.13463850682635	0.837738182752273	1.34058102261446e-15	6.5632252194257e-15
PCDHGC3	4.60643341296296	3.29801907552894	-1.30841433743402	3.64149363028009e-23	4.20921163950959e-22
RHNO1	5.31333209814815	6.19892899572854	0.885596897580395	2.35097220111876e-25	3.80391312328139e-24
ARHGAP28	3.04067922407407	2.36857181626746	-0.672107407806609	5.47329088140315e-14	2.2609726648627e-13
EGFL7	7.06431978333333	5.93814724253493	-1.1261725407984	4.89536981457784e-16	2.494025769582e-15
BASP1	5.70556469814815	6.68381812023952	0.978253422091373	4.9406782391666e-10	1.38042477238276e-09
NEIL3	1.61405702037037	3.32240312876247	1.7083461083921	3.54525603045892e-30	2.20517831042111e-28
SLC7A7	7.34450129444444	5.70822375874252	-1.63627753570193	5.85124843126128e-28	1.71768660427954e-26
SLC26A2	5.77590785740741	5.02910517207585	-0.746802685331559	1.04515646589836e-12	3.79754361573843e-12
ZNF204P	5.5418900462963	4.43850107660679	-1.10338896968951	2.33490922710584e-13	9.04233665215242e-13
RPS10	4.41755094259259	5.1270209045509	0.709469961958305	1.20488333053281e-20	1.01142225152082e-19
GPER1	4.69917881296296	2.85876261746507	-1.84041619549789	9.79475289664179e-26	1.71262147185789e-24
CIRBP	7.70866892222222	7.03398717798403	-0.674681744238191	5.98125044898269e-14	2.46276283408058e-13
MYOCD	3.13433197592593	1.9545948960479	-1.17973707987802	7.13709375897278e-23	7.91810467689546e-22
MAP7D2	1.90157885	3.70676391033932	1.80518506033932	1.19336640758827e-16	6.46847213141685e-16
PCYT1B	2.76071272222222	1.77647185820359	-0.98424086401863	1.06499672537204e-21	1.01784983003599e-20
NCEH1	6.4613644037037	5.68594910227545	-0.775415301428255	4.41570054255634e-11	1.37753519289574e-10
SAMD9L	5.33806658888889	4.74895321886228	-0.589113370026614	1.43972569021572e-05	2.63452095495587e-05
SDC1	8.61737675740741	9.28594620800399	0.668569450596584	1.2182684854954e-07	2.71109395958412e-07
SNX30	6.45964410185185	5.31711860087824	-1.14252550097361	8.96791716829337e-17	4.91712712656028e-16
KCNK3	6.08716977407407	3.49930931836327	-2.5878604557108	1.18977732764629e-26	2.59816553981119e-25
SNRNP25	5.91009074814815	6.6868643137525	0.776773565604347	2.31088943076409e-19	1.68455181991866e-18
CFB	2.4815277537037	3.37485110662675	0.893323352923043	1.67169753084778e-13	6.54575681777006e-13
F2RL1	4.89426704074074	5.61429743325349	0.720030392512752	3.94079388820792e-08	9.17463243462672e-08
PDCD2L	3.85830814259259	5.02078564866267	1.16247750607008	3.2316189695319e-28	1.02393071191202e-26
SHCBP1	2.33352692962963	3.90514477091816	1.57161784128853	2.05685273469465e-26	4.27628136362475e-25
DNMT3A	4.00406310925926	4.68866976137725	0.684606652117987	1.5259008175702e-14	6.70098284382608e-14
EPHB3	4.31569947962963	5.17288026381238	0.857180784182746	6.79544246082573e-11	2.07305387392869e-10
WDR46	5.82204797037037	6.50998784087824	0.687939870507873	1.32489723285438e-23	1.61510048464399e-22
[truncated: 2,472 more rows]
